# Supplementary material for: Phytosulfokine signalling blocks mycotoxin toxicity in Arabidopsis and mediates suppression of cell death activated by bacterial microbe‐associated molecular patterns
Source: New Phytol. 2025 Dec 12;249(5):2515–30. doi: 10.1111/nph.70811 (PMC12873527; doi:10.1111/nph.70811)
Supplement: Supplementary file 2 — Table S1 Peptide identification data for control and FB1‐treated and peptide identification data for samples treated with FB1 ± PSK. Table S2 Full list and quantification data of differentially expressed proteins. Table S3 List of the 18 expressed proteins in both FB1 and FB1 + PSK treatments. Please note: Wiley is not responsible for the content or functionality of any Supporting Information supplied by the authors. Any queries (other than missing material) should be directed to the New Phytologist Central Office. [file NPH-249-2515-s002.xlsx]

## Sheet: Contents
	Contents:
	Table S1a. Peptide identification data for control and FB1-treated
	Table S1b. Peptide identification data for samples treated with FB1 ±_PSK.
	Table S2. Full list and quantification data of differentially expressed proteins.
	Table S3. List of the 18 expressed proteins in both FB1 and FB1+PSK treatments.

## Sheet: Table S1a
N	Unused	Total	%Cov	%Cov(50)	%Cov(95)	Accessions	Names	Used	Annotation	Contrib	Conf	Sequence	Modifications	ProteinModifications	Cleavages	dMass	Obs MW	Obs m/z	Theor MW	Theor m/z	Theor z	Sc	Spectrum	Acq Time	Intensity (Peptide)	PrecursorIntensityAcquisition	Apex Time (Peptide)	Elution Peak Width (Peptide)	MS2Counts	114:113	%Err 114:113	115:113	%Err 115:113	116:113	%Err 116:113	117:113	%Err 117:113	118:113	%Err 118:113	119:113	%Err 119:113	121:113	%Err 121:113	Area 113	Err 113	Area 114	Err 114	Area 115	Err 115
1	90.85	90.85	48.52	44.14	36.44	sp|Q9ZNZ7|GLTB1_ARATH	Ferredoxin-dependent glutamate synthase 1, chloroplastic/mitochondrial OS=Arabidopsis thaliana GN=GLU1 PE=1 SV=3	1	auto	2	99	APIPVGK	iTRAQ8plex@N-term; iTRAQ8plex(K)@7			-0.00803686	1288.82	645.42	1288.83	645.424	2	8	1.1.1.2107.18	33.0174	6896.46	6039.32	33.05	0.13	670.142	0.889062	39.8393	0.916615	41.407	1.15871	39.4785	1.40355	33.1877	1.24798	39.2623	1.97964	33.7206	1.7341	33.5988	391.54	105.45	359.2	105.45	317.44	99.84
1	90.85	90.85	48.52	44.14	36.44	sp|Q9ZNZ7|GLTB1_ARATH	Ferredoxin-dependent glutamate synthase 1, chloroplastic/mitochondrial OS=Arabidopsis thaliana GN=GLU1 PE=1 SV=3	1	auto	2	99	AVNAGLLK	iTRAQ8plex@N-term; iTRAQ8plex(K)@8			-0.0147929	1392.88	465.3	1392.89	465.304	3	6	1.1.1.2263.7	37.0594	8924.83	5408.18	37.13	0.24	703.011							5.84985	64.4499			5.00464	67.2916	7.03329	64.8653	77.75	47.35	190.33	74.87	140.11	66.96
1	90.85	90.85	48.52	44.14	36.44	sp|Q9ZNZ7|GLTB1_ARATH	Ferredoxin-dependent glutamate synthase 1, chloroplastic/mitochondrial OS=Arabidopsis thaliana GN=GLU1 PE=1 SV=3	1	auto	2	99	EGLQVLGWR	iTRAQ8plex@N-term			0.00131262	1360.78	454.6	1360.78	454.6	3	11	1.1.1.2754.4	49.8805	13691.8	7168.79	49.95	0.13	408.79															78.98	47.35	69.05	47.35	230.96	81.64
1	90.85	90.85	48.52	44.14	36.44	sp|Q9ZNZ7|GLTB1_ARATH	Ferredoxin-dependent glutamate synthase 1, chloroplastic/mitochondrial OS=Arabidopsis thaliana GN=GLU1 PE=1 SV=3	1	auto	2	99	EQSLAPFDK	iTRAQ8plex@N-term; iTRAQ8plex(K)@9			0.000942875	1641.92	548.314	1641.92	548.314	3	10	1.1.1.2320.15	38.5554	24050.2	23207.1	38.54	0.16	1711.72	0.556422	28.0911	0.558738	29.2769	0.618835	29.4442	1.28098	20.2718	0.413258	35.4963	0.763253	25.563	0.564685	27.3259	1071.62	174.15	615.28	140.98	529.6	128.97
1	90.85	90.85	48.52	44.14	36.44	sp|Q9ZNZ7|GLTB1_ARATH	Ferredoxin-dependent glutamate synthase 1, chloroplastic/mitochondrial OS=Arabidopsis thaliana GN=GLU1 PE=1 SV=3	1	auto	2	99	ETHEAIAIAMNR	iTRAQ8plex@N-term			0.0111692	1658.88	553.968	1658.87	553.964	3	12	1.1.1.2177.16	34.8402	36531.5	17475.5	34.93	0.13	2053.43	0.956911	34.2823	1.29707	32.8695	0.926573	37.471	1.48675	28.7434	0.430646	50.9401	0.762003	37.1818	0.97631	33.2917	508.54	120.22	502.14	124.67	583.43	133.24
1	90.85	90.85	48.52	44.14	36.44	sp|Q9ZNZ7|GLTB1_ARATH	Ferredoxin-dependent glutamate synthase 1, chloroplastic/mitochondrial OS=Arabidopsis thaliana GN=GLU1 PE=1 SV=3	1	auto	2	99	ETLSFWVK	iTRAQ8plex@N-term; iTRAQ8plex(K)@8			-0.00908725	1616.93	539.984	1616.94	539.987	3	10	1.1.1.2826.2	51.7716	27733.2	14989.8	51.84	0.17	1515.2	0.737054	38.4988	0.774689	40.2358	2.25934	30.6013	1.25514	30.972	0.876019	39.6398	1.15265	34.5535	1.35107	33.7171	470.16	115.46	357.58	106.02	322.16	102.68
1	90.85	90.85	48.52	44.14	36.44	sp|Q9ZNZ7|GLTB1_ARATH	Ferredoxin-dependent glutamate synthase 1, chloroplastic/mitochondrial OS=Arabidopsis thaliana GN=GLU1 PE=1 SV=3	1	auto	2	99	ETMPNIQQVFVK	iTRAQ8plex@N-term; iTRAQ8plex(K)@12			0.00309361	2041.15	681.391	2041.15	681.39	3	10	1.1.1.2753.20	49.8626	23497.2	8831.02	49.74	0.13	627.155	1.16889	44.317	1.20866	45.6567					1.33027	45.0384	0.773376	50.8351	1.11706	44.285	273.39	88.24	329.75	100.14	292.27	94.38
1	90.85	90.85	48.52	44.14	36.44	sp|Q9ZNZ7|GLTB1_ARATH	Ferredoxin-dependent glutamate synthase 1, chloroplastic/mitochondrial OS=Arabidopsis thaliana GN=GLU1 PE=1 SV=3	1	auto	2	99	EVPVNVPIVGK	iTRAQ8plex@N-term; iTRAQ8plex(K)@11			-0.000964834	1758.09	440.529	1758.09	440.529	4	9	1.1.1.2595.4	45.6743	17289.4	16061.5	45.69	0.11	1667.26	2.13391	33.1097	3.69778	31.2764	0.654254	51.9631	1.50657	33.0791	1.07775	41.0217	1.10376	38.6988	1.30679	35.8974	386.56	105.45	851.18	159.72	1264.32	193.43
1	90.85	90.85	48.52	44.14	36.44	sp|Q9ZNZ7|GLTB1_ARATH	Ferredoxin-dependent glutamate synthase 1, chloroplastic/mitochondrial OS=Arabidopsis thaliana GN=GLU1 PE=1 SV=3	1	auto	2	99	GSDSANLDSAAEIMIR	iTRAQ8plex@N-term			-0.00104105	1952.98	977.496	1952.98	977.496	2	11	1.1.1.2642.31	46.9344	6516.37	6395.19	46.96	0.16	273.49													2.66934	57.2262	118.03	57.99	147.17	66.74	106.19	57.99
1	90.85	90.85	48.52	44.14	36.44	sp|Q9ZNZ7|GLTB1_ARATH	Ferredoxin-dependent glutamate synthase 1, chloroplastic/mitochondrial OS=Arabidopsis thaliana GN=GLU1 PE=1 SV=3	1	auto	2	99	IAKEDSTDDIER	iTRAQ8plex@N-term; iTRAQ8plex(K)@3		missed K-E@3	0.00694795	1999.08	500.776	1999.07	500.774	4	11	1.1.1.1916.14	28.0819	15256.8	13626.7	28.1	0.1	2468.52	1.05089	25.0202	1.41348	24.1691	1.50143	24.1889	1.12852	22.7955	1.387	24.86	1.59954	23.1207	2.05477	21.4479	907.45	160.66	984.03	173.97	1134.52	186.66
1	90.85	90.85	48.52	44.14	36.44	sp|Q9ZNZ7|GLTB1_ARATH	Ferredoxin-dependent glutamate synthase 1, chloroplastic/mitochondrial OS=Arabidopsis thaliana GN=GLU1 PE=1 SV=3	1	auto	2	99	ISSFNPYGK	iTRAQ8plex@N-term; iTRAQ8plex(K)@9			-0.00556434	1619.91	540.976	1619.91	540.978	3	9	1.1.1.2428.13	41.3476	21312.5	7114.5	41.52	0.18	1199.8	2.2283	36.6178	1.90063	39.2359	2.80402	36.6642	1.80624	36.1018	1.77683	40.2936	1.78786	38.8167	1.86141	37.9166	310.42	94.54	713.76	145.11	521.85	129.09
1	90.85	90.85	48.52	44.14	36.44	sp|Q9ZNZ7|GLTB1_ARATH	Ferredoxin-dependent glutamate synthase 1, chloroplastic/mitochondrial OS=Arabidopsis thaliana GN=GLU1 PE=1 SV=3	1	auto	2	99	LHTGVGMIFLPQDDTFMQEAK	iTRAQ8plex@N-term; iTRAQ8plex(K)@21			0.00656025	2985.56	747.398	2985.56	747.396	4	9	1.1.1.3058.23	57.9308	8622.7	4315.03	58.02	0.13	494.745															77.36	47.35	229.02	81.83	142.47	66.74
1	90.85	90.85	48.52	44.14	36.44	sp|Q9ZNZ7|GLTB1_ARATH	Ferredoxin-dependent glutamate synthase 1, chloroplastic/mitochondrial OS=Arabidopsis thaliana GN=GLU1 PE=1 SV=3	1	auto	2	99	LIGESNDYVGK	iTRAQ8plex@N-term; iTRAQ8plex(K)@11			-0.00337008	1802	601.674	1802	601.675	3	11	1.1.1.2350.25	39.3505	40668.5	34829	39.33	0.13	2000.08	0.537756	27.4112	0.831235	24.687	1.52764	21.211	1.3556	19.353	0.675913	27.7789	1.03866	22.5637	1.55882	19.8403	1160.7	181.22	644.07	145.11	853.38	163.19
1	90.85	90.85	48.52	44.14	36.44	sp|Q9ZNZ7|GLTB1_ARATH	Ferredoxin-dependent glutamate synthase 1, chloroplastic/mitochondrial OS=Arabidopsis thaliana GN=GLU1 PE=1 SV=3	1	auto	2	99	LVAEAGIGTVASGVAK	iTRAQ8plex@N-term; iTRAQ8plex(K)@16			0.0111251	2050.24	684.419	2050.22	684.416	3	10	1.1.1.2702.19	48.5037	47207.4	5396.6	48.3	0.16	391.092	0.472838	58.7236			0.630172	55.3582					0.620898	53.6169	0.528657	54.8118	277.51	88.58	135.4	66.74	104.3	57.73
1	90.85	90.85	48.52	44.14	36.44	sp|Q9ZNZ7|GLTB1_ARATH	Ferredoxin-dependent glutamate synthase 1, chloroplastic/mitochondrial OS=Arabidopsis thaliana GN=GLU1 PE=1 SV=3	1	auto	2	99	TPEEALMILVPEAYK	iTRAQ8plex@N-term; iTRAQ8plex(K)@15			-0.00162293	2311.29	771.439	2311.3	771.439	3	14	1.1.1.3349.10	65.6713	33802.7	26652.5	65.61	0.22	1427.86	1.39266	35.5073	0.324524	65.5607	0.997037	40.7395	0.851925	36.965	1.23496	38.7275	0.869542	41.0638	1.30907	35.515	390.57	105.59	561.27	129.2	112.11	66.96
1	90.85	90.85	48.52	44.14	36.44	sp|Q9ZNZ7|GLTB1_ARATH	Ferredoxin-dependent glutamate synthase 1, chloroplastic/mitochondrial OS=Arabidopsis thaliana GN=GLU1 PE=1 SV=3	1	auto	2	99	TQHLDLSYLLSSVGTPSLSSTEIR	iTRAQ8plex@N-term			-0.0106024	2907.54	727.892	2907.55	727.895	4	18	1.1.1.3208.15	61.9046	20151.4	19485.4	61.92	0.15	1446.18							0.547618	53.0419	0.781676	55.7449					236.95	81.83	100.13	57.73	29.34	33.48
1	90.85	90.85	48.52	44.14	36.44	sp|Q9ZNZ7|GLTB1_ARATH	Ferredoxin-dependent glutamate synthase 1, chloroplastic/mitochondrial OS=Arabidopsis thaliana GN=GLU1 PE=1 SV=3	1	auto	2	99	TSDNFVYVASEVGVVPVDEAK	iTRAQ8plex@N-term; iTRAQ8plex(K)@21			-0.00341913	2832.5	945.173	2832.5	945.174	3	9	1.1.1.2956.30	55.2297	6877.64	4940.29	55.29	0.16	468.175															33.07	30.65	31.02	30.65	0	6.73
1	90.85	90.85	48.52	44.14	36.44	sp|Q9ZNZ7|GLTB1_ARATH	Ferredoxin-dependent glutamate synthase 1, chloroplastic/mitochondrial OS=Arabidopsis thaliana GN=GLU1 PE=1 SV=3	1	auto	2	99	VEPAVAIVQR	iTRAQ8plex@N-term			-0.00296897	1384.83	693.423	1384.83	693.424	2	11	1.1.1.2355.22	39.4776	38686.2	9000.06	39.59	0.13	481.339	1.27686	51.2973	1.21651	54.4429	1.77995	49.9111	0.880592	52.2679	1.81612	49.9316	1.30819	52.1945	1.41468	49.3791	195.52	74.66	257.61	88.24	210.38	81.64
1	90.85	90.85	48.52	44.14	36.44	sp|Q9ZNZ7|GLTB1_ARATH	Ferredoxin-dependent glutamate synthase 1, chloroplastic/mitochondrial OS=Arabidopsis thaliana GN=GLU1 PE=1 SV=3	1	auto	2	99	VTAPAGELQLK	iTRAQ8plex@N-term; iTRAQ8plex(K)@11			-0.00287821	1734.05	579.023	1734.05	579.024	3	13	1.1.1.2401.13	40.6633	62369	36183.8	40.73	0.1	2030.64	0.474989	35.9599	0.943348	29.4394	1.07809	29.3438	1.69251	23.2373	0.740268	33.5614	0.921005	29.078	0.947414	27.6204	745.74	145.21	365.51	110.5	622.24	137.39
1	90.85	90.85	48.52	44.14	36.44	sp|Q9ZNZ7|GLTB1_ARATH	Ferredoxin-dependent glutamate synthase 1, chloroplastic/mitochondrial OS=Arabidopsis thaliana GN=GLU1 PE=1 SV=3	1	auto	1.92082	99	AFSEDTTK	iTRAQ8plex@N-term; iTRAQ8plex(K)@8			-0.00807394	1505.81	502.944	1505.82	502.947	3	7	1.1.1.1922.12	28.2317	22039.8	7434.24	28.35	0.15	746.87	0.996636	40.6318	0.907887	43.7305	0.788144	47.0688	1.18416	36.0623	1.20585	41.3087	1.21236	39.4455	0.446148	61.8236	352.74	100.14	362.76	105.45	283.26	94.22
1	90.85	90.85	48.52	44.14	36.44	sp|Q9ZNZ7|GLTB1_ARATH	Ferredoxin-dependent glutamate synthase 1, chloroplastic/mitochondrial OS=Arabidopsis thaliana GN=GLU1 PE=1 SV=3	1	auto	1.67778	98.31	VAGVIAK	iTRAQ8plex@N-term; iTRAQ8plex(K)@7			-0.00521551	1264.83	633.421	1264.83	633.424	2	8	1.1.1.2235.25	36.3454	7858.82	7419.88	36.33	0.21	676.962	0.802458	40.9435	0.33999	62.6989	1.7978	35.0197	1.20409	34.0772	0.336325	67.1227	1.3301	36.5014	1.40616	34.8717	391.89	105.45	324.5	100.14	117.85	66.74
1	90.85	90.85	48.52	44.14	36.44	sp|Q9ZNZ7|GLTB1_ARATH	Ferredoxin-dependent glutamate synthase 1, chloroplastic/mitochondrial OS=Arabidopsis thaliana GN=GLU1 PE=1 SV=3	1	auto	1.5376	97.27	ENEIRPFGNPR	iTRAQ8plex@N-term			-0.00275609	1631.87	544.963	1631.87	544.964	3	9	1.1.1.2049.18	31.5077	20353.8	9745.02	31.6	0.13	1028.16	1.32608	37.96	1.00293	42.991	1.30843	40.3903	1.43071	34.9857	0.921386	45.4467	1.3534	38.5594	0.899727	40.9067	350.48	99.99	479.58	120.09	310.91	99.99
1	90.85	90.85	48.52	44.14	36.44	sp|Q9ZNZ7|GLTB1_ARATH	Ferredoxin-dependent glutamate synthase 1, chloroplastic/mitochondrial OS=Arabidopsis thaliana GN=GLU1 PE=1 SV=3	1	auto	1.18709	97.51	QVIENIFEK	Gln->pyro-Glu@N-term; iTRAQ8plex(K)@9			-0.00788632	1405.77	703.891	1405.78	703.895	2	6	1.1.1.2974.14	55.6974	8253.92	7931.75	55.71	0.16	460.451			2.5374	59.5411											117.38	57.73	105.33	57.99	263.44	88.41
2	68.09	68.41	73.28	70.98	66.6	sp|O03042|RBL_ARATH	Ribulose bisphosphate carboxylase large chain OS=Arabidopsis thaliana GN=rbcL PE=1 SV=1	1	auto	2	99	ALAALRLEDLR	iTRAQ8plex@N-term		missed R-L@6	-0.00302817	1543.93	515.651	1543.94	515.652	3	11	1.1.1.2788.4	50.7866	83877.3	82895.6	50.78	0.19	3639.36	1.40068	29.1504	1.9313	28.3943	4.00732	25.3003	1.13331	28.8389	2.13815	27.975	1.15454	31.2444	1.79609	27.4026	582.63	128.97	842.09	159.72	995.27	176.99
2	68.09	68.41	73.28	70.98	66.6	sp|O03042|RBL_ARATH	Ribulose bisphosphate carboxylase large chain OS=Arabidopsis thaliana GN=rbcL PE=1 SV=1	1	auto	2	99	AMHAVIDR	iTRAQ8plex@N-term			-0.000908212	1215.67	406.23	1215.67	406.231	3	9	1.1.1.1871.3	26.9358	1545672	25150.8	27.27	0.23	1716.98	0.820914	27.6294	0.345357	40.6816	0.338998	40.6862	0.356719	32.31	0.783358	29.7594	0.553176	31.9828	0.222957	42.6582	848.76	155.2	718.97	148.92	259.27	94.22
2	68.09	68.41	73.28	70.98	66.6	sp|O03042|RBL_ARATH	Ribulose bisphosphate carboxylase large chain OS=Arabidopsis thaliana GN=rbcL PE=1 SV=1	1	auto	2	99	DDYVEK	iTRAQ8plex@N-term; iTRAQ8plex(K)@6			-0.00290587	1375.74	688.878	1375.74	688.88	2	9	1.1.1.1842.24	26.1959	32081.5	6857.64	26.33	0.16	535.661	0.596624	39.6551	0.38596	48.9823	0.129619	106.274	1.77798	27.8431	0.311272	61.6803	0.940662	34.8852	0.309901	47.653	509.37	120.09	313.59	99.99	173.89	74.66
2	68.09	68.41	73.28	70.98	66.6	sp|O03042|RBL_ARATH	Ribulose bisphosphate carboxylase large chain OS=Arabidopsis thaliana GN=rbcL PE=1 SV=1	1	auto	2	99	DDYVEKDR	iTRAQ8plex@N-term; iTRAQ8plex(K)@6		missed K-D@6	0.00411745	1646.88	549.966	1646.87	549.965	3	12	1.1.1.1732.20	23.3664	220047	99280.2	23.25	0.18	15900.4	0.976353	6.40738	0.756516	7.29032	0.832157	7.14325	0.689572	6.45045	1.40049	6.16606	0.840374	6.84501	0.773861	6.65485	14327.9	638.16	14435	664.9	9587.36	553.34
2	68.09	68.41	73.28	70.98	66.6	sp|O03042|RBL_ARATH	Ribulose bisphosphate carboxylase large chain OS=Arabidopsis thaliana GN=rbcL PE=1 SV=1	1	auto	2	99	DTDILAAFR	iTRAQ8plex@N-term			0.00616	1324.74	663.375	1324.73	663.372	2	15	1.1.1.2837.12	52.0515	2583067	517292	51.54	0.4	19177.5	1.11166	6.77482	0.859805	7.67313	0.974824	7.44302	0.708476	7.02734	1.58793	6.55114	0.938959	7.26253	0.983244	6.98975	11970.4	583.71	13731.3	645.81	9103.49	539.33
2	68.09	68.41	73.28	70.98	66.6	sp|O03042|RBL_ARATH	Ribulose bisphosphate carboxylase large chain OS=Arabidopsis thaliana GN=rbcL PE=1 SV=1	1	auto	2	99	EITFNFPTIDK	iTRAQ8plex@N-term; iTRAQ8plex(K)@11			0.00384851	1932.09	484.029	1932.08	484.028	4	12	1.1.1.2923.4	54.3381	52165	50439	54.36	0.16	2610.63	0.646479	20.87	0.597044	22.3824	0.36497	29.2248	1.17075	16.1419	0.24783	37.1799	1.07509	18.1919	0.01		1743.37	222.23	1162.98	192.18	920.65	169.38
2	68.09	68.41	73.28	70.98	66.6	sp|O03042|RBL_ARATH	Ribulose bisphosphate carboxylase large chain OS=Arabidopsis thaliana GN=rbcL PE=1 SV=1	1	auto	2	99	EITFNFPTIDKLDGQE	iTRAQ8plex@N-term; iTRAQ8plex(K)@11		missed K-L@11	0.00564209	2474.32	825.781	2474.32	825.779	3	17	1.1.1.3075.25	58.3852	229592	227214	58.37	0.37	33106.2	0.871544	4.88361	0.457483	6.50336	0.578941	5.91496	0.417386	5.49139	0.54635	6.0824	0.45768	6.13152	0.0266213	60.5442	26243.3	863.21	23601.3	851.95	10619.2	595.76
2	68.09	68.41	73.28	70.98	66.6	sp|O03042|RBL_ARATH	Ribulose bisphosphate carboxylase large chain OS=Arabidopsis thaliana GN=rbcL PE=1 SV=1	1	auto	2	99	ESTLGFVDLLRDDYVEK	iTRAQ8plex@N-term; iTRAQ8plex(K)@17		missed R-D@11	0.0149924	2606.42	652.612	2606.41	652.609	4	15	1.1.1.3104.13	59.1464	106906	105430	59.16	0.19	15011.4	0.717093	8.67882	0.848061	8.56009	0.469544	11.1865	1.03972	7.15579	1.37774	7.64027	0.714399	8.86492	0.645304	9.34952	9428.68	516.99	6976.77	469.35	7072.56	464.91
2	68.09	68.41	73.28	70.98	66.6	sp|O03042|RBL_ARATH	Ribulose bisphosphate carboxylase large chain OS=Arabidopsis thaliana GN=rbcL PE=1 SV=1	1	auto	2	99	ESTLGFVDLLRDDYVEKDR	iTRAQ8plex@N-term; iTRAQ8plex(K)@17		missed R-D@11; missed K-D@17	0.00891766	2877.54	720.393	2877.53	720.391	4	16	1.1.1.2992.13	56.1768	168711	53096.1	55.98	0.19	2712.24	0.720397	21.5948	0.757261	22.2207	0.785427	22.2614	0.474548	22.3269	1.53275	18.4472	0.583998	23.6864	0.752715	21.0688	1516.53	207.34	1127.33	188.44	1015.77	177.93
2	68.09	68.41	73.28	70.98	66.6	sp|O03042|RBL_ARATH	Ribulose bisphosphate carboxylase large chain OS=Arabidopsis thaliana GN=rbcL PE=1 SV=1	1	auto	2	99	GGLDFTK	iTRAQ8plex@N-term; iTRAQ8plex(K)@7			-0.00110688	1344.79	449.269	1344.79	449.269	3	9	1.1.1.2215.3	35.8192	138360	29253.8	35.64	0.17	2407.41	0.317132	29.1103	0.704359	21.8116	0.896677	21.1241	1.74595	15.6802	0.602999	24.937	1.09718	18.7968	0.01		1618.41	213.75	529.61	137.39	1008.28	175.02
2	68.09	68.41	73.28	70.98	66.6	sp|O03042|RBL_ARATH	Ribulose bisphosphate carboxylase large chain OS=Arabidopsis thaliana GN=rbcL PE=1 SV=1	1	auto	2	99	IPPAYTK	iTRAQ8plex@N-term; iTRAQ8plex(K)@7			0.00175026	1396.86	466.626	1396.85	466.625	3	9	1.1.1.2156.8	34.283	263837	39228.4	33.52	0.42	3034.53	0.964146	19.0281	1.23957	18.6374	2.24668	16.422	1.12367	16.9989	1.33692	18.5518	1.06368	18.9172	1.11873	17.9192	1642.77	216.07	1634.36	224.73	1801.14	237.83
2	68.09	68.41	73.28	70.98	66.6	sp|O03042|RBL_ARATH	Ribulose bisphosphate carboxylase large chain OS=Arabidopsis thaliana GN=rbcL PE=1 SV=1	1	auto	2	99	LEGDRESTLGFVDLLRDDYVEKDR	iTRAQ8plex@N-term; iTRAQ8plex(K)@22		missed R-E@5; missed R-D@16; missed K-D@22	0.0240552	3447.83	690.574	3447.81	690.569	5	16	1.1.1.2962.16	55.379	201437	106080	55.16	0.26	7930.84	1.65371	12.1253	0.782114	15.9148	2.16842	11.9449	0.477552	15.7119	1.02278	14.3728	0.764681	15.0555	0.636446	15.9113	3127.84	299.21	5337.43	397.68	2163.78	275.21
2	68.09	68.41	73.28	70.98	66.6	sp|O03042|RBL_ARATH	Ribulose bisphosphate carboxylase large chain OS=Arabidopsis thaliana GN=rbcL PE=1 SV=1	1	auto	2	99	LGLSAKNYGR	iTRAQ8plex@N-term; iTRAQ8plex(K)@6		missed K-N@6	-0.00451048	1686	563.007	1686	563.009	3	9	1.1.1.2097.16	32.7612	51711.2	16545	32.67	0.13	1428.29	0.549043	31.7703	0.599927	32.4015	1.37097	25.3241	0.786107	25.7481	1.75535	24.1087	1.30206	25.052	1.39408	23.7746	846.87	154.81	479.79	124.67	449.38	120.22
2	68.09	68.41	73.28	70.98	66.6	sp|O03042|RBL_ARATH	Ribulose bisphosphate carboxylase large chain OS=Arabidopsis thaliana GN=rbcL PE=1 SV=1	1	auto	2	99	LTYYTPEYETK	iTRAQ8plex@N-term; iTRAQ8plex(K)@11			0.00127389	2015.07	1008.54	2015.07	1008.54	2	13	1.1.1.2462.24	42.2272	268904	35262.9	42.41	0.3	1017.82	1.06587	27.4408	1.19384	27.8195	1.29472	27.5906	0.895016	26.3981	1.10817	28.7331	0.560225	34.1295	1.20852	26.0917	747.57	145.84	822.21	158.67	789.4	156.56
2	68.09	68.41	73.28	70.98	66.6	sp|O03042|RBL_ARATH	Ribulose bisphosphate carboxylase large chain OS=Arabidopsis thaliana GN=rbcL PE=1 SV=1	1	auto	2	99	LTYYTPEYETKDTDILAAFR	iTRAQ8plex@N-term; iTRAQ8plex(K)@11		missed K-D@11	0.00482793	3017.59	755.405	3017.58	755.403	4	14	1.1.1.3083.19	58.5922	80025.6	35765.5	58.68	0.16	2142.55	2.03973	29.1264	0.591289	44.8591	1.68914	31.3346	0.480414	38.6807	0.685489	42.4734	2.1032	29.5117	0.716634	37.2885	502.91	120.22	1058.5	176.14	263.02	99.84
2	68.09	68.41	73.28	70.98	66.6	sp|O03042|RBL_ARATH	Ribulose bisphosphate carboxylase large chain OS=Arabidopsis thaliana GN=rbcL PE=1 SV=1	1	auto	2	99	SQAETGEIK	iTRAQ8plex@N-term; iTRAQ8plex(K)@9			0.0038436	1569.89	524.303	1569.88	524.301	3	13	1.1.1.1774.15	24.4348	582397	25690.8	24.09	0.23	3918.7	1.08175	15.0797	0.421771	22.4095	0.69441	18.2821	0.670755	15.5407	0.271801	27.9137	0.625189	18.0131	0.318474	21.5587	2442.52	263.63	2726.43	287.12	911.2	178.95
2	68.09	68.41	73.28	70.98	66.6	sp|O03042|RBL_ARATH	Ribulose bisphosphate carboxylase large chain OS=Arabidopsis thaliana GN=rbcL PE=1 SV=1	1	auto	2	99	TFQGPPHGIQVER	iTRAQ8plex@N-term			-0.000705386	1768.95	885.483	1768.95	885.484	2	13	1.1.1.2107.31	33.0246	81061.8	26769.3	33.16	0.33	931.442	0.479538	45.0641	0.966972	36.7791	1.19957	35.1374	0.458216	40.5724	1.24012	34.92	0.715529	39.5603	0.553759	41.1826	471.42	115.46	233.27	88.24	403.2	110.63
2	68.09	68.41	73.28	70.98	66.6	sp|O03042|RBL_ARATH	Ribulose bisphosphate carboxylase large chain OS=Arabidopsis thaliana GN=rbcL PE=1 SV=1	1	auto	1.92082	99	LGLSAK	iTRAQ8plex@N-term; iTRAQ8plex(K)@6			0.000133258	1195.78	598.895	1195.78	598.895	2	10	1.1.1.2120.26	33.354	301346	219841	33.28	0.2	16318	0.9482	5.00065	0.972182	5.19973	1.08875	5.08178	0.572769	5.26714	1.10596	5.05368	0.515567	6.2036	0.817895	5.06976	23955.7	825.05	23438.9	849.8	20599.5	802.47
2	68.09	68.41	73.28	70.98	66.6	sp|O03042|RBL_ARATH	Ribulose bisphosphate carboxylase large chain OS=Arabidopsis thaliana GN=rbcL PE=1 SV=1	1	auto	1.85387	98.73	NHGMHFR	iTRAQ8plex@N-term			0.00209252	1201.61	401.544	1201.61	401.543	3	10	1.1.1.1488.2	17.153	80820.6	27447.7	17.23	0.13	3423.71	1.18722	27.647	2.07298	25.2718	0.947384	32.2865	1.88547	23.7097	1.91914	26.2684	1.80375	25.7019	0.984575	29.1993	700.9	141.3	858.65	162.45	1285.14	195.85
2	68.09	68.41	73.28	70.98	66.6	sp|O03042|RBL_ARATH	Ribulose bisphosphate carboxylase large chain OS=Arabidopsis thaliana GN=rbcL PE=1 SV=1	1	auto	1.5376	97.72	ASVGFK	iTRAQ8plex@N-term; iTRAQ8plex(K)@6			-0.00367327	1215.74	406.254	1215.74	406.255	3	8	1.1.1.2024.2	30.848	889351	7281.22	30.25	0.33	726.451	0.587777	40.0381	0.891867	36.2436	0.838777	37.5654	0.374426	41.7569	1.17547	33.874	0.322497	51.0952	0.492224	47.4601	509.42	120.09	308.97	99.99	401.86	110.63
2	68.09	68.41	73.28	70.98	66.6	sp|O03042|RBL_ARATH	Ribulose bisphosphate carboxylase large chain OS=Arabidopsis thaliana GN=rbcL PE=1 SV=1	1	auto	1.37675	97.7	LEGDRESTLGFVDLLRDDYVEK	iTRAQ8plex@N-term; iTRAQ8plex(K)@22		missed R-E@5; missed R-D@16	0.0153152	3176.7	636.347	3176.68	636.344	5	9	1.1.1.3055.11	57.8441	128435	68624	57.7	0.18	2949.17	0.966376	23.775	1.13914	23.6536	0.667785	29.0007	0.926994	22.1081	1.81672	21.47	0.920277	24.6705	0.359316	39.2536	1050.02	172.75	1047.06	179.71	1057.97	179.8
2	68.09	68.41	73.28	70.98	66.6	sp|O03042|RBL_ARATH	Ribulose bisphosphate carboxylase large chain OS=Arabidopsis thaliana GN=rbcL PE=1 SV=1	1	auto	1.3098	97.11	QKNHGMHFR	Gln->pyro-Glu@N-term; iTRAQ8plex(K)@2		missed K-N@2	0.0011998	1440.74	481.253	1440.74	481.252	3	9	1.1.1.1597.11	19.9129	4908.52	4463.95	19.93	0.13	731.765	1.27661	51.3017	1.22963	54.2118	1.54937	51.4321	0.64517	56.2452							195.52	74.66	257.56	88.24	212.65	81.83
3	67.12	67.17	87.35	85.54	76.91	sp|P19366|ATPB_ARATH	ATP synthase subunit beta, chloroplastic OS=Arabidopsis thaliana GN=atpB PE=1 SV=2	1	auto	2	99	AHGGVSVFGGVGER	iTRAQ8plex@N-term			0.00946363	1631.88	544.967	1631.87	544.964	3	17	1.1.1.2136.18	33.7639	73069.5	46648.5	33.83	0.18	4754.36	1.0102	18.5283	0.653	22.5441	1.04588	19.3876	0.724606	18.5959	1.32421	18.2633	0.780549	20.4291	0.710434	20.8069	1680.34	218.58	1751.59	231.11	970.53	178.7
3	67.12	67.17	87.35	85.54	76.91	sp|P19366|ATPB_ARATH	ATP synthase subunit beta, chloroplastic OS=Arabidopsis thaliana GN=atpB PE=1 SV=2	1	auto	2	99	AVAMSATEGLKR	iTRAQ8plex@N-term; iTRAQ8plex(K)@11		missed K-R@11	-0.00240944	1841.06	614.695	1841.07	614.696	3	10	1.1.1.2173.22	34.7382	24538.9	17111.2	34.69	0.11	963.907	0.800593	41.0487	0.431369	56.8561	2.65256	32.6195	1.44301	33.168	1.19308	39.4045	1.09233	38.4791	1.30562	35.4582	390.83	105.3	322.87	99.99	149.12	74.66
3	67.12	67.17	87.35	85.54	76.91	sp|P19366|ATPB_ARATH	ATP synthase subunit beta, chloroplastic OS=Arabidopsis thaliana GN=atpB PE=1 SV=2	1	auto	2	99	GIYPAVDPLDSTSTMLQPR	iTRAQ8plex@N-term			0.0121091	2364.24	789.088	2364.23	789.084	3	13	1.1.1.2938.25	54.7482	125848	25344	54.89	0.16	910.285			1.06221	55.3175	1.08275	56.1567	0.63363	56.2589	1.11892	55.7998			0.964332	53.9892	197.11	74.66	99.93	57.73	185.19	74.66
3	67.12	67.17	87.35	85.54	76.91	sp|P19366|ATPB_ARATH	ATP synthase subunit beta, chloroplastic OS=Arabidopsis thaliana GN=atpB PE=1 SV=2	1	auto	2	99	GMDVVDMGNPLSVPVGGATLGR	iTRAQ8plex@N-term			0.00173452	2445.27	816.097	2445.27	816.096	3	14	1.1.1.3024.29	57.0387	71552.5	11898.5	56.89	0.16	527.157															78.57	47.35	109.75	57.99	187.13	74.87
3	67.12	67.17	87.35	85.54	76.91	sp|P19366|ATPB_ARATH	ATP synthase subunit beta, chloroplastic OS=Arabidopsis thaliana GN=atpB PE=1 SV=2	1	auto	2	99	IVGEEHYETAQQVK	iTRAQ8plex@N-term; iTRAQ8plex(K)@14			0.00063172	2238.21	747.078	2238.21	747.077	3	12	1.1.1.2079.30	32.2974	36283.1	12414.9	32.38	0.13	873.655	0.982796	38.8432	1.26506	37.8137	1.0837	40.0316	0.580117	41.0109	0.90634	42.1445	0.650397	44.8266	1.41208	34.9426	390.1	105.3	395.61	110.5	436.5	115.59
3	67.12	67.17	87.35	85.54	76.91	sp|P19366|ATPB_ARATH	ATP synthase subunit beta, chloroplastic OS=Arabidopsis thaliana GN=atpB PE=1 SV=2	1	auto	2	99	LSIFETGIK	iTRAQ8plex@N-term; iTRAQ8plex(K)@9			-0.000673426	1614.98	539.334	1614.98	539.334	3	12	1.1.1.2971.4	55.6117	186135	184496	55.61	0.21	13886.9	0.966171	9.00639	0.868592	9.75513	0.937727	9.71148	1.07634	8.07766	0.956998	9.74295	1.19872	8.68661	0.579739	12.3159	7301.15	455.53	7279.03	472.79	5609.26	420.64
3	67.12	67.17	87.35	85.54	76.91	sp|P19366|ATPB_ARATH	ATP synthase subunit beta, chloroplastic OS=Arabidopsis thaliana GN=atpB PE=1 SV=2	1	auto	2	99	SAPAFIELDTK	iTRAQ8plex@N-term; iTRAQ8plex(K)@11			0.00137527	1799.03	600.684	1799.03	600.684	3	12	1.1.1.2614.14	46.1844	186124	27796.1	46.33	0.16	2549.9	1.56988	25.97	1.18941	29.4078	3.31232	23.7176	1.4214	25.0342	1.40102	28.4279	1.69191	26.112	1.51512	26.3437	697.09	141.19	1129.23	183.55	733.36	156.36
3	67.12	67.17	87.35	85.54	76.91	sp|P19366|ATPB_ARATH	ATP synthase subunit beta, chloroplastic OS=Arabidopsis thaliana GN=atpB PE=1 SV=2	1	auto	2	99	VALVYGQMNEPPGAR	iTRAQ8plex@N-term			0.00558972	1905.01	636.012	1905.01	636.01	3	11	1.1.1.2668.19	47.6116	99194.8	20723.2	47.31	0.31	1173.71					1.08186	56.3046	1.04497	49.6749	1.53112	51.9046	1.52798	50.1157	1.98174	46.2947	196.68	74.66	142.47	66.96	104.04	57.99
3	67.12	67.17	87.35	85.54	76.91	sp|P19366|ATPB_ARATH	ATP synthase subunit beta, chloroplastic OS=Arabidopsis thaliana GN=atpB PE=1 SV=2	1	auto	2	99	YKELQDIIAILGLDELSEEDR	iTRAQ8plex@N-term; iTRAQ8plex(K)@2		missed K-E@2	0.00615692	3069.68	768.426	3069.67	768.425	4	18	1.1.1.3691.4	74.9321	13451.8	12492	74.86	0.27	1302.19							1.55844	50.4603			1.56642	54.6779	1.27793	55.2274	163.38	68.08	134.78	64.66	74.11	49.84
3	67.12	67.17	87.35	85.54	76.91	sp|P19366|ATPB_ARATH	ATP synthase subunit beta, chloroplastic OS=Arabidopsis thaliana GN=atpB PE=1 SV=2	1	auto	2	99	YKELQDIIAILGLDELSEEDRLTVAR	iTRAQ8plex@N-term; iTRAQ8plex(K)@2		missed K-E@2; missed R-L@21	0.00736171	3610.02	903.511	3610.01	903.509	4	13	1.1.1.3655.2	73.9494	10793	9589.18	73.99	0.24	1532.28	1.06249	30.3891	0.881116	33.8502	1.49371	29.3382	0.775831	30.3761	1.13541	31.7781	1.02905	31.3228	1.23998	28.7787	609.15	131.64	667.85	142.69	474.74	123.69
4	64	63.36	58.69	52.55	39.87	sp|O50008|METE1_ARATH	5-methyltetrahydropteroyltriglutamate--homocysteine methyltransferase 1 OS=Arabidopsis thaliana GN=MS1 PE=1 SV=1	1	auto	2	99	ALAGQKDEALFSANAAALASR	iTRAQ8plex@N-term; iTRAQ8plex(K)@6		missed K-D@6	0.00521757	2682.5	671.631	2682.49	671.63	4	17	1.1.1.2662.18	47.453	39401.3	33803.5	47.41	0.15	1569.08	0.766732	44.2631	1.91562	36.1625	1.65921	38.0508	1.22515	36.0827	1.92143	36.6265	0.583676	49.4552	1.25518	39.0008	351.44	99.84	278.05	94.38	595.47	133.24
4	64	63.36	58.69	52.55	39.87	sp|O50008|METE1_ARATH	5-methyltetrahydropteroyltriglutamate--homocysteine methyltransferase 1 OS=Arabidopsis thaliana GN=MS1 PE=1 SV=1	1	auto	2	99	ATNVSAR	iTRAQ8plex@N-term			-0.00309551	1021.58	511.797	1021.58	511.798	2	11	1.1.1.1433.17	15.7387	47924.9	21522.6	15.8	0.1	3181.97	1.21968	15.7543	1.31748	16.0673	0.568398	21.7253	0.678299	16.7113	0.772686	19.2171	0.902413	17.3731	0.638916	18.2888	2120.08	245.79	2668.26	284.63	2470.55	274.83
4	64	63.36	58.69	52.55	39.87	sp|O50008|METE1_ARATH	5-methyltetrahydropteroyltriglutamate--homocysteine methyltransferase 1 OS=Arabidopsis thaliana GN=MS1 PE=1 SV=1	1	auto	2	99	DEALFSANAAALASR	iTRAQ8plex@N-term			0.00537822	1809.96	604.327	1809.95	604.325	3	13	1.1.1.2669.17	47.6368	14060.6	13023.3	47.62	0.19	626.594							1.37556	46.3699							197.97	74.66	15.52	30.65	155.64	66.74
4	64	63.36	58.69	52.55	39.87	sp|O50008|METE1_ARATH	5-methyltetrahydropteroyltriglutamate--homocysteine methyltransferase 1 OS=Arabidopsis thaliana GN=MS1 PE=1 SV=1	1	auto	2	99	STAEDLQK	iTRAQ8plex@N-term; iTRAQ8plex(K)@8			-0.000243847	1498.85	500.622	1498.85	500.622	3	9	1.1.1.1810.14	25.3617	61959.6	21174.4	25.45	0.1	1986.63	0.973508	26.1965	1.72	23.607	1.43685	25.1148	1.13792	23.4343	2.7208	21.9324	1.1483	25.6906	1.18169	24.3612	865.54	156.85	869.47	164.48	1316.78	199.22
4	64	63.36	58.69	52.55	39.87	sp|O50008|METE1_ARATH	5-methyltetrahydropteroyltriglutamate--homocysteine methyltransferase 1 OS=Arabidopsis thaliana GN=MS1 PE=1 SV=1	1	auto	2	99	VTNEGVQK	iTRAQ8plex@N-term; iTRAQ8plex(K)@8			-0.00683072	1481.86	494.96	1481.87	494.963	3	6	1.1.1.1786.10	24.7415	47998	4054.81	24.89	0.15	681.682	1.03291	49.492	2.1486	43.2901	1.38353	48.8603	1.1924	44.3189	1.86203	45.3415	1.44821	46.4326	1.50279	44.4341	235.43	81.83	250.93	88.41	447.42	115.46
4	64	63.36	58.69	52.55	39.87	sp|O50008|METE1_ARATH	5-methyltetrahydropteroyltriglutamate--homocysteine methyltransferase 1 OS=Arabidopsis thaliana GN=MS1 PE=1 SV=1	1	auto	2	99	VVEVNALAK	iTRAQ8plex@N-term; iTRAQ8plex(K)@9			-0.0142374	1549.95	775.983	1549.97	775.99	2	10	1.1.1.2408.29	40.8551	4970.42	4927.05	40.84	0.1	448.82					1.32483	48.1923	0.863132	47.3384	1.12785	50.7748			0.655193	54.6587	235.86	81.64	101.52	57.99	18.08	30.65
4	64	63.36	58.69	52.55	39.87	sp|O50008|METE1_ARATH	5-methyltetrahydropteroyltriglutamate--homocysteine methyltransferase 1 OS=Arabidopsis thaliana GN=MS1 PE=1 SV=1	1	auto	1.45593	97.33	AGFPEGK	iTRAQ8plex@N-term; iTRAQ8plex(K)@7			-0.00468483	1312.76	438.592	1312.76	438.594	3	7	1.1.1.1960.5	29.2049	29841.9	18693.5	29.09	0.23	1814.04	1.37084	26.7136	1.6757	26.5669	1.85502	26.2184	0.846742	27.9353	1.81255	26.3587	1.02483	29.3637	0.713047	34.9258	699.58	141.3	989.58	173.01	1036.89	178.95
5	54.46	54.75	70.33	63.17	45.33	sp|P21240|CPNB1_ARATH	Chaperonin 60 subunit beta 1, chloroplastic OS=Arabidopsis thaliana GN=CPN60B1 PE=1 SV=3	1	auto	2	99	ALVTELK	iTRAQ8plex@N-term; iTRAQ8plex(K)@7			0.00130716	1380.88	461.301	1380.88	461.301	3	9	1.1.1.2414.8	40.9945	21839.6	18084.2	41.01	0.07	1806.15	1.01085	31.4573	1.34738	30.29	0.52454	44.4494	1.67877	26.3523	2.00858	28.3094	1.307	30.1565	1.66483	27.6407	586.04	129.09	611.28	137.28	698.42	145.21
5	54.46	54.75	70.33	63.17	45.33	sp|P21240|CPNB1_ARATH	Chaperonin 60 subunit beta 1, chloroplastic OS=Arabidopsis thaliana GN=CPN60B1 PE=1 SV=3	1	auto	2	99	ATLDNDEEK	iTRAQ8plex@N-term; iTRAQ8plex(K)@9			-0.000890466	1641.87	548.296	1641.87	548.296	3	8	1.1.1.1792.17	24.9005	11182.8	6045.18	24.84	0.13	1020.76	0.807617	37.4478	0.961385	36.9995	0.563207	46.5393	1.11378	31.5867	1.17906	35.9723	1.18364	34.3815	1.25051	32.6405	469.82	115.46	391.53	110.63	399.51	110.5
6	48.58	48.29	56.61	53.85	49.7	sp|P56757|ATPA_ARATH	ATP synthase subunit alpha, chloroplastic OS=Arabidopsis thaliana GN=atpA PE=1 SV=1	1	auto	2	99	EGIQEQLER	iTRAQ8plex@N-term			0.00246863	1404.75	703.384	1404.75	703.383	2	15	1.1.1.2046.29	31.4358	123128	49758	31.34	0.13	3044.36	0.547044	24.2464	1.00872	20.6098	1.19717	20.079	1.00663	18.3116	1.33644	19.6238	1.2826	19.0566	0.752183	20.9252	1468.94	203.88	829.19	164.85	1310.61	199.68
6	48.58	48.29	56.61	53.85	49.7	sp|P56757|ATPA_ARATH	ATP synthase subunit alpha, chloroplastic OS=Arabidopsis thaliana GN=atpA PE=1 SV=1	1	auto	2	99	ELIIGDR	iTRAQ8plex@N-term			0.00212206	1118.66	560.338	1118.66	560.337	2	11	1.1.1.2271.15	37.2731	265634	59553.1	37.39	0.19	2318.66	0.838451	21.0304	1.04235	20.6108	1.16394	20.2575	0.680995	20.398	1.6006	18.7873	1.3298	19.0056	1.07718	19.2116	1457.04	203.36	1260.6	198.31	1343.34	203.73
6	48.58	48.29	56.61	53.85	49.7	sp|P56757|ATPA_ARATH	ATP synthase subunit alpha, chloroplastic OS=Arabidopsis thaliana GN=atpA PE=1 SV=1	1	auto	2	99	FLLQEK	iTRAQ8plex@N-term; iTRAQ8plex(K)@6			-0.000562002	1384.85	462.625	1384.85	462.625	3	8	1.1.1.2509.4	43.4308	124767	44736.4	43.32	0.16	2118.42	1.36062	20.4518	0.811595	24.8634	0.568221	29.1442	1.2259	19.5371	1.79164	20.2811	1.00386	22.6265	1.20558	20.7559	1192.27	184.45	1673.94	223.92	855.88	166.59
6	48.58	48.29	56.61	53.85	49.7	sp|P56757|ATPA_ARATH	ATP synthase subunit alpha, chloroplastic OS=Arabidopsis thaliana GN=atpA PE=1 SV=1	1	auto	2	99	FLLQEKV	iTRAQ8plex@N-term; iTRAQ8plex(K)@6		missed K-V@6	-0.00255001	1483.92	495.647	1483.92	495.648	3	10	1.1.1.2716.8	48.8696	80393.5	77702.3	48.86	0.13	4126.38	1.16378	12.523	0.617208	16.2947	1.28986	12.7637	0.361684	16.6057	1.43478	12.5096	0.756096	14.4881	1.05374	12.6504	3418.13	312	4104.74	351.93	1866.03	251.88
6	48.58	48.29	56.61	53.85	49.7	sp|P56757|ATPA_ARATH	ATP synthase subunit alpha, chloroplastic OS=Arabidopsis thaliana GN=atpA PE=1 SV=1	1	auto	2	99	IAQIPVSEAYLGR	iTRAQ8plex@N-term			0.00651073	1719.99	574.337	1719.98	574.335	3	15	1.1.1.2755.12	49.9114	228962	35128	50.03	0.13	1180.61	0.753135	49.9668	0.577952	57.5211	0.58603	58.8656	0.934728	43.0914	1.78254	42.1857	1.08026	46.1266	0.512093	56.6449	274.57	88.24	213.38	81.64	140.36	66.96
6	48.58	48.29	56.61	53.85	49.7	sp|P56757|ATPA_ARATH	ATP synthase subunit alpha, chloroplastic OS=Arabidopsis thaliana GN=atpA PE=1 SV=1	1	auto	2	99	IEQYNR	iTRAQ8plex@N-term			0.00309505	1125.61	563.813	1125.61	563.812	2	10	1.1.1.1803.17	25.184	89234.1	88961	25.2	0.15	8632.58	0.947118	10.2928	0.700232	11.9613	1.05649	10.5898	0.944645	9.4967	1.56663	9.59725	1.11001	10.1004	1.01699	9.88204	5644.6	400.49	5516.52	411.35	3496.02	336.66
6	48.58	48.29	56.61	53.85	49.7	sp|P56757|ATPA_ARATH	ATP synthase subunit alpha, chloroplastic OS=Arabidopsis thaliana GN=atpA PE=1 SV=1	1	auto	2	99	LIESPAPGIISR	iTRAQ8plex@N-term			0.00550912	1555.93	519.65	1555.92	519.649	3	16	1.1.1.2618.10	46.2882	264906	119749	46.2	0.16	5892.17	1.42574	20.8129	1.1788	22.825	1.13198	23.2747	0.720034	22.6538	0.801307	26.6095	1.89249	20.033	1.38497	20.6573	1129.94	179.63	1662.36	223.31	1178.13	192.96
6	48.58	48.29	56.61	53.85	49.7	sp|P56757|ATPA_ARATH	ATP synthase subunit alpha, chloroplastic OS=Arabidopsis thaliana GN=atpA PE=1 SV=1	1	auto	2	99	TLTAEAESFLK	iTRAQ8plex@N-term; iTRAQ8plex(K)@11			0.00325382	1817.04	606.688	1817.04	606.687	3	13	1.1.1.2854.10	52.4991	191729	82429.4	52.38	0.21	3159.43	0.699038	20.9159	0.717444	21.7276	0.899342	20.3799	0.402815	22.8449	1.66847	17.3575	0.668217	21.7234	0.734549	21.2488	1648.35	216.14	1188.99	193.75	1046.01	181.22
6	48.58	48.29	56.61	53.85	49.7	sp|P56757|ATPA_ARATH	ATP synthase subunit alpha, chloroplastic OS=Arabidopsis thaliana GN=atpA PE=1 SV=1	1	auto	2	99	VINALANPIDGR	iTRAQ8plex@N-term			0.00368727	1555.9	519.641	1555.9	519.64	3	12	1.1.1.2742.8	49.564	147321	14541.1	49.77	0.19	616.402															116.54	57.73	187.97	74.66	61.52	47.35
6	48.58	48.29	56.61	53.85	49.7	sp|P56757|ATPA_ARATH	ATP synthase subunit alpha, chloroplastic OS=Arabidopsis thaliana GN=atpA PE=1 SV=1	1	auto	1.27572	95.54	QAQAYR	iTRAQ8plex@N-term			0.000726138	1039.57	520.793	1039.57	520.793	2	9	1.1.1.1442.10	15.9727	36893.8	6515.86	15.88	0.1	1172.99	0.611391	32.3301	1.37144	26.3069	1.0896	28.7688	1.07899	24.9379	1.0065	29.5252	1.07864	27.5556	1.15182	26.0433	765.01	147.18	482.63	125.4	927.99	166.5
6	48.58	48.29	56.61	53.85	49.7	sp|P56757|ATPA_ARATH	ATP synthase subunit alpha, chloroplastic OS=Arabidopsis thaliana GN=atpA PE=1 SV=1	1	auto	1.25964	95.36	ISASESR	iTRAQ8plex@N-term			-0.00331018	1052.57	527.294	1052.58	527.296	2	9	1.1.1.1577.16	19.4102	104561	8557.9	19.18	0.12	1120.45	1.12874	28.6625	0.487655	40.7003	1.04789	30.924	0.950173	27.522	0.490586	42.6021	1.55373	27.1722	1.00649	28.9608	661.95	137.28	770.99	152.54	285.52	99.99
7	45.56	46.75	59.22	55.29	50.85	sp|P21238|CPNA1_ARATH	Chaperonin 60 subunit alpha 1, chloroplastic OS=Arabidopsis thaliana GN=CPN60A1 PE=1 SV=2	1	auto	2	99	AALQAGIDK	iTRAQ8plex@N-term; iTRAQ8plex(K)@9			-0.00742465	1493.9	498.972	1493.9	498.975	3	11	1.1.1.2117.11	33.2687	26601.7	9797.35	33.16	0.13	970.586	1.03571	32.2306	0.556969	41.7574	0.502852	44.358	0.911094	30.5181	0.84617	36.8074	0.939012	33.8123	0.828792	33.7713	547.54	124.79	585.17	133.36	269.74	94.38
7	45.56	46.75	59.22	55.29	50.85	sp|P21238|CPNA1_ARATH	Chaperonin 60 subunit alpha 1, chloroplastic OS=Arabidopsis thaliana GN=CPN60A1 PE=1 SV=2	1	auto	2	99	APLLIIAEDVTGEALATLVVNK	iTRAQ8plex@N-term; iTRAQ8plex(K)@22			0.00599409	2857.7	715.433	2857.7	715.432	4	12	1.1.1.3948.2	80.302	12748.8	12353.5	80.31	0.08	1077.87	1.14848	41.7255	0.46924	60.4425	0.875333	48.7197	1.84253	35.6754	0.549248	60.3017	1.41008	40.5858	1.11068	41.4545	309.63	93.9	366.94	105.16	128.51	67.19
7	45.56	46.75	59.22	55.29	50.85	sp|P21238|CPNA1_ARATH	Chaperonin 60 subunit alpha 1, chloroplastic OS=Arabidopsis thaliana GN=CPN60A1 PE=1 SV=2	1	auto	2	99	DIIPILEK	iTRAQ8plex@N-term; iTRAQ8plex(K)@8			-0.00555191	1547.97	516.997	1547.97	516.999	3	8	1.1.1.2860.5	52.6572	30288.3	13536.1	52.54	0.19	687.59			0.597247	55.8808	0.737505	53.9116	1.0391	41.8269	1.29245	45.2515	0.452157	60.8229	0.972384	45.4171	275.77	88.24	94.9	57.73	145.68	66.74
7	45.56	46.75	59.22	55.29	50.85	sp|P21238|CPNA1_ARATH	Chaperonin 60 subunit alpha 1, chloroplastic OS=Arabidopsis thaliana GN=CPN60A1 PE=1 SV=2	1	auto	2	99	DSTTLIADAASKDELQAR	iTRAQ8plex@N-term; iTRAQ8plex(K)@12		missed K-D@12	0.0135338	2512.37	629.101	2512.36	629.097	4	13	1.1.1.2445.19	41.7898	54589.9	53995.2	41.78	0.13	3338.38	0.293172	23.9848	0.385508	21.8091	0.745073	17.3147	0.423384	17.5551	0.462146	20.87	0.452977	19.7561	0.54294	17.5315	2543.09	267.91	769.33	165.77	867.15	165.59
7	45.56	46.75	59.22	55.29	50.85	sp|P21238|CPNA1_ARATH	Chaperonin 60 subunit alpha 1, chloroplastic OS=Arabidopsis thaliana GN=CPN60A1 PE=1 SV=2	1	auto	2	99	ELFETDSVYDSEK	iTRAQ8plex@N-term; iTRAQ8plex(K)@13			0.00982383	2169.1	724.042	2169.09	724.039	3	9	1.1.1.2502.26	43.2584	61324.9	52863.1	43.29	0.13	2132.2	1.75591	27.7765	0.733785	37.7646	1.72397	29.4618	2.58301	25.0353	1.17254	32.9438	1.17258	31.0346	1.83433	27.6002	582.62	129.2	1055.64	176.57	378.14	115.59
7	45.56	46.75	59.22	55.29	50.85	sp|P21238|CPNA1_ARATH	Chaperonin 60 subunit alpha 1, chloroplastic OS=Arabidopsis thaliana GN=CPN60A1 PE=1 SV=2	1	auto	2	99	ETFEDADER	iTRAQ8plex@N-term			-0.00118314	1414.65	708.333	1414.65	708.333	2	14	1.1.1.1835.29	26.0167	16906.1	16865.8	26.02	0.13	1473.36	0.962661	35.6397	1.3277	33.9869	0.685852	44.349	1.96083	28.7665	1.58596	33.6822	1.98965	30.8034	1.64499	31.256	469.06	115.46	465.94	120.09	550.84	129.09
7	45.56	46.75	59.22	55.29	50.85	sp|P21238|CPNA1_ARATH	Chaperonin 60 subunit alpha 1, chloroplastic OS=Arabidopsis thaliana GN=CPN60A1 PE=1 SV=2	1	auto	2	99	GVLNVVAVK	iTRAQ8plex@N-term; iTRAQ8plex(K)@9			-0.00140665	1505.97	502.999	1505.98	502.999	3	11	1.1.1.2562.8	44.8032	50031.1	43143.4	44.85	0.16	2341.94	1.5544	25.3025	0.881466	30.9989	0.896128	31.6079	1.89909	23.0807	0.730886	35.1076	2.08313	24.3899	0.623433	31.5671	736.4	145.11	1181.15	187.47	574.14	137.39
7	45.56	46.75	59.22	55.29	50.85	sp|P21238|CPNA1_ARATH	Chaperonin 60 subunit alpha 1, chloroplastic OS=Arabidopsis thaliana GN=CPN60A1 PE=1 SV=2	1	auto	2	99	GYISPQFVTNPEK	iTRAQ8plex@N-term; iTRAQ8plex(K)@13			0.00278414	2087.15	696.725	2087.15	696.724	3	13	1.1.1.2478.27	42.631	39721.6	37481.8	42.59	0.23	2789.74	0.785287	28.5914	1.29415	25.8481	1.46931	25.6156	1.61982	22.3765	1.82404	24.3843	1.37481	25.0986	1.02923	27.1411	823.44	152.84	667.25	145.11	942.57	169.56
7	45.56	46.75	59.22	55.29	50.85	sp|P21238|CPNA1_ARATH	Chaperonin 60 subunit alpha 1, chloroplastic OS=Arabidopsis thaliana GN=CPN60A1 PE=1 SV=2	1	auto	2	99	LGADIVQK	iTRAQ8plex@N-term; iTRAQ8plex(K)@8			-0.00205966	1450.89	484.639	1450.9	484.64	3	9	1.1.1.2294.10	37.8698	74905.4	41440.1	37.94	0.1	2000.44	1.79152	29.7507	1.37749	33.0787	2.34455	29.731	2.91117	26.6192	3.25791	28.2314	2.79883	28.1998	2.46295	28.0659	505.24	120.34	934	166.5	615.58	141.3
7	45.56	46.75	59.22	55.29	50.85	sp|P21238|CPNA1_ARATH	Chaperonin 60 subunit alpha 1, chloroplastic OS=Arabidopsis thaliana GN=CPN60A1 PE=1 SV=2	1	auto	2	99	NVVLDEFGSPK	iTRAQ8plex@N-term; iTRAQ8plex(K)@11			-0.00394675	1812.02	605.014	1812.02	605.015	3	9	1.1.1.2592.19	45.6027	48288.8	7347.99	45.45	0.16	585.434	1.28816	51.3068			1.51277	52.2102	1.49107	46.6429			1.10759	54.3462	1.41117	50.9704	194.43	74.46	258.44	88.24	172.94	74.66
7	45.56	46.75	59.22	55.29	50.85	sp|P21238|CPNA1_ARATH	Chaperonin 60 subunit alpha 1, chloroplastic OS=Arabidopsis thaliana GN=CPN60A1 PE=1 SV=2	1	auto	2	99	VGAATETELEDR	iTRAQ8plex@N-term			-0.000738454	1593.81	797.915	1593.82	797.915	2	12	1.1.1.2116.30	33.254	29390.2	8029.62	33.36	0.21	465.006	2.28612	46.1492					1.92298	45.0288					1.21865	51.3655	193.51	74.66	456.49	115.59	166.37	74.66
7	45.56	46.75	59.22	55.29	50.85	sp|P21238|CPNA1_ARATH	Chaperonin 60 subunit alpha 1, chloroplastic OS=Arabidopsis thaliana GN=CPN60A1 PE=1 SV=2	1	auto	1.72125	98.6	ITAIKDIIPILEK	iTRAQ8plex@N-term; iTRAQ8plex(K)@5; iTRAQ8plex(K)@13		missed K-D@5	0.00582655	2378.53	595.641	2378.53	595.639	4	9	1.1.1.3373.5	66.3161	31404.6	28357.1	66.25	0.24	1359.49	0.811179	37.3559	0.757883	40.1504	1.06905	36.692	1.13096	31.474	0.647231	44.8945	1.56509	32.1962	1.70693	30.6936	469.8	115.46	393.24	110.63	314.93	99.99
8	45.13	44.92	64.39	64.39	56.57	sp|P25856|G3PA1_ARATH	Glyceraldehyde-3-phosphate dehydrogenase GAPA1, chloroplastic OS=Arabidopsis thaliana GN=GAPA1 PE=1 SV=3	1	auto	2	99	DSAEKELK	iTRAQ8plex@N-term; iTRAQ8plex(K)@5; iTRAQ8plex(K)@8		missed K-E@5	-0.0100028	1831.07	611.365	1831.08	611.368	3	7	1.1.1.1800.22	25.1094	3801.23	3290.19	25.14	0.13	449.019	3.178	49.7036			2.25416	54.3182	2.96684	48.4009			3.39794	50.0637	4.35923	47.9986	153.2	66.74	502.39	120.22	0	41.47
8	45.13	44.92	64.39	64.39	56.57	sp|P25856|G3PA1_ARATH	Glyceraldehyde-3-phosphate dehydrogenase GAPA1, chloroplastic OS=Arabidopsis thaliana GN=GAPA1 PE=1 SV=3	1	auto	2	99	DSPLDIIAINDTGGVK	iTRAQ8plex@N-term; iTRAQ8plex(K)@16			-0.00683734	2235.25	746.091	2235.26	746.093	3	15	1.1.1.2917.20	54.1881	33819.6	21851.9	54.25	0.19	1093.9	0.463053	59.9911	1.23202	44.8956	0.913082	50.1395	0.545166	49.6596	0.986838	48.4632			0.848889	46.9257	275.4	88.24	131.59	66.74	300.11	94.38
8	45.13	44.92	64.39	64.39	56.57	sp|P25856|G3PA1_ARATH	Glyceraldehyde-3-phosphate dehydrogenase GAPA1, chloroplastic OS=Arabidopsis thaliana GN=GAPA1 PE=1 SV=3	1	auto	2	99	IIQVVSNR	iTRAQ8plex@N-term			0.000167066	1231.76	616.885	1231.76	616.885	2	12	1.1.1.2495.17	43.0703	108473	103573	43.08	0.18	4637.27	1.31647	13.6644	0.713896	17.2892	0.798432	16.8287	1.12336	13.1298	0.645603	18.7113	1.54356	13.4612	0.910769	14.6873	2709.59	278.01	3680.8	332.18	1710.95	238.09
8	45.13	44.92	64.39	64.39	56.57	sp|P25856|G3PA1_ARATH	Glyceraldehyde-3-phosphate dehydrogenase GAPA1, chloroplastic OS=Arabidopsis thaliana GN=GAPA1 PE=1 SV=3	1	auto	2	99	NPSLLPWK	iTRAQ8plex@N-term; iTRAQ8plex(K)@8			-0.0092753	1561.93	781.975	1561.94	781.979	2	10	1.1.1.2692.24	48.2418	7311.61	5503.53	48.33	0.24	391.785	0.369895	51.8584			0.392867	53.1466	0.551938	38.7636	0.24667	70.1802	0.79994	39.5684	0.359482	49.2381	433.34	110.63	165.4	74.66	17.12	30.65
8	45.13	44.92	64.39	64.39	56.57	sp|P25856|G3PA1_ARATH	Glyceraldehyde-3-phosphate dehydrogenase GAPA1, chloroplastic OS=Arabidopsis thaliana GN=GAPA1 PE=1 SV=3	1	auto	2	99	YDSTLGIFDADVKPSGETAISVDGK	iTRAQ8plex@N-term; iTRAQ8plex(K)@13; iTRAQ8plex(K)@25			0.0156001	3496.89	700.385	3496.87	700.381	5	14	1.1.1.2839.24	52.1093	55488.4	44156.5	52.07	0.15	4614.08	0.521669	21.3012	0.543266	21.9668	0.892248	19.0183	1.2597	15.0799	0.709749	21.0611	1.26473	16.5391	1.59091	15.4	1956.61	235.27	1053.24	185.19	940.19	172.84
9	43.32	42.74	48.33	38.02	32.87	sp|Q9STW6|HSP7F_ARATH	Heat shock 70 kDa protein 6, chloroplastic OS=Arabidopsis thaliana GN=HSP70-6 PE=1 SV=1	1	auto	2	99	IGSGSTQEIK	iTRAQ8plex@N-term; iTRAQ8plex(K)@10			-0.00124325	1626.94	543.32	1626.94	543.321	3	10	1.1.1.1970.18	29.4724	21696	9980.75	29.56	0.16	1361.02	1.0369	26.36	0.556708	34.2198	0.607766	33.2422	0.624252	27.3916	0.350194	43.9578	1.22056	25.7858	0.69607	29.009	818.1	152.54	875.33	163.1	402.84	115.59
9	43.32	42.74	48.33	38.02	32.87	sp|Q9STW6|HSP7F_ARATH	Heat shock 70 kDa protein 6, chloroplastic OS=Arabidopsis thaliana GN=HSP70-6 PE=1 SV=1	1	auto	2	99	IINEPTAASLAYGFDR	iTRAQ8plex@N-term			0.00222443	2041.08	1021.55	2041.08	1021.55	2	9	1.1.1.2888.29	53.4201	17768.6	9564.76	53.48	0.13	286.263															0	2.39	235.84	81.83	97.41	57.73
9	43.32	42.74	48.33	38.02	32.87	sp|Q9STW6|HSP7F_ARATH	Heat shock 70 kDa protein 6, chloroplastic OS=Arabidopsis thaliana GN=HSP70-6 PE=1 SV=1	1	auto	2	99	IPAVQELVR	iTRAQ8plex@N-term			-0.00251643	1327.81	443.611	1327.81	443.612	3	10	1.1.1.2778.2	50.5185	16813.7	16477.8	50.49	0.29	792.69	0.998988	40.7707	1.15444	40.94	1.24862	40.2939	0.174733	71.9253	1.03034	42.4767	0.605028	48.4975	1.34497	37.2307	350.6	99.84	361.41	105.45	358	105.3
9	43.32	42.74	48.33	38.02	32.87	sp|Q9STW6|HSP7F_ARATH	Heat shock 70 kDa protein 6, chloroplastic OS=Arabidopsis thaliana GN=HSP70-6 PE=1 SV=1	1	auto	2	99	VVDWLAAEFK	iTRAQ8plex@N-term; iTRAQ8plex(K)@10			-0.00229103	1785.03	596.016	1785.03	596.017	3	11	1.1.1.3446.2	68.283	15168.5	12022.5	68.22	0.24	440.767					1.36536	52.1823									197.48	74.66	63.57	47.35	67.95	47.35
10	42.64	42.31	37.36	34.73	24.87	tr|Q9SZD6|Q9SZD6_ARATH	Elongation factor Ts, mitochondrial OS=Arabidopsis thaliana GN=F19B15.90 PE=2 SV=1	1	auto	2	99	ALAATGGDLEK	iTRAQ8plex@N-term; iTRAQ8plex(K)@11			0.0107503	1652.97	551.996	1652.96	551.993	3	9	1.1.1.2216.7	35.8462	11156.4	4539.17	35.74	0.17	996.333	0.535236	39.8856	0.954246	34.3328	1.74358	29.7252	0.847061	31.0794	0.598822	41.35	0.699772	36.689	1.29792	29.9621	551.46	124.91	304.57	99.99	465.45	120.09
10	42.64	42.31	37.36	34.73	24.87	tr|Q9SZD6|Q9SZD6_ARATH	Elongation factor Ts, mitochondrial OS=Arabidopsis thaliana GN=F19B15.90 PE=2 SV=1	1	auto	2	99	AQEFLR	iTRAQ8plex@N-term			0.00155037	1066.61	534.312	1066.61	534.311	2	8	1.1.1.2240.15	36.4689	25799.9	24762.4	36.43	0.18	1623.5	0.942786	29.0943	0.650122	34.7479	1.1059	29.7282	1.50265	24.3871	1.24247	29.0153	1.26631	27.5663	1.42884	26.1521	708.01	141.84	688.78	145.32	407.13	115.59
10	42.64	42.31	37.36	34.73	24.87	tr|Q9SZD6|Q9SZD6_ARATH	Elongation factor Ts, mitochondrial OS=Arabidopsis thaliana GN=F19B15.90 PE=2 SV=1	1	auto	2	99	DVSSVVTIGQEVK	iTRAQ8plex@N-term; iTRAQ8plex(K)@13			-0.00438163	1968.13	657.051	1968.14	657.052	3	11	1.1.1.2520.23	43.7317	12963.6	7935.63	43.66	0.16	982.516	0.881406	42.1084	1.18446	40.2035	0.302191	70.3639	0.425545	47.4066	1.16196	40.9454	0.470606	52.9039	1.08582	39.1337	353.16	100.14	321.2	99.99	369.99	105.45
10	42.64	42.31	37.36	34.73	24.87	tr|Q9SZD6|Q9SZD6_ARATH	Elongation factor Ts, mitochondrial OS=Arabidopsis thaliana GN=F19B15.90 PE=2 SV=1	1	auto	2	99	EDLLSKPENIR	iTRAQ8plex@N-term; iTRAQ8plex(K)@6			0.00598288	1921.12	481.286	1921.11	481.285	4	8	1.1.1.2311.7	38.3148	7344.42	5225.68	38.2	0.19	655.878	0.897776	41.7312	0.418837	58.3729	0.559878	52.9862	1.11424	36.4472	1.23723	40.688	0.720062	45.6691	0.77169	42.549	353.1	100.14	327.11	100.14	130.81	66.74
10	42.64	42.31	37.36	34.73	24.87	tr|Q9SZD6|Q9SZD6_ARATH	Elongation factor Ts, mitochondrial OS=Arabidopsis thaliana GN=F19B15.90 PE=2 SV=1	1	auto	2	99	EQVVAETPVDEVK	iTRAQ8plex@N-term; iTRAQ8plex(K)@13			-0.0060737	2050.13	684.385	2050.14	684.388	3	9	1.1.1.2319.24	38.5337	2975.69	2407.86	38.6	0.24	408.763			1.07822	54.9943									0.987106	53.4688	196.71	74.66	139.7	66.74	187.6	74.66
10	42.64	42.31	37.36	34.73	24.87	tr|Q9SZD6|Q9SZD6_ARATH	Elongation factor Ts, mitochondrial OS=Arabidopsis thaliana GN=F19B15.90 PE=2 SV=1	1	auto	2	99	GISPALVK	iTRAQ8plex@N-term; iTRAQ8plex(K)@8			-0.00595423	1391.89	464.971	1391.9	464.973	3	8	1.1.1.2291.8	37.7908	26237.3	4737.06	37.6	0.18	1123.82	1.20341	38.8425	1.75194	37.007	1.80399	37.2666	1.13798	36.7038	1.9893	36.6174	1.69833	36.7211	1.36378	37.5808	351.99	100.14	437.09	115.59	545.44	129.09
10	42.64	42.31	37.36	34.73	24.87	tr|Q9SZD6|Q9SZD6_ARATH	Elongation factor Ts, mitochondrial OS=Arabidopsis thaliana GN=F19B15.90 PE=2 SV=1	1	auto	2	99	QTVATLGENIK	iTRAQ8plex@N-term; iTRAQ8plex(K)@11			0.00565583	1781.06	594.693	1781.05	594.691	3	7	1.1.1.2312.16	38.3456	16186.4	5684.47	38.23	0.13	765.06	0.646195	49.299	0.782437	48.1761	0.626643	54.1674	1.07849	38.9691	1.39864	41.8567	0.947898	44.6711	0.9447	43.3093	313.38	94.22	208.96	81.64	216.88	81.64
10	42.64	42.31	37.36	34.73	24.87	tr|Q9SZD6|Q9SZD6_ARATH	Elongation factor Ts, mitochondrial OS=Arabidopsis thaliana GN=F19B15.90 PE=2 SV=1	1	auto	2	99	TPAPVVTEASSEESGNTATAESIK	iTRAQ8plex@N-term; iTRAQ8plex(K)@24			-0.00196258	2983.54	746.893	2983.54	746.893	4	13	1.1.1.2267.30	37.1767	17368.5	13901.8	37.21	0.13	1424.86	1.22357	33.464	0.832854	39.2793	0.78701	40.5994	0.925686	32.9158	0.608159	44.929	0.825132	37.9378	1.24911	32.7974	467.8	115.46	590.63	133.47	344.61	105.3
10	42.64	42.31	37.36	34.73	24.87	tr|Q9SZD6|Q9SZD6_ARATH	Elongation factor Ts, mitochondrial OS=Arabidopsis thaliana GN=F19B15.90 PE=2 SV=1	1	auto	2	99	VVEEEVIATK	iTRAQ8plex@N-term; iTRAQ8plex(K)@10			0.00149364	1724.02	575.681	1724.02	575.68	3	10	1.1.1.2440.18	41.6591	33803.1	20044	41.57	0.21	1197.34	1.77678	30.9931	0.897242	38.843	0.675555	43.3129	1.05122	32.1581	0.910079	38.9834	0.825131	38.1183	1.17294	33.3673	466.21	115.59	854.76	158.96	369.99	110.63
10	42.64	42.31	37.36	34.73	24.87	tr|Q9SZD6|Q9SZD6_ARATH	Elongation factor Ts, mitochondrial OS=Arabidopsis thaliana GN=F19B15.90 PE=2 SV=1	1	auto	1.95861	99	GQMLDGVVK	iTRAQ8plex@N-term; iTRAQ8plex(K)@9			0.00042992	1553.91	518.976	1553.91	518.976	3	8	1.1.1.2353.9	39.4195	15598.7	8737.01	39.54	0.26	651.328	1.69157	48.5182			2.51993	46.8948	1.20096	48.7737			1.11946	54.2801	1.95685	47.1364	193.63	74.46	337.98	99.99	124.34	66.96
10	42.64	42.31	37.36	34.73	24.87	tr|Q9SZD6|Q9SZD6_ARATH	Elongation factor Ts, mitochondrial OS=Arabidopsis thaliana GN=F19B15.90 PE=2 SV=1	1	auto	1.60206	98.56	EAVASPPTTVVSAALVK	iTRAQ8plex@N-term; iTRAQ8plex(K)@17			-0.00595016	2247.32	750.115	2247.33	750.117	3	8	1.1.1.2691.25	48.2158	10031.4	5142.39	48.12	0.18	530.479	0.530742	52.6658	0.37437	63.1896	0.37625	65.0751	0.659528	43.6407	0.997347	45.3404	0.396412	59.5449	0.36494	57.627	314.83	94.38	172.42	74.66	104.25	57.99
10	42.64	42.31	37.36	34.73	24.87	tr|Q9SZD6|Q9SZD6_ARATH	Elongation factor Ts, mitochondrial OS=Arabidopsis thaliana GN=F19B15.90 PE=2 SV=1	1	auto	1.4437	97.39	SQDFAAEVAAQTAAKPK	iTRAQ8plex@N-term; iTRAQ8plex(K)@15; iTRAQ8plex(K)@17			0.0262514	2644.52	662.138	2644.5	662.131	4	8	1.1.1.2359.22	39.5812	11731.5	11538.6	39.59	0.13	590.002	0.899225	50.9675			1.31117	48.4707	0.981299	45.9814	1.12072	51.1508	0.719984	55.8332	0.622302	56.4827	235.75	81.83	218.75	81.64	17.15	33.48
10	42.64	42.31	37.36	34.73	24.87	tr|Q9SZD6|Q9SZD6_ARATH	Elongation factor Ts, mitochondrial OS=Arabidopsis thaliana GN=F19B15.90 PE=2 SV=1	1	auto	1.36653	96.09	ATSEGR	iTRAQ8plex@N-term			0.000815111	923.499	462.757	923.498	462.756	2	10	1.1.1.1200.6	9.88007	14508.3	7176.39	9.94	0.1	1369.27	1.37457	28.3003	1.16707	30.904	1.39245	30.0393	1.92262	25.1205	1.25106	31.2389	1.69043	27.6462	1.66608	26.8631	621	133.13	880.82	162.73	641.04	142.69
12	42	42.06	69.6	68.84	58.04	sp|Q944G9|ALFP2_ARATH	Fructose-bisphosphate aldolase 2, chloroplastic OS=Arabidopsis thaliana GN=FBA2 PE=1 SV=2	1	auto	2	99	AASSYADELVK	iTRAQ8plex@N-term; iTRAQ8plex(K)@11			0.00209076	1760.98	588	1760.98	588	3	8	1.1.1.2334.19	38.9274	5653.58	5581.3	38.91	0.37	609.43	1.01294	42.8984	0.750761	49.5496	0.93605	46.6866	0.912451	40.4599	0.946704	47.0084	1.09525	42.9023	0.480364	52.8671	313.26	94.38	327.43	99.99	208.02	81.83
12	42	42.06	69.6	68.84	58.04	sp|Q944G9|ALFP2_ARATH	Fructose-bisphosphate aldolase 2, chloroplastic OS=Arabidopsis thaliana GN=FBA2 PE=1 SV=2	1	auto	2	99	ATPEQVAAYTLKLLR	iTRAQ8plex@N-term; iTRAQ8plex(K)@12		missed K-L@12	0.00677864	2281.37	761.463	2281.36	761.461	3	12	1.1.1.3275.14	63.694	23775.8	15381.6	63.79	0.24	1002.31	0.397169	45.2152	1.08558	32.6889	0.458742	47.1506	1.06791	29.1945	0.0852726	124.026	0.475355	41.4639	0.266295	49.9621	551.18	124.79	225.89	88.41	529.24	124.79
12	42	42.06	69.6	68.84	58.04	sp|Q944G9|ALFP2_ARATH	Fructose-bisphosphate aldolase 2, chloroplastic OS=Arabidopsis thaliana GN=FBA2 PE=1 SV=2	1	auto	2	99	LDSIGLENTEANR	iTRAQ8plex@N-term			0.000316935	1734.91	579.309	1734.91	579.309	3	14	1.1.1.2456.4	42.066	116592	14096.8	41.83	0.26	1721.89	8.22908	30.3449	9.24405	30.4688	0.958335	48.9363	1.45213	34.797	0.890799	45.0435	0.875793	42.6982	0.725016	43.2297	368.86	106.16	3132.14	301.23	3015.94	301.63
12	42	42.06	69.6	68.84	58.04	sp|Q944G9|ALFP2_ARATH	Fructose-bisphosphate aldolase 2, chloroplastic OS=Arabidopsis thaliana GN=FBA2 PE=1 SV=2	1	auto	2	99	YAAISQDSGLVPIVEPEILLDGEHDIDR	iTRAQ8plex@N-term			0.0114166	3367.76	842.947	3367.75	842.944	4	23	1.1.1.3348.21	65.6503	78089.6	74319	65.69	0.24	14098.5	1.07011	16.2425	0.61461	20.5539	0.903187	18.1713	1.06712	14.9667	0.308279	29.2636	0.896577	17.3516	0.614125	18.5021	2120.16	245.6	2341.13	266.55	1152.57	195.69
12	42	42.06	69.6	68.84	58.04	sp|Q944G9|ALFP2_ARATH	Fructose-bisphosphate aldolase 2, chloroplastic OS=Arabidopsis thaliana GN=FBA2 PE=1 SV=2	1	auto	1.3279	96.29	TIASPGR	iTRAQ8plex@N-term			-0.00203582	1004.59	503.302	1004.59	503.303	2	10	1.1.1.1637.13	20.9239	219093	68432.9	20.79	0.2	7858.14	0.981346	9.70111	0.619228	11.9544	1.1134	9.9138	0.922306	9.04195	0.634516	12.112	0.840651	10.3355	0.932405	9.61219	6225.63	420.67	6304.25	438.83	3409.83	336.26
13	40.98	41.07	47.36	43.48	33.39	P04264	SWISS-PROT:P04264 Tax_Id=9606 Gene_Symbol=KRT1 Keratin, type II cytoskeletal 1	1	auto	2	99	LNDLEDALQQAK	iTRAQ8plex@N-term; iTRAQ8plex(K)@12			-0.00751174	1965.09	656.038	1965.1	656.04	3	9	1.1.1.2933.17	54.6111	8127.35	7956.85	54.6	0.24	367.043													2.60376	57.3382	118.2	57.73	23.99	30.65	29.24	30.65
13	40.98	41.07	47.36	43.48	33.39	P04264	SWISS-PROT:P04264 Tax_Id=9606 Gene_Symbol=KRT1 Keratin, type II cytoskeletal 1	1	auto	2	99	QISNLQQSISDAEQR	iTRAQ8plex@N-term			0.0032716	2020.05	674.358	2020.05	674.357	3	9	1.1.1.2451.26	41.95	12974.4	3925.44	41.83	0.23	461.375	1.20321	47.4885	1.39599	47.6097	0.867182	55.7501	0.779442	48.4857	0.775819	56.4669			0.670108	54.1803	235.01	81.83	291.78	94.22	290.18	94.22
13	40.98	41.07	47.36	43.48	33.39	P04264	SWISS-PROT:P04264 Tax_Id=9606 Gene_Symbol=KRT1 Keratin, type II cytoskeletal 1	1	auto	2	99	SLDLDSIIAEVK	iTRAQ8plex@N-term; iTRAQ8plex(K)@12			-0.0038012	1910.11	637.712	1910.12	637.713	3	12	1.1.1.3153.8	60.4556	44893.3	16101.2	60.55	0.16	853.196	0.715243	40.5898	0.654798	43.6964	0.449765	52.3865	0.811002	35.122			1.1107	36.3061	0.722563	39.2107	430.72	110.5	317.89	99.99	249.46	88.24
13	40.98	41.07	47.36	43.48	33.39	P04264	SWISS-PROT:P04264 Tax_Id=9606 Gene_Symbol=KRT1 Keratin, type II cytoskeletal 1	1	auto	2	99	SLVNLGGSK	iTRAQ8plex@N-term; iTRAQ8plex(K)@9			-0.00754331	1481.9	494.972	1481.9	494.975	3	8	1.1.1.2244.17	36.5738	24735.7	11197.8	36.46	0.18	1321.72	0.78678	26.1574	0.523845	31.6591	0.353044	38.456	0.683129	24.4087	0.311002	41.3947	0.66301	27.9954	0.495511	29.7749	974.01	166.23	790.76	156.75	451.3	120.34
13	40.98	41.07	47.36	43.48	33.39	P04264	SWISS-PROT:P04264 Tax_Id=9606 Gene_Symbol=KRT1 Keratin, type II cytoskeletal 1	1	auto	2	99	TNAENEFVTIK	iTRAQ8plex@N-term; iTRAQ8plex(K)@11			0.00917241	1873.05	625.357	1873.04	625.354	3	10	1.1.1.2377.17	40.04	8867.09	8314.7	40.05	0.15	701.519	1.72627	44.0836					1.02713	45.6128	1.07392	52.8655	1.48261	46.4415	0.878883	52.6026	232.69	81.64	414.49	110.63	132.51	66.96
13	40.98	41.07	47.36	43.48	33.39	P04264	SWISS-PROT:P04264 Tax_Id=9606 Gene_Symbol=KRT1 Keratin, type II cytoskeletal 1	1	auto	2	99	TNAENEFVTIKK	iTRAQ8plex@N-term; iTRAQ8plex(K)@11; iTRAQ8plex(K)@12		missed K-K@11	0.00472333	2305.35	577.344	2305.34	577.343	4	9	1.1.1.2255.23	36.8594	11623.8	10176.2	36.82	0.15	958.751	0.886925	44.5673	1.0386	44.4764	1.0065	46.4362	1.75047	35.7992	1.93855	39.0028	1.34692	40.9119	2.17369	36.2445	313.67	94.38	287.07	94.38	288.15	94.38
13	40.98	41.07	47.36	43.48	33.39	P04264	SWISS-PROT:P04264 Tax_Id=9606 Gene_Symbol=KRT1 Keratin, type II cytoskeletal 1	1	auto	2	99	WELLQQVDTSTR	iTRAQ8plex@N-term			-0.000925857	1778.95	890.48	1778.95	890.481	2	13	1.1.1.2987.30	56.0535	12242.9	10356	56.14	0.43	502.984					0.935365	49.2356	0.76636	44.6014			2.36791	38.7705	0.848145	46.8202	276.15	88.24	56.93	47.35	108.09	57.99
13	40.98	41.07	47.36	43.48	33.39	P04264	SWISS-PROT:P04264 Tax_Id=9606 Gene_Symbol=KRT1 Keratin, type II cytoskeletal 1	1	auto	2	99	YEELQITAGR	iTRAQ8plex@N-term			-0.000238985	1482.8	742.406	1482.8	742.407	2	12	1.1.1.2382.29	40.1743	21139.7	19242.8	40.15	0.18	888.462	0.888008	38.0159	0.836937	40.6255	0.982319	39.193	0.795917	35.5327	0.347346	59.8881	0.800789	39.8362	1.46327	33.0395	429.95	110.5	393.97	110.36	318.28	100.14
13	40.98	41.07	47.36	43.48	33.39	P04264	SWISS-PROT:P04264 Tax_Id=9606 Gene_Symbol=KRT1 Keratin, type II cytoskeletal 1	1	auto	1.74473	98.77	AEAESLYQSK	iTRAQ8plex@N-term; iTRAQ8plex(K)@10			-0.00216585	1732.94	578.655	1732.95	578.656	3	8	1.1.1.2106.19	32.9926	11525	5061.01	32.93	0.13	593.191	0.350865	59.2339	0.576818	50.0607	0.859195	44.5433	0.497327	44.896	0.731126	47.4876	0.724245	45.2956	0.772657	42.4237	354.04	99.99	128.18	66.74	180.63	74.66
13	40.98	41.07	47.36	43.48	33.39	P04264	SWISS-PROT:P04264 Tax_Id=9606 Gene_Symbol=KRT1 Keratin, type II cytoskeletal 1	1	auto	1.69897	98.47	GSSSGGVK	iTRAQ8plex@N-term; iTRAQ8plex(K)@8			-0.00765581	1285.74	429.586	1285.75	429.589	3	11	1.1.1.1470.3	16.6908	6627.1	3939.64	16.76	0.13	991.654	1.06899	39.9894	0.765187	46.9282	1.57233	38.4296	1.48322	34.852	1.68885	38.2103	1.86213	36.1156	2.29178	33.9085	350.35	99.84	386.46	108.42	237.12	88.41
13	40.98	41.07	47.36	43.48	33.39	P04264	SWISS-PROT:P04264 Tax_Id=9606 Gene_Symbol=KRT1 Keratin, type II cytoskeletal 1	1	auto	1.22185	95.3	SLNNQFASFIDKVR	iTRAQ8plex@N-term; iTRAQ8plex(K)@12		missed K-V@12	0.000535915	2246.26	562.573	2246.26	562.573	4	7	1.1.1.2878.6	53.1398	4483.62	2763.39	53.21	0.16	326.861															32.62	30.65	74.84	47.35	114.58	57.99
14	36.92	37.05	36.48	27.5	20.65	sp|Q9LJL3|PREP1_ARATH	Presequence protease 1, chloroplastic/mitochondrial OS=Arabidopsis thaliana GN=PREP1 PE=1 SV=2	1	auto	2	99	DFAQAIDVVR	iTRAQ8plex@N-term			-0.00614293	1436.79	479.936	1436.79	479.938	3	9	1.1.1.2638.7	46.816	2936.2	2348.25	46.86	0.16	346.117			0.600754	55.6638	0.645088	54.7809							0.929263	46.4451	275.76	88.24	95.96	57.99	146.53	66.74
14	36.92	37.05	36.48	27.5	20.65	sp|Q9LJL3|PREP1_ARATH	Presequence protease 1, chloroplastic/mitochondrial OS=Arabidopsis thaliana GN=PREP1 PE=1 SV=2	1	auto	2	99	DIPNLTFEEFK	iTRAQ8plex@N-term; iTRAQ8plex(K)@11			-0.0113037	1960.07	654.362	1960.08	654.366	3	9	1.1.1.2902.12	53.7834	11523.6	9938.62	53.82	0.13	741.159	0.569673	48.4481	0.43459	56.862	0.975341	43.1156	0.882111	38.3377	0.839716	45.8034	0.852673	43.2109	0.593799	49.9275	353.23	99.99	207.64	81.64	135.78	66.96
14	36.92	37.05	36.48	27.5	20.65	sp|Q9LJL3|PREP1_ARATH	Presequence protease 1, chloroplastic/mitochondrial OS=Arabidopsis thaliana GN=PREP1 PE=1 SV=2	1	auto	2	99	GLDVDQETLTK	iTRAQ8plex@N-term; iTRAQ8plex(K)@11			0.00128806	1826.03	609.683	1826.02	609.682	3	9	1.1.1.2266.23	37.1471	15918.7	10684.2	37.08	0.13	939.55	0.974016	32.7338	0.132944	93.0238	1.31836	31.6162	0.496423	36.4472	0.780944	37.5923	0.942994	33.7847	1.03756	31.6824	546.82	124.67	549.59	129.09	64.3	57.99
14	36.92	37.05	36.48	27.5	20.65	sp|Q9LJL3|PREP1_ARATH	Presequence protease 1, chloroplastic/mitochondrial OS=Arabidopsis thaliana GN=PREP1 PE=1 SV=2	1	auto	2	99	GLSLMLQSISK	iTRAQ8plex@N-term; iTRAQ8plex(K)@11			-0.00847149	1784.06	595.694	1784.07	595.697	3	6	1.1.1.3073.5	58.3214	5948.83	5284.17	58.37	0.21	276.13															117.36	57.73	107.43	57.73	106.42	57.99
14	36.92	37.05	36.48	27.5	20.65	sp|Q9LJL3|PREP1_ARATH	Presequence protease 1, chloroplastic/mitochondrial OS=Arabidopsis thaliana GN=PREP1 PE=1 SV=2	1	auto	2	99	GVYSQPDNILGR	iTRAQ8plex@N-term			0.00427855	1621.88	811.946	1621.87	811.944	2	11	1.1.1.2334.30	38.9334	7632.96	6773.81	38.91	0.16	365.182							3.37282	66.3194							78.59	47.35	108.2	57.99	263.63	88.24
14	36.92	37.05	36.48	27.5	20.65	sp|Q9LJL3|PREP1_ARATH	Presequence protease 1, chloroplastic/mitochondrial OS=Arabidopsis thaliana GN=PREP1 PE=1 SV=2	1	auto	2	99	ILLESGLGEALVSSGLSDELLQPQFGIGLK	iTRAQ8plex@N-term; iTRAQ8plex(K)@30			0.0105203	3691.1	923.783	3691.09	923.78	4	19	1.1.1.3764.3	76.8113	3978.33	3926.79	76.82	0.16	605.15							1.41741	54.5834							143.1	63.72	117.46	60.55	100.96	56.13
14	36.92	37.05	36.48	27.5	20.65	sp|Q9LJL3|PREP1_ARATH	Presequence protease 1, chloroplastic/mitochondrial OS=Arabidopsis thaliana GN=PREP1 PE=1 SV=2	1	auto	2	99	QFVSQSR	iTRAQ8plex@N-term			0.00393427	1154.64	578.327	1154.64	578.325	2	8	1.1.1.1730.17	23.3133	4962	3413.58	23.38	0.44	504.7			1.10181	45.9798			1.47065	39.0493	0.696968	57.0577	1.41138	42.9891	0.832588	47.4357	274.71	88.07	93.59	57.99	267.72	88.24
14	36.92	37.05	36.48	27.5	20.65	sp|Q9LJL3|PREP1_ARATH	Presequence protease 1, chloroplastic/mitochondrial OS=Arabidopsis thaliana GN=PREP1 PE=1 SV=2	1	auto	1.72125	98.36	HLLGVTDEER	iTRAQ8plex@N-term			-0.00262602	1471.79	491.604	1471.79	491.605	3	8	1.1.1.2017.13	30.6714	10516.1	8454.46	30.63	0.21	1020.95	0.784019	31.6456	0.319491	48.0784	0.703927	34.7843	0.700095	29.5683	0.771478	34.1454	0.704829	33.3632	0.745237	31.4494	665.38	137.39	538.3	129.09	188.03	81.64
14	36.92	37.05	36.48	27.5	20.65	sp|Q9LJL3|PREP1_ARATH	Presequence protease 1, chloroplastic/mitochondrial OS=Arabidopsis thaliana GN=PREP1 PE=1 SV=2	1	auto	1.56864	98.84	DFKDFAQAIDVVR	iTRAQ8plex@N-term; iTRAQ8plex(K)@3		missed K-D@3	-0.0126759	2131.18	533.801	2131.19	533.804	4	7	1.1.1.2889.6	53.4348	8455.67	4792.38	53.35	0.27	465.951									1.14986	55.1942					196.69	74.66	141.61	66.96	146.34	66.74
14	36.92	37.05	36.48	27.5	20.65	sp|Q9LJL3|PREP1_ARATH	Presequence protease 1, chloroplastic/mitochondrial OS=Arabidopsis thaliana GN=PREP1 PE=1 SV=2	1	auto	1.48149	97.46	VTIEMQPDPEK	iTRAQ8plex@N-term; iTRAQ8plex(K)@11			-0.00435557	1894.03	632.35	1894.03	632.352	3	6	1.1.1.2320.21	38.5587	5044.2	4494.62	38.6	0.19	401.885	1.37826	56.3628													156.04	66.74	221.92	81.46	99.17	57.73
14	36.92	37.05	36.48	27.5	20.65	sp|Q9LJL3|PREP1_ARATH	Presequence protease 1, chloroplastic/mitochondrial OS=Arabidopsis thaliana GN=PREP1 PE=1 SV=2	1	auto	1.29243	96.43	YTEPLK	iTRAQ8plex@N-term; iTRAQ8plex(K)@6			-0.0112511	1357.8	453.606	1357.81	453.609	3	7	1.1.1.2052.12	31.5826	7123.85	6901.4	31.6	0.44	862.227	0.727844	32.4067	0.264709	52.3535	0.522089	39.9071	1.34586	25.5368	0.618612	37.284	0.382861	41.2984	0.52508	34.8081	664.7	137.28	499.22	124.67	155.63	74.87
15	35.6	35.49	67.07	61.33	53.78	sp|Q9S841|PSBO2_ARATH	Oxygen-evolving enhancer protein 1-2, chloroplastic OS=Arabidopsis thaliana GN=PSBO2 PE=1 SV=1	1	auto	2	99	GDEEELSKENVK	iTRAQ8plex@N-term; iTRAQ8plex(K)@8; iTRAQ8plex(K)@12		missed K-E@8	-0.00229528	2288.26	573.072	2288.26	573.073	4	10	1.1.1.1923.22	28.2625	32538.6	31626.2	28.25	0.18	3708.74	0.761268	15.8542	1.28219	14.2427	1.79858	13.3089	0.926118	13.7161	1.019	15.4496	0.72916	16.328	1.02583	14.1668	2731.59	278.33	2145.76	260.63	3097.9	308.29
15	35.6	35.49	67.07	61.33	53.78	sp|Q9S841|PSBO2_ARATH	Oxygen-evolving enhancer protein 1-2, chloroplastic OS=Arabidopsis thaliana GN=PSBO2 PE=1 SV=1	1	auto	2	99	GGSTGYDNAVALPAGGRGDEEELSKENVK	iTRAQ8plex@N-term; iTRAQ8plex(K)@25; iTRAQ8plex(K)@29		missed R-G@17; missed K-E@25	0.0100534	3832.01	639.676	3832	639.674	6	10	1.1.1.2233.24	36.2937	19779	16527.1	36.25	0.1	2224.75	1.54923	26.7544	1.49287	28.2155	2.38456	25.649	0.894918	28.273	1.00837	31.8835	1.36	28.0784	1.58761	26.3159	661.21	137.5	1057.02	177.93	873.09	166.5
15	35.6	35.49	67.07	61.33	53.78	sp|Q9S841|PSBO2_ARATH	Oxygen-evolving enhancer protein 1-2, chloroplastic OS=Arabidopsis thaliana GN=PSBO2 PE=1 SV=1	1	auto	2	99	LTYTLDEIEGPFEVGSDGSVK	iTRAQ8plex@N-term; iTRAQ8plex(K)@21			0.0182173	2863.51	955.512	2863.5	955.506	3	18	1.1.1.3280.26	63.8349	68073.7	41632.3	63.71	0.27	2160.61	1.25572	29.5063	1.08729	32.051	0.882955	34.8415	1.06037	28.3555	0.66871	38.7867	1.0855	31.2025	1.56796	27.9214	595.19	130.25	771.22	152.64	572.4	134.04
15	35.6	35.49	67.07	61.33	53.78	sp|Q9S841|PSBO2_ARATH	Oxygen-evolving enhancer protein 1-2, chloroplastic OS=Arabidopsis thaliana GN=PSBO2 PE=1 SV=1	1	auto	2	99	NAPPDFQNTK	iTRAQ8plex@N-term; iTRAQ8plex(K)@10			-0.00519809	1738.94	580.654	1738.95	580.656	3	10	1.1.1.1928.23	28.3912	37301.9	34603.8	28.43	0.16	3263.1	0.791859	18.5902	0.55343	22.218	0.783276	19.8405	0.730298	17.2115	0.73259	20.5027	0.750923	19.2362	0.411019	24.803	1921.23	233.46	1569.84	220.86	940.46	174.93
15	35.6	35.49	67.07	61.33	53.78	sp|Q9S841|PSBO2_ARATH	Oxygen-evolving enhancer protein 1-2, chloroplastic OS=Arabidopsis thaliana GN=PSBO2 PE=1 SV=1	1	auto	2	99	QLEASGKPESFSGK	Gln->pyro-Glu@N-term; iTRAQ8plex(K)@7; iTRAQ8plex(K)@14			0.00771992	2055.12	686.046	2055.11	686.044	3	11	1.1.1.2200.27	35.4539	53603	20139.7	35.54	0.1	1348.76	0.617268	30.197	0.751871	29.4822	0.872898	28.6942	0.807657	25.0101	0.60031	32.5409	0.292514	40.3771	0.49264	32.2042	862.32	156.27	549.25	132.67	573.47	133.36
16	35.33	35.26	64.86	60.91	45.32	sp|Q9LD57|PGKH1_ARATH	Phosphoglycerate kinase 1, chloroplastic OS=Arabidopsis thaliana GN=PGK1 PE=1 SV=1	1	auto	2	99	AAIPTIK	iTRAQ8plex@N-term; iTRAQ8plex(K)@7			-0.00283302	1320.86	441.293	1320.86	441.294	3	9	1.1.1.2253.4	36.7983	29071.3	21572.6	36.84	0.18	1932.17	0.848298	26.6362	0.70253	29.7688	0.827004	28.7115	0.950889	23.6443	1.01551	27.0081	0.807174	27.5872	0.767183	26.8229	898.68	159.72	786.65	156.07	558.43	133.36
16	35.33	35.26	64.86	60.91	45.32	sp|Q9LD57|PGKH1_ARATH	Phosphoglycerate kinase 1, chloroplastic OS=Arabidopsis thaliana GN=PGK1 PE=1 SV=1	1	auto	2	99	ADLNVPLDDNQTITDDTR	iTRAQ8plex@N-term			-0.00587291	2319.14	774.055	2319.15	774.057	3	16	1.1.1.2460.23	42.1746	23492.8	8690.34	42.28	0.15	999.245															96.31	52.51	165.16	70.49	200.25	78.04
16	35.33	35.26	64.86	60.91	45.32	sp|Q9LD57|PGKH1_ARATH	Phosphoglycerate kinase 1, chloroplastic OS=Arabidopsis thaliana GN=PGK1 PE=1 SV=1	1	auto	2	99	AQGLSVGSSLVEEDKLELATELLAK	iTRAQ8plex@N-term; iTRAQ8plex(K)@15; iTRAQ8plex(K)@25		missed K-L@15	0.0155165	3512.03	703.413	3512.01	703.41	5	13	1.1.1.3308.11	64.5766	25758.8	25145.4	64.59	0.13	2496.48	0.432797	31.4506	0.489306	31.3605	1.10348	24.2035	0.870658	22.4523	1.15117	24.1373	0.876212	25.0033	0.698035	25.45	1041.91	171.61	465.31	124.67	450.93	120.34
16	35.33	35.26	64.86	60.91	45.32	sp|Q9LD57|PGKH1_ARATH	Phosphoglycerate kinase 1, chloroplastic OS=Arabidopsis thaliana GN=PGK1 PE=1 SV=1	1	auto	2	99	ELDYLVGAVSNPK	iTRAQ8plex@N-term; iTRAQ8plex(K)@13			0.00391569	2012.14	671.722	2012.14	671.721	3	11	1.1.1.2910.18	53.9999	42479.5	20851.3	54.15	0.27	1142.06					2.20826	43.3905	1.88084	40.7436	1.02575	53.5049	1.2717	47.5487	1.11878	47.5718	236.56	81.83	138.6	66.74	96.05	57.99
16	35.33	35.26	64.86	60.91	45.32	sp|Q9LD57|PGKH1_ARATH	Phosphoglycerate kinase 1, chloroplastic OS=Arabidopsis thaliana GN=PGK1 PE=1 SV=1	1	auto	2	99	FAAGTEAIANK	iTRAQ8plex@N-term; iTRAQ8plex(K)@11			0.00634697	1699.98	567.667	1699.97	567.665	3	14	1.1.1.2333.15	38.899	98700.5	66914.7	38.96	0.13	5331.58	2.11779	13.8248	0.859581	18.3403	1.1394	16.7704	1.45115	13.9582	1.36162	16.0503	1.24823	15.7242	1.45951	14.6837	2207.02	251.94	4823	376.11	1678	240.87
16	35.33	35.26	64.86	60.91	45.32	sp|Q9LD57|PGKH1_ARATH	Phosphoglycerate kinase 1, chloroplastic OS=Arabidopsis thaliana GN=PGK1 PE=1 SV=1	1	auto	2	99	GVSLLLPTDVVVADK	iTRAQ8plex@N-term; iTRAQ8plex(K)@15			0.000614219	2133.29	712.103	2133.29	712.103	3	12	1.1.1.3089.11	58.745	53732.8	9841.34	58.6	0.16	409.939									1.36726	52.6758					197.49	74.66	62.66	47.35	112.59	57.99
16	35.33	35.26	64.86	60.91	45.32	sp|Q9LD57|PGKH1_ARATH	Phosphoglycerate kinase 1, chloroplastic OS=Arabidopsis thaliana GN=PGK1 PE=1 SV=1	1	auto	2	99	GVSLLLPTDVVVADKFAPDANSK	iTRAQ8plex@N-term; iTRAQ8plex(K)@15; iTRAQ8plex(K)@23		missed K-F@15	-0.0182012	3267.87	817.974	3267.88	817.978	4	11	1.1.1.3125.24	59.7171	7995.61	7687.45	59.73	0.16	770.205	2.18561	59.8672			4.24287	56.2342							3.66489	55.6927	116.85	57.99	263.53	88.24	205.46	81.46
16	35.33	35.26	64.86	60.91	45.32	sp|Q9LD57|PGKH1_ARATH	Phosphoglycerate kinase 1, chloroplastic OS=Arabidopsis thaliana GN=PGK1 PE=1 SV=1	1	auto	2	99	LAELSEK	iTRAQ8plex@N-term; iTRAQ8plex(K)@7			-0.00385527	1396.83	466.619	1396.84	466.62	3	10	1.1.1.2382.7	40.1622	58476.4	57876.9	40.15	0.26	3312.88	0.683554	18.7304	0.691864	19.5506	0.865544	18.5143	0.880455	15.7499	0.592162	21.3444	0.660799	19.205	0.851035	16.9882	2085.89	243.12	1471.27	215.72	1276.47	200.36
16	35.33	35.26	64.86	60.91	45.32	sp|Q9LD57|PGKH1_ARATH	Phosphoglycerate kinase 1, chloroplastic OS=Arabidopsis thaliana GN=PGK1 PE=1 SV=1	1	auto	2	99	LASLADLYVNDAFGTAHR	iTRAQ8plex@N-term			-0.000551792	2237.17	746.732	2237.17	746.732	3	19	1.1.1.3348.14	65.6465	17894.6	17462.2	65.66	0.16	828.099															78.14	47.35	151.96	66.96	68.79	47.35
16	35.33	35.26	64.86	60.91	45.32	sp|Q9LD57|PGKH1_ARATH	Phosphoglycerate kinase 1, chloroplastic OS=Arabidopsis thaliana GN=PGK1 PE=1 SV=1	1	auto	2	99	LSELLGIEVTK	iTRAQ8plex@N-term; iTRAQ8plex(K)@11			-0.00553988	1809.1	604.041	1809.11	604.043	3	13	1.1.1.3217.5	62.1336	37346.6	24287.6	62.02	0.26	959.703	0.640625	35.954	0.157375	73.9625	0.664801	37.4674	0.566772	33.4301	0.811357	35.6433	0.730287	35.1045	0.389547	41.2844	587.22	128.97	388.18	110.5	81.74	57.73
16	35.33	35.26	64.86	60.91	45.32	sp|Q9LD57|PGKH1_ARATH	Phosphoglycerate kinase 1, chloroplastic OS=Arabidopsis thaliana GN=PGK1 PE=1 SV=1	1	auto	2	99	RPFAAIVGGSK	iTRAQ8plex@N-term; iTRAQ8plex(K)@11			0.00144817	1710.04	428.518	1710.04	428.517	4	10	1.1.1.2301.5	38.0494	46358.5	39094.6	38.02	0.13	2539.69	1.62692	26.9651	0.725346	36.2885	2.09367	26.7415	1.0638	27.7599	1.89768	27.3891	0.851719	32.5324	1.80129	26.2545	636.33	134.94	1068.26	177.93	408.25	120.22
17	35.06	35.05	62.5	53.61	46.94	sp|Q9FKW6|FNRL1_ARATH	Ferredoxin--NADP reductase, leaf isozyme 1, chloroplastic OS=Arabidopsis thaliana GN=LFNR1 PE=1 SV=1	1	auto	2	99	DGIDWLEYK	iTRAQ8plex@N-term; iTRAQ8plex(K)@9			0.000770886	1745.95	582.989	1745.94	582.989	3	9	1.1.1.2778.11	50.5234	68807.4	42322.9	50.43	0.16	2429.05	2.18791	26.8682	2.08939	28.0006	1.02089	34.745	2.07869	25.7787	1.14412	33.5119	2.04587	27.6573	2.32951	26.4374	580.05	129.2	1309.55	196.77	1071.97	181.89
17	35.06	35.05	62.5	53.61	46.94	sp|Q9FKW6|FNRL1_ARATH	Ferredoxin--NADP reductase, leaf isozyme 1, chloroplastic OS=Arabidopsis thaliana GN=LFNR1 PE=1 SV=1	1	auto	2	99	DPNATIIMLGTGTGIAPFR	iTRAQ8plex@N-term			0.00578375	2248.23	750.416	2248.22	750.414	3	19	1.1.1.3165.18	60.7839	61571.6	22200	60.88	0.13	1146.99							0.824328	51.9323							195.61	74.46	142.45	66.96	108.79	57.99
17	35.06	35.05	62.5	53.61	46.94	sp|Q9FKW6|FNRL1_ARATH	Ferredoxin--NADP reductase, leaf isozyme 1, chloroplastic OS=Arabidopsis thaliana GN=LFNR1 PE=1 SV=1	1	auto	2	99	EGQSIGVIPEGIDK	iTRAQ8plex@N-term; iTRAQ8plex(K)@14			-0.0150768	2049.14	513.293	2049.16	513.296	4	11	1.1.1.2486.7	42.8272	4094.21	3576.08	42.82	0.24	481.794	0.889403	47.5971	0.89719	49.4996			0.464581	51.9549	0.773011	53.421	1.09839	45.8015	1.25049	43.0318	274.18	88.24	251.63	88.24	217.58	81.83
17	35.06	35.05	62.5	53.61	46.94	sp|Q9FKW6|FNRL1_ARATH	Ferredoxin--NADP reductase, leaf isozyme 1, chloroplastic OS=Arabidopsis thaliana GN=LFNR1 PE=1 SV=1	1	auto	2	99	EGQSIGVIPEGIDKNGKPHK	iTRAQ8plex@N-term; iTRAQ8plex(K)@14; iTRAQ8plex(K)@17; iTRAQ8plex(K)@20		missed K-N@14	0.00817681	3318.94	664.796	3318.93	664.794	5	11	1.1.1.2179.27	34.8984	9916.28	9851.85	34.91	0.16	1045.59	0.771317	43.9423	1.52089	37.9788	2.04188	36.1953	1.57204	34.3425	1.6259	37.9868	0.587883	49.0639	1.55791	35.9812	353.56	100.14	281.4	94.54	475.62	120.34
17	35.06	35.05	62.5	53.61	46.94	sp|Q9FKW6|FNRL1_ARATH	Ferredoxin--NADP reductase, leaf isozyme 1, chloroplastic OS=Arabidopsis thaliana GN=LFNR1 PE=1 SV=1	1	auto	2	99	EKNPDNFR	iTRAQ8plex@N-term; iTRAQ8plex(K)@2		missed K-N@2	-0.00135753	1626.89	407.73	1626.89	407.731	4	6	1.1.1.1714.3	22.8916	8222.26	3548.99	22.96	0.13	839.135	0.632873	32.2166	0.770212	31.3967	0.620498	34.437	0.36054	34.7191	0.957933	29.878	0.68543	31.8605	0.745506	29.9896	744.51	145.21	486.2	124.67	507.2	124.79
17	35.06	35.05	62.5	53.61	46.94	sp|Q9FKW6|FNRL1_ARATH	Ferredoxin--NADP reductase, leaf isozyme 1, chloroplastic OS=Arabidopsis thaliana GN=LFNR1 PE=1 SV=1	1	auto	2	99	GIDDIMVSLAAK	iTRAQ8plex@N-term; iTRAQ8plex(K)@12			0.00104021	1840.06	614.361	1840.06	614.36	3	13	1.1.1.3021.7	56.9471	98676	20673.5	57.07	0.16	677.886	1.00008	40.6549	0.902091	44.0005	1.11501	41.5283	0.432856	46.9988			0.244641	67.4965	0.537289	47.9423	351.66	99.99	362.9	105.45	280.59	94.22
17	35.06	35.05	62.5	53.61	46.94	sp|Q9FKW6|FNRL1_ARATH	Ferredoxin--NADP reductase, leaf isozyme 1, chloroplastic OS=Arabidopsis thaliana GN=LFNR1 PE=1 SV=1	1	auto	2	99	ITGDDAPGETWHIVFTTEGEVPYR	iTRAQ8plex@N-term			0.0181334	2993.49	749.38	2993.47	749.375	4	20	1.1.1.2982.24	55.918	39659	34225.8	55.9	0.11	3106.36	0.898206	34.8115	0.512611	45.0992	1.15972	34.4971	1.39821	29.1528	1.202	34.2483	0.578015	40.9565	0.773359	36.24	507.78	120.09	470.63	120.22	230.23	88.41
17	35.06	35.05	62.5	53.61	46.94	sp|Q9FKW6|FNRL1_ARATH	Ferredoxin--NADP reductase, leaf isozyme 1, chloroplastic OS=Arabidopsis thaliana GN=LFNR1 PE=1 SV=1	1	auto	2	99	LDFAVSR	iTRAQ8plex@N-term			-0.00599339	1110.63	556.321	1110.63	556.324	2	11	1.1.1.2423.10	41.2201	79584.8	71856.9	41.16	0.28	4300.92	0.467935	15.7394	0.766367	13.6149	0.496234	16.7099	0.848319	11.5519	0.618923	15.2246	0.56621	14.73	0.627195	14.0091	3925.04	333.13	1895.21	251.21	2660.6	283.24
17	35.06	35.05	62.5	53.61	46.94	sp|Q9FKW6|FNRL1_ARATH	Ferredoxin--NADP reductase, leaf isozyme 1, chloroplastic OS=Arabidopsis thaliana GN=LFNR1 PE=1 SV=1	1	auto	2	99	LYSIASSAIGDFGDSK	iTRAQ8plex@N-term; iTRAQ8plex(K)@16			-0.00131363	2238.2	747.073	2238.2	747.074	3	16	1.1.1.3213.20	62.0359	69442.3	22693.1	61.87	0.25	1413.96	1.99314	35.1647	1.074	42.9197	1.91602	36.7726	0.466721	47.5536	1.24818	41.0575	1.35688	38.7791	0.840538	44.1476	348.09	99.99	715.91	145.21	330.67	105.45
17	35.06	35.05	62.5	53.61	46.94	sp|Q9FKW6|FNRL1_ARATH	Ferredoxin--NADP reductase, leaf isozyme 1, chloroplastic OS=Arabidopsis thaliana GN=LFNR1 PE=1 SV=1	1	auto	2	99	NPDNFR	iTRAQ8plex@N-term			0.00127555	1065.55	533.783	1065.55	533.783	2	7	1.1.1.1698.14	22.489	28290.4	10239	22.6	0.15	1049.28	0.608683	31.0649	0.895926	28.481	0.940741	28.4279	0.322627	34.3864	0.630982	32.6455	0.675733	30.3085	0.445106	33.6489	824.95	152.84	518.14	129.2	653.73	141.41
17	35.06	35.05	62.5	53.61	46.94	sp|Q9FKW6|FNRL1_ARATH	Ferredoxin--NADP reductase, leaf isozyme 1, chloroplastic OS=Arabidopsis thaliana GN=LFNR1 PE=1 SV=1	1	auto	2	99	SEQWNVEVY	iTRAQ8plex@N-term			0.00145284	1456.72	729.365	1456.71	729.364	2	7	1.1.1.2612.28	46.139	60866.4	11166.7	46.25	0.13	646.266	1.5359	45.1962	2.13833	43.7228	1.2409	50.3757	0.639529	51.8228	1.16582	50.4763			1.1656	47.3034	233.15	81.64	369.51	105.59	440.97	115.46
17	35.06	35.05	62.5	53.61	46.94	sp|Q9FKW6|FNRL1_ARATH	Ferredoxin--NADP reductase, leaf isozyme 1, chloroplastic OS=Arabidopsis thaliana GN=LFNR1 PE=1 SV=1	1	auto	1.25181	95.91	EQTNEK	iTRAQ8plex@N-term; iTRAQ8plex(K)@6			-0.00209366	1355.75	678.881	1355.75	678.883	2	10	1.1.1.1412.18	15.2013	2044.09	1760.37	15.23	0.1	367.199	0.521704	53.1817	0.701271	49.9524	1.09217	44.1919	0.736361	42.5054	0.746334	50.4621	0.880741	45.3171	0.681187	46.4994	314.86	94.38	169.5	74.46	195.3	78.04
18	32.11	32.69	41.4	36.23	33.46	sp|P37702|BGL38_ARATH	Myrosinase 1 OS=Arabidopsis thaliana GN=TGG1 PE=1 SV=1	1	auto	2	99	ATADYK	iTRAQ8plex@N-term; iTRAQ8plex(K)@6			0.00219695	1275.73	638.873	1275.73	638.871	2	10	1.1.1.1708.21	22.748	15789.6	8965.95	22.83	0.13	635.084	0.831582	42.2481	1.90085	35.4565	1.09393	42.7249	2.53283	31.4971	0.741061	49.3272	1.46835	37	2.54375	32.6542	366.15	101.94	314.19	99.84	615.61	135.16
18	32.11	32.69	41.4	36.23	33.46	sp|P37702|BGL38_ARATH	Myrosinase 1 OS=Arabidopsis thaliana GN=TGG1 PE=1 SV=1	1	auto	2	99	GFIFGVASSAYQVEGGR	iTRAQ8plex@N-term			0.00743343	2048.07	683.698	2048.06	683.695	3	20	1.1.1.2985.14	55.992	170894	110082	55.93	0.16	3221.05	2.07439	46.8075			3.54961	44.5763	0.978349	51.8369	2.23995	48.4329	2.43063	46.4989			193.92	74.66	415.09	110.5	191.69	81.64
18	32.11	32.69	41.4	36.23	33.46	sp|P37702|BGL38_ARATH	Myrosinase 1 OS=Arabidopsis thaliana GN=TGG1 PE=1 SV=1	1	auto	2	99	GLNVWDSFTHR	iTRAQ8plex@N-term			0.00770619	1634.85	545.959	1634.85	545.956	3	9	1.1.1.2723.9	49.0579	65153.4	10313.2	49.18	0.13	510.852															0	2.39	236.55	81.83	62.26	47.35
18	32.11	32.69	41.4	36.23	33.46	sp|P37702|BGL38_ARATH	Myrosinase 1 OS=Arabidopsis thaliana GN=TGG1 PE=1 SV=1	1	auto	2	99	GMIGPVMITR	iTRAQ8plex@N-term			0.00161861	1377.78	460.267	1377.78	460.267	3	12	1.1.1.2604.5	45.915	10778.8	5621.71	45.99	0.16	429.387													0.98499	48.6875	236.75	81.64	14.29	30.65	74.49	47.35
18	32.11	32.69	41.4	36.23	33.46	sp|P37702|BGL38_ARATH	Myrosinase 1 OS=Arabidopsis thaliana GN=TGG1 PE=1 SV=1	1	auto	2	99	GVNPGAIK	iTRAQ8plex@N-term; iTRAQ8plex(K)@8			-0.0053674	1362.84	455.287	1362.84	455.289	3	11	1.1.1.1985.5	29.8545	94380.1	54780.8	29.77	0.18	6506.86	1.12896	12.8216	0.534383	17.5368	1.18281	13.4001	1.13617	11.8772	0.862747	14.9674	1.04196	13.3793	1.10012	12.6724	3308.68	306.91	3854.44	341.18	1563.89	232.75
18	32.11	32.69	41.4	36.23	33.46	sp|P37702|BGL38_ARATH	Myrosinase 1 OS=Arabidopsis thaliana GN=TGG1 PE=1 SV=1	1	auto	2	99	IFFHGWFMGPLTEGK	iTRAQ8plex@N-term; iTRAQ8plex(K)@15			0.00295221	2374.28	594.577	2374.28	594.576	4	10	1.1.1.3317.4	64.816	11848.6	9031.89	64.86	0.11	435.387							3.48133	53.7246							117.77	57.73	66.95	47.35	192.69	74.66
18	32.11	32.69	41.4	36.23	33.46	sp|P37702|BGL38_ARATH	Myrosinase 1 OS=Arabidopsis thaliana GN=TGG1 PE=1 SV=1	1	auto	2	99	LFNSGNFEK	iTRAQ8plex@N-term; iTRAQ8plex(K)@9			0.00447524	1662.92	555.315	1662.92	555.314	3	10	1.1.1.2518.15	43.6743	61340.1	21515.5	43.48	0.24	1457.43	0.441366	30.4305	0.549839	29.0654	0.838208	25.4996	0.488763	25.4774	0.324746	37.5908	0.589529	27.39	0.316976	39.7653	1096.49	176.05	499.38	129.09	533.26	129.2
18	32.11	32.69	41.4	36.23	33.46	sp|P37702|BGL38_ARATH	Myrosinase 1 OS=Arabidopsis thaliana GN=TGG1 PE=1 SV=1	1	auto	2	99	LPEFSETEAALVK	iTRAQ8plex@N-term; iTRAQ8plex(K)@13			0.00627138	2041.16	681.395	2041.16	681.393	3	11	1.1.1.2863.21	52.7453	72882.8	15829	52.57	0.21	986.134	1.00164	40.5578	0.794631	45.5295	0.415498	60.9824	0.995429	37.1052			1.11058	40.1502	0.498852	53.6753	352.72	100.14	364.56	105.59	247.91	88.24
18	32.11	32.69	41.4	36.23	33.46	sp|P37702|BGL38_ARATH	Myrosinase 1 OS=Arabidopsis thaliana GN=TGG1 PE=1 SV=1	1	auto	2	99	YPDIMR	iTRAQ8plex@N-term			0.00244656	1097.59	549.801	1097.58	549.8	2	8	1.1.1.2233.20	36.2915	21938.2	20646.5	36.28	0.13	1411.4	0.354647	29.5918	0.522793	25.7976	0.154466	53.5588	1.19617	17.908	0.428478	30.3859	0.76517	22.3241	0.577082	23.2887	1402.15	198.99	513.12	133.24	648.37	139.68
18	32.11	32.69	41.4	36.23	33.46	sp|P37702|BGL38_ARATH	Myrosinase 1 OS=Arabidopsis thaliana GN=TGG1 PE=1 SV=1	1	auto	1.85387	99	GIYYVMDYFK	iTRAQ8plex@N-term; iTRAQ8plex(K)@10			0.00442277	1906.02	636.347	1906.02	636.346	3	7	1.1.1.3294.7	64.1984	11189.1	11180.6	64.22	0.16	486.58	0.90447	55.9841			1.38457	52.3676			2.11087	48.1417					195.21	74.46	182.19	74.66	59.36	47.03
18	32.11	32.69	41.4	36.23	33.46	sp|P37702|BGL38_ARATH	Myrosinase 1 OS=Arabidopsis thaliana GN=TGG1 PE=1 SV=1	1	auto	1.58503	98.7	WFLPFDHSQESK	iTRAQ8plex@N-term; iTRAQ8plex(K)@12			0.00905211	2128.13	533.04	2128.12	533.037	4	10	1.1.1.2878.4	53.1387	88077.1	47303.1	53.21	0.19	3360.07	0.691255	18.5935	0.576154	20.8696	0.872187	18.2087	0.447774	19.0137	0.433594	23.8145	0.601541	19.7084	0.500496	22.4054	2097.49	243.81	1496.12	217.12	1068.9	185.27
18	32.11	32.69	41.4	36.23	33.46	sp|P37702|BGL38_ARATH	Myrosinase 1 OS=Arabidopsis thaliana GN=TGG1 PE=1 SV=1	1	auto	1.39794	96.81	EYVGDR	iTRAQ8plex@N-term			-0.00185235	1041.54	521.776	1041.54	521.777	2	10	1.1.1.1620.15	20.5016	71285.5	31940.4	20.56	0.08	2735.53	0.896793	18.3806	0.705247	20.7766	0.35612	29.8643	1.63042	14.9354	0.777033	21.0036	0.849508	19.042	1.13432	16.9303	1826.33	227.75	1690.05	228.21	1139.25	189.32
19	31.87	31.87	70.31	60.62	58.75	sp|P56771|CYF_ARATH	Cytochrome f OS=Arabidopsis thaliana GN=petA PE=3 SV=1	1	auto	2	99	DVHFLK	iTRAQ8plex@N-term; iTRAQ8plex(K)@6			0.00158838	1365.82	456.282	1365.82	456.282	3	9	1.1.1.2155.8	34.2569	72295.7	72218.8	34.27	0.16	6561.48	0.659582	14.7821	1.27074	12.5948	0.721799	15.7333	1.43441	11.078	0.732767	15.4968	0.75078	14.3416	1.02685	13.0229	3460.6	313.12	2355.31	275.32	3889.63	340.78
19	31.87	31.87	70.31	60.62	58.75	sp|P56771|CYF_ARATH	Cytochrome f OS=Arabidopsis thaliana GN=petA PE=3 SV=1	1	auto	2	99	EVIDIIPR	iTRAQ8plex@N-term			0.00117529	1257.76	420.261	1257.76	420.261	3	10	1.1.1.2698.3	48.3887	48477	16035.2	48.57	0.24	631.446	1.01008	42.8822	0.891213	46.6137	0.808442	48.5907	0.493629	47.5253	0.376723	66.4702	0.824126	46.1872	0.876563	43.458	314.33	94.54	327.62	100.14	247.78	88.24
19	31.87	31.87	70.31	60.62	58.75	sp|P56771|CYF_ARATH	Cytochrome f OS=Arabidopsis thaliana GN=petA PE=3 SV=1	1	auto	2	99	GLELLVSEGESIK	iTRAQ8plex@N-term; iTRAQ8plex(K)@13			0.000806608	1981.16	661.393	1981.16	661.393	3	15	1.1.1.3056.12	57.8716	108433	70738.9	57.78	0.21	6407.76	1.94445	15.8976	1.00594	19.7305	1.93319	16.613	1.3477	16.0283	0.734707	22.3903	1.46755	17.1304	0.973338	18.296	1717.04	222.02	3445.13	318.63	1527.75	227.68
19	31.87	31.87	70.31	60.62	58.75	sp|P56771|CYF_ARATH	Cytochrome f OS=Arabidopsis thaliana GN=petA PE=3 SV=1	1	auto	2	99	GQIYPDGSK	iTRAQ8plex@N-term; iTRAQ8plex(K)@9			-0.00783328	1571.87	524.964	1571.88	524.966	3	9	1.1.1.1905.14	27.8118	125566	5492.35	28	0.1	1371.26	0.743569	36.2275	0.926845	35.242	0.644958	42.529	2.00694	26.9573	1.19064	34.0037	0.915159	34.6867	0.620435	37.0892	528.9	122.46	405.81	113.07	433.59	115.2
19	31.87	31.87	70.31	60.62	58.75	sp|P56771|CYF_ARATH	Cytochrome f OS=Arabidopsis thaliana GN=petA PE=3 SV=1	1	auto	2	99	NILVIGPVPGQK	iTRAQ8plex@N-term; iTRAQ8plex(K)@12			0.00125853	1842.16	615.059	1842.16	615.059	3	13	1.1.1.2671.15	47.6893	115648	37412.2	47.54	0.18	1149.51	2.53958	41.6876	2.26552	43.8857	1.64272	47.2092	0.647848	52.058			2.63546	42.0992	1.028	48.9188	230.77	81.64	604.74	133.36	462.43	120.09
19	31.87	31.87	70.31	60.62	58.75	sp|P56771|CYF_ARATH	Cytochrome f OS=Arabidopsis thaliana GN=petA PE=3 SV=1	1	auto	2	99	YPIYVGGNR	iTRAQ8plex@N-term			0.000928526	1341.74	448.252	1341.73	448.252	3	8	1.1.1.2264.6	37.0852	81712.9	10796.2	36.92	0.16	1206.06	0.868496	45.1959	2.28369	37.1668	2.32741	37.5339	1.11596	39.126	1.85659	39.164	0.802916	47.1434	1.37174	39.306	312.66	94.22	280.2	94.38	631.55	137.39
19	31.87	31.87	70.31	60.62	58.75	sp|P56771|CYF_ARATH	Cytochrome f OS=Arabidopsis thaliana GN=petA PE=3 SV=1	1	auto	2	99	YSEITFPILAPDPATNK	iTRAQ8plex@N-term; iTRAQ8plex(K)@17			-0.00101759	2484.37	829.131	2484.37	829.131	3	11	1.1.1.3089.23	58.7516	49792.6	11375.6	58.6	0.18	617.022							3.73996	66.4344							77.75	47.35	190.87	74.66	60.38	47.35
19	31.87	31.87	70.31	60.62	58.75	sp|P56771|CYF_ARATH	Cytochrome f OS=Arabidopsis thaliana GN=petA PE=3 SV=1	1	auto	2	99	YSEITFPILAPDPATNKDVHFLK	iTRAQ8plex@N-term; iTRAQ8plex(K)@17; iTRAQ8plex(K)@23		missed K-D@17	0.0112296	3527.99	589.006	3527.98	589.004	6	8	1.1.1.3033.4	57.2653	28529	13765	57.34	0.13	912.364	1.88025	40.3253	1.45957	44.4303	1.58997	43.6634	0.73219	46.6015	1.46477	44.7003	1.26246	44.801	1.80746	41.0574	270.35	88.07	524.53	124.67	349.02	105.45
19	31.87	31.87	70.31	60.62	58.75	sp|P56771|CYF_ARATH	Cytochrome f OS=Arabidopsis thaliana GN=petA PE=3 SV=1	1	auto	1.52288	97.96	IPYDMQLK	iTRAQ8plex@N-term; iTRAQ8plex(K)@8			0.00241288	1614.93	539.317	1614.93	539.316	3	8	1.1.1.2579.13	45.2531	38361.3	33408.1	45.19	0.21	1613.33	1.06529	23.2	1.14229	23.9269	2.08739	20.8532	0.925153	22.132	0.36072	37.6422	0.65834	27.1475	1.50501	21.09	1045.76	172.49	1149.55	187.55	1056.59	183.14
19	31.87	31.87	70.31	60.62	58.75	sp|P56771|CYF_ARATH	Cytochrome f OS=Arabidopsis thaliana GN=petA PE=3 SV=1	1	auto	1.46852	98.03	ISPEMK	iTRAQ8plex@N-term; iTRAQ8plex(K)@6			-0.00260628	1311.77	438.262	1311.77	438.263	3	8	1.1.1.2050.6	31.5273	40082.8	18594.2	31.42	0.16	1775.63	1.14751	19.981	0.770031	23.78	1.20217	20.8515	0.927667	19.4001	0.747121	24.446	0.86924	21.9788	1.02732	20.1343	1353.44	196.31	1602.6	220.24	921.82	173.71
20	31.15	31.09	58.33	53.6	46.4	sp|P25696|ENO2_ARATH	Bifunctional enolase 2/transcriptional activator OS=Arabidopsis thaliana GN=ENO2 PE=1 SV=1	1	auto	2	99	AGAVVSGIPLYK	iTRAQ8plex@N-term; iTRAQ8plex(K)@12			-0.00235964	1782.08	595.035	1782.09	595.036	3	11	1.1.1.2689.11	48.1559	43061.4	21254.2	48.23	0.13	682.738	0.401344	59.0662	0.641527	51.2197	1.07682	44.4027	0.98954	39.4419	0.790147	49.6359	0.947175	44.2959	0.739601	45.4644	316.32	94.54	131	66.74	179.49	74.66
20	31.15	31.09	58.33	53.6	46.4	sp|P25696|ENO2_ARATH	Bifunctional enolase 2/transcriptional activator OS=Arabidopsis thaliana GN=ENO2 PE=1 SV=1	1	auto	2	99	AGWGVMTSHR	iTRAQ8plex@N-term			0.00695757	1404.73	469.251	1404.72	469.249	3	8	1.1.1.2095.10	32.7056	6350.1	5243.25	32.67	0.21	868.949	2.89274	58.0761					3.44808	55.1143					3.04487	57.4811	114.97	57.73	343.18	100.14	208.8	81.83
20	31.15	31.09	58.33	53.6	46.4	sp|P25696|ENO2_ARATH	Bifunctional enolase 2/transcriptional activator OS=Arabidopsis thaliana GN=ENO2 PE=1 SV=1	1	auto	2	99	AVGNVNNIIGPALIGK	iTRAQ8plex@N-term; iTRAQ8plex(K)@16			-0.0053386	2157.3	720.109	2157.31	720.11	3	16	1.1.1.2907.13	53.9171	17434.8	16912.8	53.91	0.24	633.723					1.0668	56.5068	1.19462	48.0237	1.08085	56.674			0.788094	56.6121	197.49	74.66	62.75	47.35	108.04	57.73
20	31.15	31.09	58.33	53.6	46.4	sp|P25696|ENO2_ARATH	Bifunctional enolase 2/transcriptional activator OS=Arabidopsis thaliana GN=ENO2 PE=1 SV=1	1	auto	2	99	DGGSDYLGK	iTRAQ8plex@N-term; iTRAQ8plex(K)@9			-0.00487101	1518.81	507.277	1518.81	507.279	3	10	1.1.1.1947.14	28.8719	19466.4	5859.62	28.73	0.18	821.53	0.880046	47.9178	1.65083	42.4144	2.38916	39.7474	0.908932	43.7221	1.25306	46.2298	1.25431	44.3865	1.27915	42.6051	274.21	88.24	249.01	88.41	400.39	110.63
20	31.15	31.09	58.33	53.6	46.4	sp|P25696|ENO2_ARATH	Bifunctional enolase 2/transcriptional activator OS=Arabidopsis thaliana GN=ENO2 PE=1 SV=1	1	auto	2	99	ISGDALKDLYK	iTRAQ8plex@N-term; iTRAQ8plex(K)@7; iTRAQ8plex(K)@11		missed K-D@7	-0.000335702	2134.28	534.576	2134.28	534.576	4	10	1.1.1.2528.11	43.9366	64240.1	63576.1	43.93	0.13	4071.82	1.33303	13.0217	1.01349	14.7041	1.17724	14.2542	1.19345	12.424	0.951641	15.4292	1.52862	12.8967	1.8177	12.1054	2971.44	291.15	4087.3	350.55	2663.69	292.04
20	31.15	31.09	58.33	53.6	46.4	sp|P25696|ENO2_ARATH	Bifunctional enolase 2/transcriptional activator OS=Arabidopsis thaliana GN=ENO2 PE=1 SV=1	1	auto	2	99	SFVAEYPIVSIEDPFDQDDWEHYAK	iTRAQ8plex@N-term; iTRAQ8plex(K)@25			-0.0015855	3607.76	902.947	3607.76	902.948	4	10	1.1.1.3275.23	63.6989	25508.9	8799.58	63.81	0.13	736.736													2.27881	59.2952	116.56	57.73	186.36	74.66	141.23	66.74
20	31.15	31.09	58.33	53.6	46.4	sp|P25696|ENO2_ARATH	Bifunctional enolase 2/transcriptional activator OS=Arabidopsis thaliana GN=ENO2 PE=1 SV=1	1	auto	2	99	SGETEDTFIADLAVGLSTGQIK	iTRAQ8plex@N-term; iTRAQ8plex(K)@22			-0.00203008	2859.53	715.89	2859.53	715.89	4	15	1.1.1.3411.7	67.3433	14704.7	8431.9	67.25	0.14	523.107			1.28447	52.5713			0.777028	53.0268							197.11	74.66	100.22	57.99	223.94	81.64
20	31.15	31.09	58.33	53.6	46.4	sp|P25696|ENO2_ARATH	Bifunctional enolase 2/transcriptional activator OS=Arabidopsis thaliana GN=ENO2 PE=1 SV=1	1	auto	2	99	VTAAVPSGASTGIYEALELR	iTRAQ8plex@N-term			0.00620294	2308.26	770.429	2308.26	770.427	3	22	1.1.1.3037.23	57.3829	48085.1	35635.7	57.44	0.16	2147.7	3.90478	56.3499													114.84	57.99	462.72	115.72	199.84	81.83
20	31.15	31.09	58.33	53.6	46.4	sp|P25696|ENO2_ARATH	Bifunctional enolase 2/transcriptional activator OS=Arabidopsis thaliana GN=ENO2 PE=1 SV=1	1	auto	2	99	VVIGMDVAASEFYSEDK	iTRAQ8plex@N-term; iTRAQ8plex(K)@17			-0.00520818	2467.27	823.431	2467.28	823.433	3	9	1.1.1.3128.20	59.7935	5112.06	4758.89	59.78	0.32	453.903															37.47	33.48	234.4	81.83	22.54	33.48
20	31.15	31.09	58.33	53.6	46.4	sp|P25696|ENO2_ARATH	Bifunctional enolase 2/transcriptional activator OS=Arabidopsis thaliana GN=ENO2 PE=1 SV=1	1	auto	1.63827	98.49	IVLPVPAFNVINGGSHAGNK	iTRAQ8plex@N-term; iTRAQ8plex(K)@20			-0.0101404	2611.5	653.881	2611.51	653.884	4	7	1.1.1.3062.9	58.0298	20387.8	17240.1	57.99	0.16	804.577	1.21469	47.3222	0.993894	52.742	1.88914	44.8022	0.647052	51.2119			1.66987	44.925	1.15997	47.0958	234.99	81.83	294.54	94.38	206.58	81.83
20	31.15	31.09	58.33	53.6	46.4	sp|P25696|ENO2_ARATH	Bifunctional enolase 2/transcriptional activator OS=Arabidopsis thaliana GN=ENO2 PE=1 SV=1	1	auto	1.5376	98.5	EGLELLK	iTRAQ8plex@N-term; iTRAQ8plex(K)@7			-0.00503843	1408.87	470.631	1408.88	470.632	3	8	1.1.1.2530.8	43.9876	49044.1	15631.7	43.9	0.13	908.284	0.292132	53.6632	0.562172	41.7855	0.68679	41.0792	1.50428	28.52	0.982479	36.3109	0.741922	37.4271	1.12072	32.147	513.13	120.34	154.68	74.66	255.15	88.24
20	31.15	31.09	58.33	53.6	46.4	sp|P25696|ENO2_ARATH	Bifunctional enolase 2/transcriptional activator OS=Arabidopsis thaliana GN=ENO2 PE=1 SV=1	1	auto	1.05552	95.85	ISGDALK	iTRAQ8plex@N-term; iTRAQ8plex(K)@7			-0.00353479	1310.8	437.94	1310.8	437.941	3	8	1.1.1.2083.6	32.3882	43907.5	18185.2	32.3	0.1	1308.19	0.439729	28.4361	0.332545	33.5654	0.790928	24.2889	0.625272	22.1118	0.291131	38.0775	0.830037	23.0403	0.732191	22.8521	1252.99	188.19	568.54	137.28	368.55	110.63
21	30.58	30.55	64.58	60.76	52.86	sp|Q9LRS0|GLO2_ARATH	Peroxisomal (S)-2-hydroxy-acid oxidase GLO2 OS=Arabidopsis thaliana GN=GLO2 PE=1 SV=1	1	auto	2	99	NHIVTEWDTPR	iTRAQ8plex@N-term			0.00232438	1670.87	557.964	1670.87	557.963	3	10	1.1.1.2182.17	34.9724	10247.4	10083.4	34.99	0.21	1294.26	0.992502	40.7805	1.16279	40.7216	0.927818	44.5799	1.04275	37.056	0.960515	44.1377	0.967379	41.8793	1.22107	38.0139	351.69	99.99	360.18	105.3	361.71	105.45
21	30.58	30.55	64.58	60.76	52.86	sp|Q9LRS0|GLO2_ARATH	Peroxisomal (S)-2-hydroxy-acid oxidase GLO2 OS=Arabidopsis thaliana GN=GLO2 PE=1 SV=1	1	auto	2	99	VPVFLDGGVR	iTRAQ8plex@N-term			-0.00828736	1361.79	454.937	1361.8	454.94	3	9	1.1.1.2782.3	50.626	10771.4	6663.65	50.7	0.16	433.637	2.23864	59.8097					2.0495	57.9047							115.74	57.73	267.36	88.24	20.34	33.48
22	30.37	30.15	38.84	26.17	11.53	sp|Q5GM68|CAPP2_ARATH	Phosphoenolpyruvate carboxylase 2 OS=Arabidopsis thaliana GN=PPC2 PE=1 SV=2	1	auto	2	99	AILGDVR	iTRAQ8plex@N-term			-0.00454488	1046.63	524.324	1046.64	524.327	2	8	1.1.1.2244.20	36.5754	10922.6	7410.63	36.64	0.16	714.398	0.68886	43.2155	1.16435	38.3908	1.18605	38.9143	0.775112	37.7369	1.14335	39.1398	0.422381	52.2366	0.791105	40.0797	392.35	105.45	278.89	94.38	404.07	110.77
22	30.37	30.15	38.84	26.17	11.53	sp|Q5GM68|CAPP2_ARATH	Phosphoenolpyruvate carboxylase 2 OS=Arabidopsis thaliana GN=PPC2 PE=1 SV=2	1	auto	2	99	FLDILQDLHGEDVR	iTRAQ8plex@N-term			-0.00147749	1973.05	658.691	1973.05	658.691	3	13	1.1.1.3376.9	66.399	8164.59	6608.75	66.44	0.16	469.297							0.669117	54.7017	1.08691	56.5855	1.30602	51.6605			197.48	74.66	64.23	47.35	35.33	33.48
22	30.37	30.15	38.84	26.17	11.53	sp|Q5GM68|CAPP2_ARATH	Phosphoenolpyruvate carboxylase 2 OS=Arabidopsis thaliana GN=PPC2 PE=1 SV=2	1	auto	2	99	SEYAPGLEDTVILTMK	iTRAQ8plex@N-term; iTRAQ8plex(K)@16			-0.00500084	2374.29	792.436	2374.29	792.438	3	9	1.1.1.2981.22	55.8899	5065.66	3873.12	55.82	0.19	628.211			2.21268	52.1955			0.977742	56.248	2.00994	54.111					157.66	66.74	61.65	47.35	308.56	94.22
22	30.37	30.15	38.84	26.17	11.53	sp|Q5GM68|CAPP2_ARATH	Phosphoenolpyruvate carboxylase 2 OS=Arabidopsis thaliana GN=PPC2 PE=1 SV=2	1	auto	2	99	TEEVADVLDTFK	iTRAQ8plex@N-term; iTRAQ8plex(K)@12			-0.0202764	1974.06	659.026	1974.08	659.033	3	8	1.1.1.3118.10	59.5211	6395.67	4542.74	59.38	0.3	308.147	0.899639	55.9932							1.20468	53.9213					196.28	74.66	182.21	74.87	107.38	57.99
23	30.17	29.85	67.83	60.86	56.03	sp|Q01908|ATPG1_ARATH	ATP synthase gamma chain 1, chloroplastic OS=Arabidopsis thaliana GN=ATPC1 PE=1 SV=1	1	auto	2	99	ALQESLASELAAR	iTRAQ8plex@N-term			0.0100303	1661.94	554.986	1661.93	554.982	3	16	1.1.1.2711.12	48.739	69244.9	48222.8	48.67	0.21	2846.15	1.05274	32.2368	1.4714	30.8263	1.3819	31.8796	1.14566	29.2643	1.35508	32.043	1.00993	33.2837	1.51457	29.3221	546.38	124.67	593.53	135.16	711.09	147.39
23	30.17	29.85	67.83	60.86	56.03	sp|Q01908|ATPG1_ARATH	ATP synthase gamma chain 1, chloroplastic OS=Arabidopsis thaliana GN=ATPC1 PE=1 SV=1	1	auto	2	99	GLGLEYTVISVGK	iTRAQ8plex@N-term; iTRAQ8plex(K)@13			-0.00157993	1943.15	648.725	1943.16	648.726	3	13	1.1.1.2870.11	52.9273	72198.1	66394.7	52.94	0.13	2744.47	0.677567	28.6537	0.893877	27.4569	1.41111	24.4414	0.684941	25.9017	1.38096	24.6319	0.650771	29.6073	0.957397	25.1243	899.2	159.62	628.69	141.41	710.94	148.92
23	30.17	29.85	67.83	60.86	56.03	sp|Q01908|ATPG1_ARATH	ATP synthase gamma chain 1, chloroplastic OS=Arabidopsis thaliana GN=ATPC1 PE=1 SV=1	1	auto	2	99	KVALVVVTGDR	iTRAQ8plex@N-term; iTRAQ8plex(K)@1		missed K-V@1	-0.00756798	1764.1	589.041	1764.11	589.043	3	10	1.1.1.2406.13	40.7936	13271.4	13160.4	40.78	0.1	1010.49	0.887727	33.6718	0.883221	35.2735	0.7488	38.0014	0.733515	32.337	1.25957	32.289	0.530292	40.6503	0.715424	34.7704	548.38	124.79	502.33	124.67	428.4	115.46
23	30.17	29.85	67.83	60.86	56.03	sp|Q01908|ATPG1_ARATH	ATP synthase gamma chain 1, chloroplastic OS=Arabidopsis thaliana GN=ATPC1 PE=1 SV=1	1	auto	2	99	SEPVIHTLLPLSPK	iTRAQ8plex@N-term; iTRAQ8plex(K)@14			-0.00428579	2138.29	713.77	2138.29	713.771	3	10	1.1.1.2788.22	50.7965	20717.4	20616.2	50.78	0.21	1030.56	4.95913	68.1768			6.9849	67.6492	4.43784	67.2957							75.76	47.35	387.68	105.59	119.27	66.74
23	30.17	29.85	67.83	60.86	56.03	sp|Q01908|ATPG1_ARATH	ATP synthase gamma chain 1, chloroplastic OS=Arabidopsis thaliana GN=ATPC1 PE=1 SV=1	1	auto	2	99	SLSMVYNR	iTRAQ8plex@N-term			-0.000475631	1272.68	637.347	1272.68	637.347	2	10	1.1.1.2239.22	36.4464	13153.4	12983	36.46	0.28	909.262	1.21137	33.6009	1.3983	33.6593	0.394658	53.9016	0.355311	44.4461	1.46745	33.5837	0.625123	41.654	0.58119	40.2411	467.86	115.46	584.82	133.36	578.65	132.45
23	30.17	29.85	67.83	60.86	56.03	sp|Q01908|ATPG1_ARATH	ATP synthase gamma chain 1, chloroplastic OS=Arabidopsis thaliana GN=ATPC1 PE=1 SV=1	1	auto	2	99	VALVVVTGDR	iTRAQ8plex@N-term			-0.00528365	1331.8	444.942	1331.81	444.943	3	11	1.1.1.2655.4	47.2638	33672.4	12476.5	47.34	0.1	1054.69	3.09384	49.9648	4.00057	49.5948	3.92101	49.9973	1.64111	52.4363			1.66329	56.2339	4.66434	48.1689	153.33	66.74	489.5	120.09	542.56	128.97
23	30.17	29.85	67.83	60.86	56.03	sp|Q01908|ATPG1_ARATH	ATP synthase gamma chain 1, chloroplastic OS=Arabidopsis thaliana GN=ATPC1 PE=1 SV=1	1	auto	1.61979	98.39	FVSLVK	iTRAQ8plex@N-term; iTRAQ8plex(K)@6			-0.00409063	1299.83	434.285	1299.84	434.286	3	8	1.1.1.2662.3	47.4448	17209.4	13934.1	47.49	0.16	1429.75	0.234503	35.4814	0.45094	26.758	0.562936	25.3508	0.499224	21.911	0.600096	24.7978	0.345554	28.9494	0.479875	26.9318	1462.98	203.14	354.01	115.59	583.52	133.47
23	30.17	29.85	67.83	60.86	56.03	sp|Q01908|ATPG1_ARATH	ATP synthase gamma chain 1, chloroplastic OS=Arabidopsis thaliana GN=ATPC1 PE=1 SV=1	1	auto	1.56864	97.99	RPYIPVDK	iTRAQ8plex@N-term; iTRAQ8plex(K)@8			-0.00321801	1594.96	532.661	1594.97	532.662	3	9	1.1.1.2093.13	32.6551	42624.2	21481	32.57	0.16	2163.69	0.803337	22.7522	0.813993	23.7586	0.982043	22.7985	0.906339	20.1143	1.20701	21.4785	0.608762	25.4082	1.25904	19.8156	1274.97	190.2	1056.88	181.56	917.95	169.74
23	30.17	29.85	67.83	60.86	56.03	sp|Q01908|ATPG1_ARATH	ATP synthase gamma chain 1, chloroplastic OS=Arabidopsis thaliana GN=ATPC1 PE=1 SV=1	1	auto	1.20761	95.88	ITEAMK	iTRAQ8plex@N-term; iTRAQ8plex(K)@6			0.00438217	1299.77	434.265	1299.77	434.263	3	7	1.1.1.2120.8	33.3441	22145.3	13966	33.44	0.23	890.47	0.95674	35.711	1.65514	32.2284	0.801889	41.27	1.40036	30.273	1.24039	35.7111	1.55201	32.2951	1.14715	33.4222	470.16	115.59	464.16	120.22	688.3	143.43
24	29.98	30.53	62.85	59.78	53.63	sp|Q9SJQ9|ALFC6_ARATH	Fructose-bisphosphate aldolase 6, cytosolic OS=Arabidopsis thaliana GN=FBA6 PE=1 SV=1	1	auto	2	99	AQEAFLVR	iTRAQ8plex@N-term			-0.000819892	1236.71	413.245	1236.71	413.245	3	8	1.1.1.2339.2	39.0497	3855.63	2905.11	39.1	0.13	404.031															78.59	47.35	107.84	57.73	228.45	81.83
24	29.98	30.53	62.85	59.78	53.63	sp|Q9SJQ9|ALFC6_ARATH	Fructose-bisphosphate aldolase 6, cytosolic OS=Arabidopsis thaliana GN=FBA6 PE=1 SV=1	1	auto	2	99	LASINVENVESNR	iTRAQ8plex@N-term			-0.0109873	1747.93	583.649	1747.94	583.653	3	12	1.1.1.2492.12	42.9881	11310.7	5913.6	43.08	0.16	544.407	0.741759	50.412	1.22948	45.1097	0.571335	59.7856	0.576026	48.3866			0.468381	59.3702			274.6	88.24	210.18	81.64	298.62	94.54
24	29.98	30.53	62.85	59.78	53.63	sp|Q9SJQ9|ALFC6_ARATH	Fructose-bisphosphate aldolase 6, cytosolic OS=Arabidopsis thaliana GN=FBA6 PE=1 SV=1	1	auto	2	99	SAGVLPGIK	iTRAQ8plex@N-term; iTRAQ8plex(K)@9			-0.00733478	1448.91	483.977	1448.92	483.98	3	9	1.1.1.2344.6	39.1834	22552.9	19311.4	39.2	0.13	1315.02	1.34474	29.3094	0.936626	33.9489	0.919222	34.5389	0.932019	29.4942	0.837585	36.1732	1.41986	29.5528	1.52092	28.2627	584.02	129.09	810.39	155.98	483.83	124.67
24	29.98	30.53	62.85	59.78	53.63	sp|Q9SJQ9|ALFC6_ARATH	Fructose-bisphosphate aldolase 6, cytosolic OS=Arabidopsis thaliana GN=FBA6 PE=1 SV=1	1	auto	2	99	VAPEVIAEHTVR	iTRAQ8plex@N-term			0.000782472	1623.93	542.316	1623.93	542.316	3	15	1.1.1.2286.13	37.6655	25136.3	16078.7	37.76	0.21	1717.23	1.00097	46.2463	2.39781	39.2349	0.959603	51.1017	1.42247	39.5655	1.69594	43.1149	2.02537	40.118	1.83385	39.7438	274.93	88.41	283.97	94.38	583.09	131.07
24	29.98	30.53	62.85	59.78	53.63	sp|Q9SJQ9|ALFC6_ARATH	Fructose-bisphosphate aldolase 6, cytosolic OS=Arabidopsis thaliana GN=FBA6 PE=1 SV=1	1	auto	1.34679	97.03	ANSEATLGAYKGDAK	iTRAQ8plex@N-term; iTRAQ8plex(K)@11; iTRAQ8plex(K)@15		missed K-G@11	0.00777433	2407.36	602.846	2407.35	602.844	4	8	1.1.1.2036.23	31.1725	4706.25	2532.81	31.11	0.1	543.364			1.58423	56.2577			1.15765	54.1046			1.64534	54.943	1.98881	51.5844	157.93	66.96	141.89	66.74	221.3	81.83
25	29.84	31.18	54.09	43.91	36.33	sp|Q9XI01|PDI11_ARATH	Protein disulfide isomerase-like 1-1 OS=Arabidopsis thaliana GN=PDIL1-1 PE=1 SV=1	1	auto	2	99	AASALSSNVPPVVLAK	iTRAQ8plex@N-term; iTRAQ8plex(K)@16			0.00287818	2131.29	533.829	2131.28	533.828	4	13	1.1.1.2719.5	48.9483	13252.8	8774.94	49.05	0.32	547.972															31.42	30.65	193.4	74.66	104.76	57.99
25	29.84	31.18	54.09	43.91	36.33	sp|Q9XI01|PDI11_ARATH	Protein disulfide isomerase-like 1-1 OS=Arabidopsis thaliana GN=PDIL1-1 PE=1 SV=1	1	auto	2	99	FFESTNTK	iTRAQ8plex@N-term; iTRAQ8plex(K)@8			-0.0022954	1580.86	527.962	1580.87	527.963	3	9	1.1.1.2324.11	38.6592	16772.8	11118.4	38.73	0.16	986.873	1.04276	34.9004	1.5025	33.0672	1.06338	36.8878	0.644737	36.3216	1.06791	36.71	0.816534	38.097	0.755055	38.1939	468.68	115.46	504.3	124.67	622.86	137.39
25	29.84	31.18	54.09	43.91	36.33	sp|Q9XI01|PDI11_ARATH	Protein disulfide isomerase-like 1-1 OS=Arabidopsis thaliana GN=PDIL1-1 PE=1 SV=1	1	auto	2	99	GESSVTGPVVR	iTRAQ8plex@N-term			-0.00482795	1390.77	464.596	1390.77	464.598	3	12	1.1.1.1887.4	27.3448	13050.4	12948.5	27.36	0.18	2077.27	1.65529	28.0732	0.760498	36.8364	1.01402	33.4085	0.869257	30.1892	1.52297	30.0809	1.01563	32.2294	1.20324	29.6498	583.22	129.2	996.17	171.78	392.31	115.46
25	29.84	31.18	54.09	43.91	36.33	sp|Q9XI01|PDI11_ARATH	Protein disulfide isomerase-like 1-1 OS=Arabidopsis thaliana GN=PDIL1-1 PE=1 SV=1	1	auto	2	99	SADDASEVVSDKK	iTRAQ8plex@N-term; iTRAQ8plex(K)@12; iTRAQ8plex(K)@13		missed K-K@12	0.000690322	2262.25	566.569	2262.25	566.569	4	9	1.1.1.1939.19	28.6701	15468.3	15173.3	28.68	0.1	1584.56	0.300144	34.4774	0.466284	29.3541	0.827577	24.5941	0.895882	20.5626	0.35914	34.4494	0.388265	30.3688	0.924656	21.8418	1206.51	184.54	373.67	115.46	497.6	124.67
25	29.84	31.18	54.09	43.91	36.33	sp|Q9XI01|PDI11_ARATH	Protein disulfide isomerase-like 1-1 OS=Arabidopsis thaliana GN=PDIL1-1 PE=1 SV=1	1	auto	2	99	TNVEVDQIESWVK	iTRAQ8plex@N-term; iTRAQ8plex(K)@13			-0.0057227	2154.17	719.065	2154.18	719.067	3	10	1.1.1.2834.22	51.9819	13062.3	3682.9	51.87	0.17	409.918											1.92631	53.5865			156.8	66.74	147.14	66.96	18.88	30.65
25	29.84	31.18	54.09	43.91	36.33	sp|Q9XI01|PDI11_ARATH	Protein disulfide isomerase-like 1-1 OS=Arabidopsis thaliana GN=PDIL1-1 PE=1 SV=1	1	auto	1.63827	98.81	ESSIPLITVFDKDPNNHPYVIK	iTRAQ8plex@N-term; iTRAQ8plex(K)@12; iTRAQ8plex(K)@22		missed K-D@12	-0.0101105	3437.92	688.592	3437.93	688.594	5	7	1.1.1.2917.13	54.1843	4204.26	3987.86	54.2	0.21	637.816	3.17253	57.3392	3.53911	57.9689									3.05615	57.2701	115.69	57.99	378.73	105.45	362.15	105.45
26	29.78	29.85	52.8	39.46	27.85	sp|Q9SZJ5|GLYM1_ARATH	Serine hydroxymethyltransferase 1, mitochondrial OS=Arabidopsis thaliana GN=SHM1 PE=1 SV=1	1	auto	2	99	ALEAFR	iTRAQ8plex@N-term			-2.07411e-06	1009.59	505.8	1009.59	505.8	2	8	1.1.1.2338.10	39.0277	29262.7	29218.2	39.02	0.21	1602.51	0.923524	28.0055	1.72045	24.8222	1.20299	27.7249	0.954774	25.4341	1.20132	27.5966	0.852428	29.164	0.831712	29.0359	780.67	148.92	743.95	152.54	1187.98	188.68
26	29.78	29.85	52.8	39.46	27.85	sp|Q9SZJ5|GLYM1_ARATH	Serine hydroxymethyltransferase 1, mitochondrial OS=Arabidopsis thaliana GN=SHM1 PE=1 SV=1	1	auto	2	99	EVLYDFEDK	iTRAQ8plex@N-term; iTRAQ8plex(K)@9			0.00678917	1764.95	589.323	1764.94	589.32	3	8	1.1.1.2620.17	46.3449	20345.5	16145.1	46.38	0.16	807.073	1.03215	45.6775	0.869801	50.4095	0.861821	52.2318	1.65287	38.5687	0.917341	50.9328	0.618023	54.4371	1.395	43.7452	273.78	88.24	291.59	94.38	210.63	81.64
26	29.78	29.85	52.8	39.46	27.85	sp|Q9SZJ5|GLYM1_ARATH	Serine hydroxymethyltransferase 1, mitochondrial OS=Arabidopsis thaliana GN=SHM1 PE=1 SV=1	1	auto	2	99	GFVEEDFAK	iTRAQ8plex@N-term; iTRAQ8plex(K)@9			-0.0109882	1648.88	825.448	1648.89	825.453	2	10	1.1.1.2410.18	40.907	7506.2	5838.81	40.94	0.1	324.327			1.06864	46.6558	0.906468	50.4084	0.76171	44.9181							274.52	88.07	112.05	62.27	259.48	87.9
26	29.78	29.85	52.8	39.46	27.85	sp|Q9SZJ5|GLYM1_ARATH	Serine hydroxymethyltransferase 1, mitochondrial OS=Arabidopsis thaliana GN=SHM1 PE=1 SV=1	1	auto	2	99	LDESTGYIDYDQMEK	iTRAQ8plex@N-term; iTRAQ8plex(K)@15			0.00280658	2414.18	805.734	2414.18	805.733	3	10	1.1.1.2529.28	43.9721	10237.5	9862.9	43.98	0.16	711.706	2.5076	58.7915							4.22737	56.7336	2.92451	58.5831	4.38982	54.8584	116.47	57.99	301.37	94.22	249.88	88.41
26	29.78	29.85	52.8	39.46	27.85	sp|Q9SZJ5|GLYM1_ARATH	Serine hydroxymethyltransferase 1, mitochondrial OS=Arabidopsis thaliana GN=SHM1 PE=1 SV=1	1	auto	2	99	LIVAGASAYAR	iTRAQ8plex@N-term			0.000428456	1394.82	465.947	1394.82	465.947	3	13	1.1.1.2527.8	43.9085	13100.8	12362.7	43.93	0.19	726.009					2.55896	51.5568							1.22611	56.7861	157.91	66.96	143.58	66.74	137.95	66.74
26	29.78	29.85	52.8	39.46	27.85	sp|Q9SZJ5|GLYM1_ARATH	Serine hydroxymethyltransferase 1, mitochondrial OS=Arabidopsis thaliana GN=SHM1 PE=1 SV=1	1	auto	2	99	NTVPGDVSAMVPGGIR	iTRAQ8plex@N-term			-0.00162826	1873	625.341	1873	625.342	3	10	1.1.1.2608.15	46.0263	10823.1	7665.21	45.96	0.19	533.251			0.818123	46.7895	0.379751	64.8594	0.336691	53.1982					0.248811	66.0365	314.58	94.22	90.37	57.73	227.64	81.83
26	29.78	29.85	52.8	39.46	27.85	sp|Q9SZJ5|GLYM1_ARATH	Serine hydroxymethyltransferase 1, mitochondrial OS=Arabidopsis thaliana GN=SHM1 PE=1 SV=1	1	auto	2	99	VLEAVHIASNK	iTRAQ8plex@N-term; iTRAQ8plex(K)@11			0.000266295	1788.07	448.025	1788.07	448.025	4	10	1.1.1.2588.3	45.4876	16463.7	15853.3	45.51	0.16	1084.33	0.290493	42.2282	0.380667	38.5236	0.833254	29.4148	0.64864	27.1023	0.852783	29.5452	0.722498	29.6596	0.466809	32.4905	827.68	152.84	248.1	94.22	278.68	94.22
26	29.78	29.85	52.8	39.46	27.85	sp|Q9SZJ5|GLYM1_ARATH	Serine hydroxymethyltransferase 1, mitochondrial OS=Arabidopsis thaliana GN=SHM1 PE=1 SV=1	1	auto	1.95861	99	AVTIALK	iTRAQ8plex@N-term; iTRAQ8plex(K)@7			-0.00954122	1322.87	441.962	1322.87	441.966	3	7	1.1.1.2398.3	40.579	42483.7	7704.13	40.44	0.13	517.54	1.08496	53.2713			2.05002	48.2239	0.760668	54.0393			2.20236	46.7881	1.40706	49.3498	195.91	74.66	219.33	81.64	134.13	66.96
26	29.78	29.85	52.8	39.46	27.85	sp|Q9SZJ5|GLYM1_ARATH	Serine hydroxymethyltransferase 1, mitochondrial OS=Arabidopsis thaliana GN=SHM1 PE=1 SV=1	1	auto	1.46852	97.49	YSEGYPGAR	iTRAQ8plex@N-term			0.00651675	1302.66	652.336	1302.65	652.333	2	7	1.1.1.1831.27	25.9114	12785.6	6755.94	25.84	0.1	602.565	1.02915	45.6487	1.00997	48.2315	1.56179	43.3855	1.121	41.4531	1.2338	46.5786	1.40589	43.1915	1.84711	39.6571	274.85	88.41	291.88	94.54	245.53	88.24
26	29.78	29.85	52.8	39.46	27.85	sp|Q9SZJ5|GLYM1_ARATH	Serine hydroxymethyltransferase 1, mitochondrial OS=Arabidopsis thaliana GN=SHM1 PE=1 SV=1	1	auto	1.4437	97.65	VAEYFDK	iTRAQ8plex@N-term; iTRAQ8plex(K)@7			-0.0149131	1478.81	740.411	1478.82	740.419	2	7	1.1.1.2525.24	43.8643	12234.4	10177.8	43.79	0.26	656.114	1.06362	36.1659	1.00831	38.5798	1.51966	34.752	0.646765	37.8245	0.570999	47.82	0.903732	38.4931	0.715879	39.5227	430.24	110.63	472.2	120.09	383.71	110.36
27	28.52	28.56	47.67	37.72	21.03	sp|O23654|VATA_ARATH	V-type proton ATPase catalytic subunit A OS=Arabidopsis thaliana GN=VHA-A PE=1 SV=1	1	auto	2	99	ALEDETR	iTRAQ8plex@N-term			0.00127468	1136.6	569.307	1136.6	569.306	2	9	1.1.1.1738.18	23.5202	9201.02	5840.27	23.4	0.26	739.641	1.85832	53.3757	2.09376	54.0818	2.19595	54.0715	1.3251	53.623			2.22502	52.6381	2.03026	52.0338	155.27	66.74	297.74	94.22	287.55	94.38
27	28.52	28.56	47.67	37.72	21.03	sp|O23654|VATA_ARATH	V-type proton ATPase catalytic subunit A OS=Arabidopsis thaliana GN=VHA-A PE=1 SV=1	1	auto	2	99	DTVIELEFQGIK	iTRAQ8plex@N-term; iTRAQ8plex(K)@12			-0.0194571	1999.13	667.383	1999.15	667.389	3	8	1.1.1.2924.11	54.369	7731.22	4468.74	54.28	0.32	567.479			1.24843	48.5074	1.0936	51.1812	0.422683	58.2235					1.06229	48.9405	235.51	81.64	136.43	66.96	260.06	88.24
27	28.52	28.56	47.67	37.72	21.03	sp|O23654|VATA_ARATH	V-type proton ATPase catalytic subunit A OS=Arabidopsis thaliana GN=VHA-A PE=1 SV=1	1	auto	2	99	FDPDFINIR	iTRAQ8plex@N-term			-0.00355888	1439.77	720.891	1439.77	720.893	2	8	1.1.1.2889.20	53.4425	16222.3	14434.3	53.48	0.16	836.746	1.58195	30.3934	0.134657	98.8356	0.319207	54.5082	0.575387	35.6521	0.47435	47.6862	0.940283	35.1468	0.39775	46.4402	505.27	120.22	824.79	155.98	60.18	57.73
27	28.52	28.56	47.67	37.72	21.03	sp|O23654|VATA_ARATH	V-type proton ATPase catalytic subunit A OS=Arabidopsis thaliana GN=VHA-A PE=1 SV=1	1	auto	2	99	ISGDVYIPR	iTRAQ8plex@N-term			-0.0109553	1322.74	662.377	1322.75	662.382	2	10	1.1.1.2417.9	41.0765	14864.4	8698.89	41.14	0.2	739.346	0.875348	42.3523	1.01244	42.3711	0.877391	45.551	1.17563	36.3105	1.54787	38.6262	0.85986	43.5378	0.962472	40.4504	349.98	99.69	316.12	99.08	313.41	98.31
27	28.52	28.56	47.67	37.72	21.03	sp|O23654|VATA_ARATH	V-type proton ATPase catalytic subunit A OS=Arabidopsis thaliana GN=VHA-A PE=1 SV=1	1	auto	2	99	ITYIAPAGQYSLK	iTRAQ8plex@N-term; iTRAQ8plex(K)@13			-0.000980614	2032.18	678.401	2032.18	678.401	3	9	1.1.1.2701.16	48.4753	9443.6	4729.09	48.54	0.16	489.485			1.94282	53.4528			1.33289	52.6718	1.74234	55.6616					157.65	66.74	62.41	47.35	270.91	88.41
27	28.52	28.56	47.67	37.72	21.03	sp|O23654|VATA_ARATH	V-type proton ATPase catalytic subunit A OS=Arabidopsis thaliana GN=VHA-A PE=1 SV=1	1	auto	2	99	ITYTLIK	iTRAQ8plex@N-term; iTRAQ8plex(K)@7			-0.0161625	1458.91	487.311	1458.93	487.316	3	7	1.1.1.2625.3	46.4704	8096.24	6868.13	46.52	0.16	402.512							2.07643	49.1048							157.21	66.74	106.12	57.73	25.28	30.65
27	28.52	28.56	47.67	37.72	21.03	sp|O23654|VATA_ARATH	V-type proton ATPase catalytic subunit A OS=Arabidopsis thaliana GN=VHA-A PE=1 SV=1	1	auto	2	99	YSTALESFYEK	iTRAQ8plex@N-term; iTRAQ8plex(K)@11			0.00375996	1945.03	649.352	1945.03	649.35	3	9	1.1.1.2719.17	48.9549	12970.6	9131.64	49.02	0.21	529.455	1.29223	51.0341					0.668076	55.2225							195.49	74.66	260.67	88.24	59.09	47.35
27	28.52	28.56	47.67	37.72	21.03	sp|O23654|VATA_ARATH	V-type proton ATPase catalytic subunit A OS=Arabidopsis thaliana GN=VHA-A PE=1 SV=1	1	auto	1.61979	98.47	TVISQALSK	iTRAQ8plex@N-term; iTRAQ8plex(K)@9			-0.00577845	1553.95	777.985	1553.96	777.987	2	8	1.1.1.2408.30	40.8556	3104.55	2637.68	40.83	0.1	446.576	1.05559	49.0386			1.24189	50.0063	1.58623	41.9735			0.92629	51.8273	0.641803	55.7107	234.31	81.64	255.22	88.07	133.31	66.74
28	28.33	28.97	38.27	29.78	25.9	sp|O80860|FTSH2_ARATH	ATP-dependent zinc metalloprotease FTSH 2, chloroplastic OS=Arabidopsis thaliana GN=FTSH2 PE=1 SV=1	1	auto	2	99	ADILDSALLRPGR	iTRAQ8plex@N-term			0.00104879	1699.99	567.67	1699.99	567.67	3	12	1.1.1.2777.8	50.4951	13909.4	13768.3	50.49	0.21	673.079					0.89693	54.1084	0.989965	45.645	1.0637	52.4115	1.45623	46.0592			236.28	81.64	60.66	47.35	69.38	47.35
28	28.33	28.97	38.27	29.78	25.9	sp|O80860|FTSH2_ARATH	ATP-dependent zinc metalloprotease FTSH 2, chloroplastic OS=Arabidopsis thaliana GN=FTSH2 PE=1 SV=1	1	auto	2	99	EIDDSIDR	iTRAQ8plex@N-term			0.00135741	1265.64	633.828	1265.64	633.828	2	13	1.1.1.1931.29	28.4732	10265.8	10213.7	28.48	0.1	708.99	1.01703	45.9733	1.51345	43.1983	1.19739	46.8871	1.0929	41.9902	2.6664	39.091	0.914165	48.6446	0.575845	52.51	273.82	88.24	287.36	94.22	366.55	105.45
28	28.33	28.97	38.27	29.78	25.9	sp|O80860|FTSH2_ARATH	ATP-dependent zinc metalloprotease FTSH 2, chloroplastic OS=Arabidopsis thaliana GN=FTSH2 PE=1 SV=1	1	auto	2	99	GVLLIGPPGTGK	iTRAQ8plex@N-term; iTRAQ8plex(K)@12			-0.00822846	1716.07	573.03	1716.08	573.033	3	11	1.1.1.2638.14	46.8199	7767.43	7564.01	46.81	0.24	742.93	0.469357	59.2238	0.747995	51.8559	0.75211	53.233	0.7361	45.5359	1.44234	44.123	1.07798	45.9055	0.838508	46.9844	276.45	88.41	133.89	66.74	182.9	74.66
28	28.33	28.97	38.27	29.78	25.9	sp|O80860|FTSH2_ARATH	ATP-dependent zinc metalloprotease FTSH 2, chloroplastic OS=Arabidopsis thaliana GN=FTSH2 PE=1 SV=1	1	auto	2	99	LAEDIDSAVK	iTRAQ8plex@N-term; iTRAQ8plex(K)@10			-0.0109412	1667.94	556.989	1667.96	556.992	3	12	1.1.1.2528.16	43.9393	15965.2	15545.4	43.93	0.26	1221.52	1.21594	38.7483	1.26668	40.027	1.16089	41.8735	1.38847	35.1733	1.33837	40.3136	1.21606	39.5928	1.59485	36.3547	350.88	99.99	440.25	115.59	393.12	110.5
28	28.33	28.97	38.27	29.78	25.9	sp|O80860|FTSH2_ARATH	ATP-dependent zinc metalloprotease FTSH 2, chloroplastic OS=Arabidopsis thaliana GN=FTSH2 PE=1 SV=1	1	auto	2	99	QDFMEVVEFLK	iTRAQ8plex@N-term; iTRAQ8plex(K)@11			-0.00564912	1992.08	665.034	1992.09	665.036	3	9	1.1.1.3374.8	66.3448	3463.2	3348.3	66.36	0.16	291.61															117.2	57.99	229.25	81.83	0	14.79
28	28.33	28.97	38.27	29.78	25.9	sp|O80860|FTSH2_ARATH	ATP-dependent zinc metalloprotease FTSH 2, chloroplastic OS=Arabidopsis thaliana GN=FTSH2 PE=1 SV=1	1	auto	2	99	VQLPGLSQELLQK	iTRAQ8plex@N-term; iTRAQ8plex(K)@13			-0.0104326	2060.24	687.752	2060.25	687.756	3	11	1.1.1.2920.13	54.2639	18687.6	17731.5	54.28	0.27	1187.39	0.197657	63.4074	0.455163	43.183	0.424965	47.0077	0.799658	31.33	1.11875	33.2873	0.690165	36.935	0.906016	32.6222	552.32	124.79	112.65	66.74	222.36	81.83
28	28.33	28.97	38.27	29.78	25.9	sp|O80860|FTSH2_ARATH	ATP-dependent zinc metalloprotease FTSH 2, chloroplastic OS=Arabidopsis thaliana GN=FTSH2 PE=1 SV=1	1	auto	1.72125	98.93	ETIGGDEFR	iTRAQ8plex@N-term			-0.00909954	1326.66	664.339	1326.67	664.343	2	7	1.1.1.2064.26	31.9028	9061.86	5115.02	31.96	0.16	423.933							1.76505	58.2146					2.29429	58.3808	118.45	57.99	105.71	57.73	187.47	74.66
28	28.33	28.97	38.27	29.78	25.9	sp|O80860|FTSH2_ARATH	ATP-dependent zinc metalloprotease FTSH 2, chloroplastic OS=Arabidopsis thaliana GN=FTSH2 PE=1 SV=1	1	auto	1.46852	97.52	GLTWFIPSDDPTLISK	iTRAQ8plex@N-term; iTRAQ8plex(K)@16			0.00468383	2397.35	800.122	2397.34	800.121	3	7	1.1.1.3252.21	63.0815	10487	7179.95	63.15	0.16	445.763									1.12187	55.3413	1.07897	53.9498			199.02	74.87	17.84	30.65	36.99	33.48
29	27.9	30.23	52.86	42.46	25.65	sp|P29197|CH60A_ARATH	Chaperonin CPN60, mitochondrial OS=Arabidopsis thaliana GN=CPN60 PE=1 SV=2	1	auto	2	99	AAVEEGILPGGGVALLYAAR	iTRAQ8plex@N-term			0.00679995	2230.27	744.431	2230.26	744.428	3	17	1.1.1.3173.14	60.9948	18457.8	16606.1	61.04	0.13	982.965	1.37172	56.3072													157.11	66.96	222.38	81.83	178.67	74.66
29	27.9	30.23	52.86	42.46	25.65	sp|P29197|CH60A_ARATH	Chaperonin CPN60, mitochondrial OS=Arabidopsis thaliana GN=CPN60 PE=1 SV=2	1	auto	2	99	ISSINSIVK	iTRAQ8plex@N-term; iTRAQ8plex(K)@9			-0.0079995	1567.97	523.663	1567.98	523.666	3	7	1.1.1.2553.11	44.5697	2577.15	2566.61	44.59	0.18	538.05	4.94594	68.1968													75.77	47.35	386.7	105.59	167.42	74.66
30	27.63	28.37	51.4	46.82	45.55	sp|P46283|S17P_ARATH	Sedoheptulose-1,7-bisphosphatase, chloroplastic OS=Arabidopsis thaliana GN=At3g55800 PE=2 SV=1	1	auto	2	99	ETTEIAEGK	iTRAQ8plex@N-term; iTRAQ8plex(K)@9			0.00149603	1584.88	793.449	1584.88	793.448	2	13	1.1.1.1885.16	27.3097	7142.4	4771.81	27.36	0.1	560.852	1.84436	40.4451	1.26866	46.3264	2.5063	39.8091	1.15463	41.8915	1.71837	43.4836	2.36448	39.4975	1.4517	41.8411	270.44	88.07	514.69	123.45	303.47	99.99
30	27.63	28.37	51.4	46.82	45.55	sp|P46283|S17P_ARATH	Sedoheptulose-1,7-bisphosphatase, chloroplastic OS=Arabidopsis thaliana GN=At3g55800 PE=2 SV=1	1	auto	2	99	FEETLYGTSR	iTRAQ8plex@N-term			0.00718235	1505.77	753.894	1505.77	753.891	2	13	1.1.1.2433.30	41.4839	63670.7	62583.6	41.49	0.15	2203.12	0.795279	26.5644	1.18385	24.7015	1.41505	23.9101	0.761346	24.4116	0.819548	28.0813	0.676708	28.3734	0.811322	26.0844	945.09	163.75	775.57	156.17	989.62	174.23
30	27.63	28.37	51.4	46.82	45.55	sp|P46283|S17P_ARATH	Sedoheptulose-1,7-bisphosphatase, chloroplastic OS=Arabidopsis thaliana GN=At3g55800 PE=2 SV=1	1	auto	2	99	GFPGTHEFLLLDEGK	iTRAQ8plex@N-term; iTRAQ8plex(K)@15			-0.0055717	2267.24	756.752	2267.24	756.754	3	17	1.1.1.2828.6	51.8297	26938.8	20052.3	51.89	0.18	1314.98	0.96268	36.7462	1.08225	37.3178	1.74107	33.4316	1.15633	32.4845	0.760264	43.0566	1.14019	35.8048	1.21277	34.034	440.28	111.86	437.36	116.11	421.46	115.2
30	27.63	28.37	51.4	46.82	45.55	sp|P46283|S17P_ARATH	Sedoheptulose-1,7-bisphosphatase, chloroplastic OS=Arabidopsis thaliana GN=At3g55800 PE=2 SV=1	1	auto	2	99	GIFTNVTSPTAK	iTRAQ8plex@N-term; iTRAQ8plex(K)@12			-0.00422449	1843.06	615.361	1843.07	615.363	3	12	1.1.1.2427.16	41.3242	58867.5	21279	41.51	0.23	1031.86	0.788291	41.3568	1.14956	38.6576	1.37739	37.4145	0.860069	36.6468	0.503746	53.0916	0.882059	40.5676	0.721315	42.3437	391.95	105.45	318.82	100.14	398.53	110.63
30	27.63	28.37	51.4	46.82	45.55	sp|P46283|S17P_ARATH	Sedoheptulose-1,7-bisphosphatase, chloroplastic OS=Arabidopsis thaliana GN=At3g55800 PE=2 SV=1	1	auto	2	99	LTGITGGDQVAAAMGIYGPR	iTRAQ8plex@N-term			-0.0014673	2251.19	751.405	2251.19	751.405	3	19	1.1.1.2998.18	56.3404	19667.3	10172.7	56.41	0.16	855.837	0.484606	58.051			1.16958	45.5357			0.503593	59.7146					276.41	88.41	138.22	66.96	21.96	33.48
30	27.63	28.37	51.4	46.82	45.55	sp|P46283|S17P_ARATH	Sedoheptulose-1,7-bisphosphatase, chloroplastic OS=Arabidopsis thaliana GN=At3g55800 PE=2 SV=1	1	auto	2	99	NVPIGVTA	iTRAQ8plex@N-term			0.000154886	1073.64	537.827	1073.64	537.827	2	7	1.1.1.2311.12	38.3176	59907.3	44338.6	38.36	0.13	2547.36	1.01629	26.3716	0.975436	27.8576	0.571688	34.2774	0.655927	26.9579	0.770688	30.6801	0.827313	28.4753	0.637453	29.6159	828.93	153.53	869.29	163.19	715.18	148.82
30	27.63	28.37	51.4	46.82	45.55	sp|P46283|S17P_ARATH	Sedoheptulose-1,7-bisphosphatase, chloroplastic OS=Arabidopsis thaliana GN=At3g55800 PE=2 SV=1	1	auto	2	99	TIINLDDR	iTRAQ8plex@N-term			0.00325382	1262.72	632.366	1262.71	632.364	2	12	1.1.1.2330.15	38.8205	99712.8	93436.1	38.83	0.13	4901.09	0.878941	12.6429	0.910631	13.0545	0.574848	15.7111	0.664615	12.386	0.995398	12.9023	0.501172	15.4828	0.800793	12.6128	3913.68	333.36	3549.55	331.63	3152.29	311.85
30	27.63	28.37	51.4	46.82	45.55	sp|P46283|S17P_ARATH	Sedoheptulose-1,7-bisphosphatase, chloroplastic OS=Arabidopsis thaliana GN=At3g55800 PE=2 SV=1	1	auto	2	99	TQVAYGSK	iTRAQ8plex@N-term; iTRAQ8plex(K)@8			-0.00721727	1460.84	487.953	1460.84	487.956	3	10	1.1.1.1823.7	25.6929	35780.7	20045.7	25.61	0.18	2426.21	0.872837	27.0363	1.49507	24.3108	0.932263	28.3257	0.669441	26.4473	1.18181	26.2781	0.895481	27.3432	1.85252	22.3131	864.31	156.65	778.45	156.17	1142.96	185.19
30	27.63	28.37	51.4	46.82	45.55	sp|P46283|S17P_ARATH	Sedoheptulose-1,7-bisphosphatase, chloroplastic OS=Arabidopsis thaliana GN=At3g55800 PE=2 SV=1	1	auto	2	99	TTYVLAVK	iTRAQ8plex@N-term; iTRAQ8plex(K)@8			-0.000749834	1501.93	751.973	1501.93	751.974	2	14	1.1.1.2415.9	41.0287	14618.6	8139.84	41.11	0.15	684.895	0.812755	29.3126	0.529188	35.7798	0.425971	40.1371	0.767683	26.9	0.576462	35.6373	0.671245	31.6348	0.424272	34.9665	760.21	146.87	637.56	140.55	355.83	107.16
30	27.63	28.37	51.4	46.82	45.55	sp|P46283|S17P_ARATH	Sedoheptulose-1,7-bisphosphatase, chloroplastic OS=Arabidopsis thaliana GN=At3g55800 PE=2 SV=1	1	auto	2	99	YTGGMVPDVNQIIVK	iTRAQ8plex@N-term; iTRAQ8plex(K)@15			-0.00201662	2241.26	561.323	2241.27	561.324	4	12	1.1.1.2815.2	51.4997	22011.8	16585.5	51.47	0.1	2011.7	1.05885	21.9517	0.739769	25.9082	1.22921	22.2725	0.855158	21.3609	1.21065	22.4699	0.770378	24.5846	0.757525	23.7832	1168.3	182.31	1276.49	197.08	764.45	158.1
30	27.63	28.37	51.4	46.82	45.55	sp|P46283|S17P_ARATH	Sedoheptulose-1,7-bisphosphatase, chloroplastic OS=Arabidopsis thaliana GN=At3g55800 PE=2 SV=1	1	auto	1.79588	99	LIDYYVK	iTRAQ8plex@N-term; iTRAQ8plex(K)@7			-0.00232623	1520.9	507.975	1520.91	507.976	3	9	1.1.1.2716.9	48.8701	83949.5	77869.3	48.89	0.19	5370.6	0.808066	13.0172	1.07799	12.4801	1.1555	12.4356	0.756167	12.0121	0.67918	14.7216	0.517856	15.291	1.02791	11.8693	3891.99	332.31	3245.24	318.87	3710.96	337.78
30	27.63	28.37	51.4	46.82	45.55	sp|P46283|S17P_ARATH	Sedoheptulose-1,7-bisphosphatase, chloroplastic OS=Arabidopsis thaliana GN=At3g55800 PE=2 SV=1	1	auto	1.26761	96.51	TIINLDDRTQVAYGSK	iTRAQ8plex@N-term; iTRAQ8plex(K)@16		missed R-T@8	0.00375806	2401.35	601.344	2401.34	601.343	4	8	1.1.1.2389.15	40.3504	6550.13	3656.1	40.39	0.13	556.389															76.94	47.35	270.39	88.24	12.53	30.65
31	27.56	27.62	43.52	35.36	25.78	sp|Q9LSB4|NAI2_ARATH	TSA1-like protein OS=Arabidopsis thaliana GN=NAI2 PE=1 SV=1	1	auto	2	99	EAGSDGINKVEESKDDEEAAR	iTRAQ8plex@N-term; iTRAQ8plex(K)@9; iTRAQ8plex(K)@14		missed K-V@9; missed K-D@14	0.00900533	3160.63	633.134	3160.63	633.132	5	11	1.1.1.2022.27	30.8096	7209.81	3925.33	30.87	0.1	631.215					4.12163	56.0288	1.92943	57.9149					4.44989	54.1512	118.05	57.99	145.77	66.74	175.41	74.66
31	27.56	27.62	43.52	35.36	25.78	sp|Q9LSB4|NAI2_ARATH	TSA1-like protein OS=Arabidopsis thaliana GN=NAI2 PE=1 SV=1	1	auto	2	99	EFEAATSGLK	iTRAQ8plex@N-term; iTRAQ8plex(K)@10			-0.00410691	1659.93	554.316	1659.93	554.317	3	7	1.1.1.2346.13	39.24	6372.43	5841.36	39.15	0.26	741.588	0.893407	41.9031	0.668939	48.4026	0.674625	49.8136	1.27182	35.5575	1.08736	42.5357	0.967938	41.8618	1.04584	39.9204	352.05	99.99	324.55	99.99	208.3	81.64
31	27.56	27.62	43.52	35.36	25.78	sp|Q9LSB4|NAI2_ARATH	TSA1-like protein OS=Arabidopsis thaliana GN=NAI2 PE=1 SV=1	1	auto	2	99	QLNLDDFSEGDDSAESAR	iTRAQ8plex@N-term			0.00580873	2272.05	758.356	2272.04	758.354	3	16	1.1.1.2463.24	42.2489	8482.2	8341.07	42.23	0.08	858.399			1.5891	56.6088					2.01674	54.4582					156.45	66.74	181.81	74.66	219.9	81.83
31	27.56	27.62	43.52	35.36	25.78	sp|Q9LSB4|NAI2_ARATH	TSA1-like protein OS=Arabidopsis thaliana GN=NAI2 PE=1 SV=1	1	auto	1.95861	99	EFEAVTESFK	iTRAQ8plex@N-term; iTRAQ8plex(K)@10			0.0023137	1793.97	598.997	1793.97	598.996	3	8	1.1.1.2698.16	48.3959	18166.7	16151.1	48.44	0.34	462.815					1.54415	45.9665			0.781846	55.5499					237.75	81.83	21.6	33.48	28.31	33.48
31	27.56	27.62	43.52	35.36	25.78	sp|Q9LSB4|NAI2_ARATH	TSA1-like protein OS=Arabidopsis thaliana GN=NAI2 PE=1 SV=1	1	auto	1.85387	99	EFEAATNAK	iTRAQ8plex@N-term; iTRAQ8plex(K)@9			-0.0073642	1587.86	530.295	1587.87	530.298	3	8	1.1.1.2026.16	30.9077	7413.31	7176.36	30.89	0.26	1287.78	0.682378	29.2432	0.388822	38.6447	0.935465	27.8152	0.38504	31.3709	0.305605	44.907	0.990685	26.5841	0.264348	39.8653	853.18	155.49	600.75	137.39	293.42	99.99
31	27.56	27.62	43.52	35.36	25.78	sp|Q9LSB4|NAI2_ARATH	TSA1-like protein OS=Arabidopsis thaliana GN=NAI2 PE=1 SV=1	1	auto	1.76955	98.9	ADDLTGINDEEHAAK	iTRAQ8plex@N-term; iTRAQ8plex(K)@15			0.00195234	2206.14	552.541	2206.13	552.54	4	8	1.1.1.2079.16	32.2897	8152.5	4654.5	32.36	0.16	870.71	1.00805	43.0026	1.03007	44.7335	1.06869	45.0297	1.0086	39.4683	0.471734	62.4169	1.24586	41.4974	1.34434	39.5999	313.27	94.38	325.86	99.99	285.42	94.38
31	27.56	27.62	43.52	35.36	25.78	sp|Q9LSB4|NAI2_ARATH	TSA1-like protein OS=Arabidopsis thaliana GN=NAI2 PE=1 SV=1	1	auto	1.74473	98.79	EFEAAHAGFEQLK	iTRAQ8plex@N-term; iTRAQ8plex(K)@13			-0.00364102	2084.11	522.035	2084.12	522.036	4	9	1.1.1.2415.4	41.0204	11725.2	3523.37	40.84	0.18	832.388	1.23757	41.9695	1.28241	43.3488	0.909303	48.9338	0.975993	40.9124	0.715256	53.7978	1.35087	41.8891	0.546134	54.6654	296.59	91.94	378.75	107.16	336.42	101.94
31	27.56	27.62	43.52	35.36	25.78	sp|Q9LSB4|NAI2_ARATH	TSA1-like protein OS=Arabidopsis thaliana GN=NAI2 PE=1 SV=1	1	auto	1.60206	98.2	ANDSTGDKDDDEHVAR	iTRAQ8plex@N-term; iTRAQ8plex(K)@8		missed K-D@8	0.0162717	2352.16	589.046	2352.14	589.042	4	10	1.1.1.1510.19	17.7328	2468.07	1041.47	17.66	0.1	382.91															56.43	40.45	169.57	70.7	181.4	74.46
32	27.45	27.52	52.07	51.55	46.63	sp|Q9ZUC1|QORL_ARATH	Quinone oxidoreductase-like protein At1g23740, chloroplastic OS=Arabidopsis thaliana GN=At1g23740 PE=2 SV=2	1	auto	2	99	ATDSPLPTVPGYDVAGVVVK	iTRAQ8plex@N-term; iTRAQ8plex(K)@20			0.0132145	2592.48	649.126	2592.46	649.123	4	11	1.1.1.2880.15	53.1985	25542.2	12369.5	53.27	0.13	780.615	1.44954	42.2371	1.32766	44.9826	1.08884	47.8949	0.539094	50.5695	1.35007	44.848			0.54188	54.9471	272.6	88.24	407.74	110.63	320.12	99.99
32	27.45	27.52	52.07	51.55	46.63	sp|Q9ZUC1|QORL_ARATH	Quinone oxidoreductase-like protein At1g23740, chloroplastic OS=Arabidopsis thaliana GN=At1g23740 PE=2 SV=2	1	auto	2	99	AWVYSDYGGVDVLK	iTRAQ8plex@N-term; iTRAQ8plex(K)@14			0.00711681	2179.18	727.402	2179.18	727.4	3	10	1.1.1.2875.15	53.0633	34437.3	16842.6	53.13	0.14	1374.92	2.03005	33.27	2.53117	33.0535	2.03129	34.8198	1.18773	34.6238	1.0891	40.6533	1.10397	38.6017	0.812559	40.0016	388.03	105.59	812.83	155.59	868.73	163
32	27.45	27.52	52.07	51.55	46.63	sp|Q9ZUC1|QORL_ARATH	Quinone oxidoreductase-like protein At1g23740, chloroplastic OS=Arabidopsis thaliana GN=At1g23740 PE=2 SV=2	1	auto	2	99	EDQVLIK	iTRAQ8plex@N-term; iTRAQ8plex(K)@7			-0.00833366	1451.87	484.965	1451.88	484.968	3	7	1.1.1.2164.11	34.4956	9792.14	8336.59	34.54	0.16	773.513	0.745028	36.7305	0.432025	48.0968	1.19064	33.8634	0.920068	31.5394	0.450826	48.9614	0.876763	35.5742	0.438077	42.9447	510.72	120.34	392.63	110.63	195.16	81.83
32	27.45	27.52	52.07	51.55	46.63	sp|Q9ZUC1|QORL_ARATH	Quinone oxidoreductase-like protein At1g23740, chloroplastic OS=Arabidopsis thaliana GN=At1g23740 PE=2 SV=2	1	auto	2	99	LESNIVVPEIK	iTRAQ8plex@N-term; iTRAQ8plex(K)@11			-0.0104819	1848.11	617.043	1848.12	617.047	3	11	1.1.1.2753.13	49.8588	10364.3	9426.81	49.9	0.16	540.678	0.680899	45.445					0.611258	41.6586			0.369543	57.0096	0.40542	53.7736	352.83	99.99	247.9	88.07	60.74	47.35
32	27.45	27.52	52.07	51.55	46.63	sp|Q9ZUC1|QORL_ARATH	Quinone oxidoreductase-like protein At1g23740, chloroplastic OS=Arabidopsis thaliana GN=At1g23740 PE=2 SV=2	1	auto	2	99	QFGSLAEYTAVEEK	iTRAQ8plex@N-term; iTRAQ8plex(K)@14			0.00721202	2179.17	727.397	2179.16	727.395	3	11	1.1.1.2632.21	46.6664	17811.4	13520.4	46.7	0.13	1295.64	0.503803	34.2233	0.668291	32.2589	1.13073	27.6797	0.524557	29.6363	0.309092	45.2369	0.441792	35.8907	0.329912	38.5727	780.86	148.62	405.94	115.46	461.57	120.22
32	27.45	27.52	52.07	51.55	46.63	sp|Q9ZUC1|QORL_ARATH	Quinone oxidoreductase-like protein At1g23740, chloroplastic OS=Arabidopsis thaliana GN=At1g23740 PE=2 SV=2	1	auto	2	99	SLGADLAIDYTK	iTRAQ8plex@N-term; iTRAQ8plex(K)@12			-0.00105788	1874.06	625.694	1874.06	625.694	3	9	1.1.1.2618.15	46.291	16716	7412.92	46.2	0.16	565.135	1.40475	45.9596			1.09018	51.8363	1.23983	44.1168	1.11146	52.0144	0.919354	52.3366	0.999213	49.1369	232.4	81.46	336.87	100.14	90.52	57.99
32	27.45	27.52	52.07	51.55	46.63	sp|Q9ZUC1|QORL_ARATH	Quinone oxidoreductase-like protein At1g23740, chloroplastic OS=Arabidopsis thaliana GN=At1g23740 PE=2 SV=2	1	auto	2	99	TEFSAGK	iTRAQ8plex@N-term; iTRAQ8plex(K)@7			-0.003487	1346.76	449.928	1346.77	449.929	3	9	1.1.1.1890.8	27.4227	16358.8	11950.8	27.49	0.18	1544.72	1.42521	24.4637	0.909407	29.0792	1.11458	27.4403	0.796141	25.9712	0.95647	29.1005	1.30784	25.4615	0.487214	37.5259	816.96	152.74	1201.46	189.56	657.14	146.36
32	27.45	27.52	52.07	51.55	46.63	sp|Q9ZUC1|QORL_ARATH	Quinone oxidoreductase-like protein At1g23740, chloroplastic OS=Arabidopsis thaliana GN=At1g23740 PE=2 SV=2	1	auto	2	99	VAATASTEK	iTRAQ8plex@N-term; iTRAQ8plex(K)@9			-0.00377434	1484.86	495.961	1484.87	495.963	3	8	1.1.1.1796.15	25.0024	21766.9	16095.1	25.04	0.13	2080.07	1.1877	19.7647	1.07024	21.2995	1.18995	21.0476	1.40271	17.7799	0.764551	24.0773	0.33634	30.4969	0.808767	21.3738	1362.45	197	1669.76	225	1289.73	201.71
32	27.45	27.52	52.07	51.55	46.63	sp|Q9ZUC1|QORL_ARATH	Quinone oxidoreductase-like protein At1g23740, chloroplastic OS=Arabidopsis thaliana GN=At1g23740 PE=2 SV=2	1	auto	2	99	VVAAALNPVDAK	iTRAQ8plex@N-term; iTRAQ8plex(K)@12			-0.00960276	1775.07	592.696	1775.08	592.699	3	12	1.1.1.2644.7	46.9738	23880.8	23608.9	46.94	0.32	1539.03	1.00357	30.4626	1.18902	30.4201	1.4883	29.0048	0.731355	30.4025	1.03161	32.2195	1.01447	30.9724	0.816349	31.3642	626.58	133.47	648.86	141.3	658.97	143.11
32	27.45	27.52	52.07	51.55	46.63	sp|Q9ZUC1|QORL_ARATH	Quinone oxidoreductase-like protein At1g23740, chloroplastic OS=Arabidopsis thaliana GN=At1g23740 PE=2 SV=2	1	auto	1.85387	99	ALEGPK	iTRAQ8plex@N-term; iTRAQ8plex(K)@6			-0.00398558	1221.75	408.257	1221.75	408.259	3	7	1.1.1.1869.2	26.8828	27069.2	22625.4	26.85	0.16	1631.91	0.689996	32.2953	1.34553	27.6916	1.8272	26.1455	0.965404	26.7753	1.09441	29.9399	1.02947	29.1221	1.63312	25.321	703.45	141.19	500.85	126.72	837.19	159.72
32	27.45	27.52	52.07	51.55	46.63	sp|Q9ZUC1|QORL_ARATH	Quinone oxidoreductase-like protein At1g23740, chloroplastic OS=Arabidopsis thaliana GN=At1g23740 PE=2 SV=2	1	auto	1.67778	98.64	LNPYIESGK	iTRAQ8plex@N-term; iTRAQ8plex(K)@9			-0.00239356	1627.94	543.653	1627.94	543.654	3	7	1.1.1.2296.14	37.924	10926.3	6099.09	37.84	0.18	777.917	1.42903	42.458	2.27173	40.0314	2.31512	40.4443	1.82582	38.2227	0.74558	54.9861	0.461107	60.461	1.71976	40.3773	272.66	88.24	402.06	110.5	547.87	129.09
33	27.16	31.13	56.53	46.51	36.85	sp|Q9C5A9|ATPBO_ARATH	ATP synthase subunit beta-3, mitochondrial OS=Arabidopsis thaliana GN=At5g08680 PE=2 SV=1	1	auto	2	99	AHGGFSVFAGVGER	iTRAQ8plex@N-term			0.00546118	1693.89	565.637	1693.88	565.635	3	11	1.1.1.2436.15	41.5535	8890.64	8432.9	41.54	0.21	883.484	1.01175	46.1321	2.03144	40.4389			0.948788	42.8985	1.62667	43.1207	0.927867	48.1807	1.00631	46.5157	273.84	88.24	285.89	94.38	492.04	120.22
33	27.16	31.13	56.53	46.51	36.85	sp|Q9C5A9|ATPBO_ARATH	ATP synthase subunit beta-3, mitochondrial OS=Arabidopsis thaliana GN=At5g08680 PE=2 SV=1	1	auto	2	99	DAPALVDLATGQEILATGIK	iTRAQ8plex@N-term; iTRAQ8plex(K)@20			-5.62192e-06	2603.5	868.841	2603.5	868.84	3	16	1.1.1.3251.27	63.0573	17595	17133.2	63.09	0.19	888.909									5.36633	67.1192					78.14	47.35	152.03	66.96	65.13	47.03
33	27.16	31.13	56.53	46.51	36.85	sp|Q9C5A9|ATPBO_ARATH	ATP synthase subunit beta-3, mitochondrial OS=Arabidopsis thaliana GN=At5g08680 PE=2 SV=1	1	auto	2	99	EGNDLYR	iTRAQ8plex@N-term			-0.000389703	1169.6	585.806	1169.6	585.806	2	8	1.1.1.1742.24	23.6281	10909.9	10256.6	23.61	0.11	861.468	0.455269	60.5191	1.55527	42.3214	0.605836	61.6262	2.14224	36.9758	2.00061	41.4066	1.85705	40.6125	1.84965	39.4033	276.49	88.41	129.89	66.74	380.35	105.45
33	27.16	31.13	56.53	46.51	36.85	sp|Q9C5A9|ATPBO_ARATH	ATP synthase subunit beta-3, mitochondrial OS=Arabidopsis thaliana GN=At5g08680 PE=2 SV=1	1	auto	2	99	FTQANSEVSALLGR	iTRAQ8plex@N-term			0.00684143	1795.98	599.667	1795.97	599.665	3	11	1.1.1.2911.9	54.0217	13165.2	5208.01	54.12	0.16	610.586	1.28418	51.1724							1.67552	50.2156					195.5	74.66	259.06	88.24	138.71	66.96
33	27.16	31.13	56.53	46.51	36.85	sp|Q9C5A9|ATPBO_ARATH	ATP synthase subunit beta-3, mitochondrial OS=Arabidopsis thaliana GN=At5g08680 PE=2 SV=1	1	auto	2	99	NLQDIIAILGMDELSEDDKLTVAR	iTRAQ8plex@N-term; iTRAQ8plex(K)@19		missed K-L@19	-0.00467632	3279.78	820.952	3279.78	820.953	4	13	1.1.1.3545.9	70.9761	12496.2	9059.63	70.91	0.18	405.387															59.1	40.82	12.57	22.02	12.57	23.35
33	27.16	31.13	56.53	46.51	36.85	sp|Q9C5A9|ATPBO_ARATH	ATP synthase subunit beta-3, mitochondrial OS=Arabidopsis thaliana GN=At5g08680 PE=2 SV=1	1	auto	2	99	QISELGIYPAVDPLDSTSR	iTRAQ8plex@N-term			-0.00290278	2364.25	789.089	2364.25	789.09	3	12	1.1.1.2964.24	55.4364	25844.2	20272	55.5	0.16	936.558	2.50701	58.7954					1.80362	58.8081					2.67448	57.9634	116.47	57.99	301.3	94.22	253.49	88.41
33	27.16	31.13	56.53	46.51	36.85	sp|Q9C5A9|ATPBO_ARATH	ATP synthase subunit beta-3, mitochondrial OS=Arabidopsis thaliana GN=At5g08680 PE=2 SV=1	1	auto	2	99	VLNTGAPITVPVGR	iTRAQ8plex@N-term			-0.00138189	1697.01	566.678	1697.01	566.679	3	13	1.1.1.2641.10	46.8963	20886	19154.8	46.86	0.16	1060.83							2.4663	55.9498			2.95042	57.804			117.37	57.73	106.65	57.73	145.31	66.74
34	27.09	27.16	32.98	24.59	14.37	sp|Q94B78|GCSP1_ARATH	Glycine dehydrogenase (decarboxylating) 1, mitochondrial OS=Arabidopsis thaliana GN=GLDP1 PE=1 SV=2	1	auto	2	99	GNINIEEVR	iTRAQ8plex@N-term			-0.00120625	1346.74	674.38	1346.75	674.38	2	11	1.1.1.2131.26	33.6381	17405.6	13999.7	33.67	0.16	910.087	1.09598	37.5672	0.332461	64.228	1.48396	36.4836	0.632213	40.1963	1.12612	39.6241	0.873295	40.9267	0.697575	41.643	390.7	105.45	441.85	115.46	114.89	66.96
34	27.09	27.16	32.98	24.59	14.37	sp|Q94B78|GCSP1_ARATH	Glycine dehydrogenase (decarboxylating) 1, mitochondrial OS=Arabidopsis thaliana GN=GLDP1 PE=1 SV=2	1	auto	2	99	IIGISVDSSGK	iTRAQ8plex@N-term; iTRAQ8plex(K)@11			-0.00777445	1682.99	562.006	1683	562.008	3	9	1.1.1.2527.13	43.9112	19702.7	11611.3	43.98	0.13	734.756	3.22877	57.1399			4.25028	56.7958	2.16249	58.171	3.77876	58.0438	3.3409	57.8747	3.04326	57.3819	115.62	57.99	385.21	105.45	41.97	47.35
34	27.09	27.16	32.98	24.59	14.37	sp|Q94B78|GCSP1_ARATH	Glycine dehydrogenase (decarboxylating) 1, mitochondrial OS=Arabidopsis thaliana GN=GLDP1 PE=1 SV=2	1	auto	2	99	LGVAEVQELPFFDTVK	iTRAQ8plex@N-term; iTRAQ8plex(K)@16			0.0050462	2399.36	600.848	2399.36	600.846	4	12	1.1.1.3309.4	64.5997	14892.4	12069.7	64.65	0.14	396.248															119.62	57.99	0	9.45	28.89	30.65
34	27.09	27.16	32.98	24.59	14.37	sp|Q94B78|GCSP1_ARATH	Glycine dehydrogenase (decarboxylating) 1, mitochondrial OS=Arabidopsis thaliana GN=GLDP1 PE=1 SV=2	1	auto	2	99	VHGLAGIFSLGLNK	iTRAQ8plex@N-term; iTRAQ8plex(K)@14			-0.0137672	2033.21	509.31	2033.22	509.313	4	8	1.1.1.3047.2	57.6306	3215.44	3153.86	57.63	0.26	251.223															37.1	33.48	270.75	88.24	140.83	66.96
35	26.67	26.72	68.06	66.54	66.54	sp|Q42029|PSBP1_ARATH	Oxygen-evolving enhancer protein 2-1, chloroplastic OS=Arabidopsis thaliana GN=PSBP1 PE=1 SV=2	1	auto	2	99	EIEYPGQVLR	iTRAQ8plex@N-term			0.00182901	1506.84	503.286	1506.83	503.286	3	10	1.1.1.2427.9	41.3204	609710	24018.6	41.06	0.15	1137.64	0.761761	34.0419	0.614714	38.2797	0.332033	50.397	0.435231	36.232	0.82559	35.2817	0.651072	36.4403	0.833469	32.5719	587.55	129.09	461.84	120.09	319.46	100.14
35	26.67	26.72	68.06	66.54	66.54	sp|Q42029|PSBP1_ARATH	Oxygen-evolving enhancer protein 2-1, chloroplastic OS=Arabidopsis thaliana GN=PSBP1 PE=1 SV=2	1	auto	2	99	VQVPAK	iTRAQ8plex@N-term; iTRAQ8plex(K)@6			-0.000839727	1248.8	625.408	1248.8	625.408	2	10	1.1.1.1959.26	29.1906	90853.1	73254.1	29.25	0.21	7224.15	0.940582	9.32816	1.09147	9.34645	1.14459	9.34823	0.710363	9.16069	0.666492	11.2801	1.05256	9.21071	0.948446	9.07422	6923.48	443.53	6719.69	455.63	6683.99	454.89
35	26.67	26.72	68.06	66.54	66.54	sp|Q42029|PSBP1_ARATH	Oxygen-evolving enhancer protein 2-1, chloroplastic OS=Arabidopsis thaliana GN=PSBP1 PE=1 SV=2	1	auto	2	99	WNPSKEIEYPGQVLR	iTRAQ8plex@N-term; iTRAQ8plex(K)@5		missed K-E@5	0.0211665	2423.36	606.848	2423.34	606.843	4	9	1.1.1.2616.13	46.237	101021	23458.8	46.36	0.19	1062.61	1.68873	44.291	2.29684	43.1855	1.7325	46.6494	1.92131	40.9948	0.976762	55.5711	2.0321	43.5145	1.00948	48.7045	233.84	81.83	407.48	110.63	475.06	120.22
35	26.67	26.72	68.06	66.54	66.54	sp|Q42029|PSBP1_ARATH	Oxygen-evolving enhancer protein 2-1, chloroplastic OS=Arabidopsis thaliana GN=PSBP1 PE=1 SV=2	1	auto	1.30103	95.63	KFVESAATSFSVA	iTRAQ8plex@N-term; iTRAQ8plex(K)@1		missed K-F@1	0.00682947	1951.09	651.372	1951.09	651.37	3	9	1.1.1.2657.21	47.326	278165	41774.6	47.49	0.23	2132.96	0.536768	30.7076	0.648914	30.0049	1.0811	25.8555	0.704109	25.0492	0.453048	35.1885	0.368154	35.4626	0.495899	34.9406	923	161.6	511.23	128.97	529.77	129.09
36	26.64	26.71	57.22	51.11	50.56	sp|P10795|RBS1A_ARATH	Ribulose bisphosphate carboxylase small chain 1A, chloroplastic OS=Arabidopsis thaliana GN=RBCS-1A PE=1 SV=2	1	auto	2	99	FETLSYLPDLTDSELAK	iTRAQ8plex@N-term; iTRAQ8plex(K)@17			0.00748148	2549.38	850.801	2549.37	850.798	3	19	1.1.1.3283.21	63.9124	93962.6	89188.8	63.87	0.21	5690.03	0.749401	17.8215	0.592147	20.2947	0.600731	20.776	0.964965	15.1577	1.00325	17.5899	1.23769	15.8171	0.415301	20.8113	2165.67	247.81	1674.69	228.81	1134.28	190.12
36	26.64	26.71	57.22	51.11	50.56	sp|P10795|RBS1A_ARATH	Ribulose bisphosphate carboxylase small chain 1A, chloroplastic OS=Arabidopsis thaliana GN=RBCS-1A PE=1 SV=2	1	auto	2	99	FETLSYLPDLTDSELAKEVDYLIR	iTRAQ8plex@N-term; iTRAQ8plex(K)@17		missed K-E@17	0.0179722	3437.86	860.472	3437.84	860.468	4	16	1.1.1.3693.5	74.9814	7817.98	6770.86	75.02	0.16	1213.83	1.14624	48.81	1.27879	49.7919	2.33098	43.7099	0.505024	57.7608	1.72271	46.5614	0.915763	53.0981	1.33541	47.1698	227.7	80.52	269.32	90.61	257.55	90.28
36	26.64	26.71	57.22	51.11	50.56	sp|P10795|RBS1A_ARATH	Ribulose bisphosphate carboxylase small chain 1A, chloroplastic OS=Arabidopsis thaliana GN=RBCS-1A PE=1 SV=2	1	auto	2	99	KFETLSYLPDLTDSELAK	iTRAQ8plex@N-term; iTRAQ8plex(K)@1; iTRAQ8plex(K)@18		missed K-F@1	-0.0039752	2981.67	994.897	2981.67	994.898	3	16	1.1.1.2981.29	55.8938	44740.1	30468.9	55.95	0.21	1548.9	2.43147	34.1764	3.87836	32.8436	2.33771	35.997	1.56038	34.9241	2.29582	35.834	1.08003	41.2285	1.45923	36.9363	348.64	100.29	874.73	161.42	1195.98	189.56
36	26.64	26.71	57.22	51.11	50.56	sp|P10795|RBS1A_ARATH	Ribulose bisphosphate carboxylase small chain 1A, chloroplastic OS=Arabidopsis thaliana GN=RBCS-1A PE=1 SV=2	1	auto	1.88606	99	KFETLSYLPDLTDSELAKEVDYLIR	iTRAQ8plex@N-term; iTRAQ8plex(K)@1; iTRAQ8plex(K)@18		missed K-F@1; missed K-E@18	0.0135926	3870.16	968.547	3870.14	968.543	4	10	1.1.1.3480.12	69.2214	14087.1	13852.6	69.23	0.14	584.204					11.84	77.9119									51.91	38.53	84.01	50.75	175.26	74.46
36	26.64	26.71	57.22	51.11	50.56	sp|P10795|RBS1A_ARATH	Ribulose bisphosphate carboxylase small chain 1A, chloroplastic OS=Arabidopsis thaliana GN=RBCS-1A PE=1 SV=2	1	auto	1.79588	99	KEYPNAFIR	iTRAQ8plex@N-term; iTRAQ8plex(K)@1		missed K-E@1	0.000150515	1745.01	437.26	1745.01	437.259	4	8	1.1.1.2205.2	35.5699	71589.9	31863.4	35.49	0.11	2013.1	1.08874	26.1005	1.27704	26.1271	1.25	27.0664	2.10853	21.5613	0.438241	41.7285	1.32318	25.3181	0.654254	30.0941	817.66	152.54	918.6	167.68	923.58	168.94
37	26.54	36.95	55.48	45.19	43.4	sp|P25857|G3PB_ARATH	Glyceraldehyde-3-phosphate dehydrogenase GAPB, chloroplastic OS=Arabidopsis thaliana GN=GAPB PE=1 SV=2	1	auto	2	99	AVSLVLPQLK	iTRAQ8plex@N-term; iTRAQ8plex(K)@10			-0.00365916	1675.08	559.368	1675.09	559.369	3	12	1.1.1.2966.6	55.4795	122317	101986	55.42	0.21	5470.74	1.25241	19.8291	1.56457	19.5384	0.930623	23.569	2.09697	16.9831	1.08259	22.4441	1.68748	18.9389	2.63979	17.1189	1323.27	194.22	1710.11	228.01	1831.23	236.17
37	26.54	36.95	55.48	45.19	43.4	sp|P25857|G3PB_ARATH	Glyceraldehyde-3-phosphate dehydrogenase GAPB, chloroplastic OS=Arabidopsis thaliana GN=GAPB PE=1 SV=2	1	auto	2	99	GLTAEDVNEAFR	iTRAQ8plex@N-term			0.000823715	1624.84	542.62	1624.84	542.619	3	15	1.1.1.2444.14	41.7609	64528.2	21534.7	41.65	0.13	1445.06	0.693632	35.1904	0.91138	33.6137	0.782729	36.0491	0.61995	32.4554	0.416026	46.1357	0.586697	37.58	0.748376	33.8506	586.9	128.97	420.07	115.46	473.11	120.34
37	26.54	36.95	55.48	45.19	43.4	sp|P25857|G3PB_ARATH	Glyceraldehyde-3-phosphate dehydrogenase GAPB, chloroplastic OS=Arabidopsis thaliana GN=GAPB PE=1 SV=2	1	auto	2	99	IVDNETISVDGK	iTRAQ8plex@N-term; iTRAQ8plex(K)@12			-0.00252808	1897.06	949.537	1897.06	949.538	2	15	1.1.1.2339.31	39.0656	20910.2	14541	39.1	0.08	782.331	0.756833	35.2558	0.47546	44.4579	1.12078	33.5133	1.47015	27.7392	0.826454	37.2163	0.699271	36.8482	1.07162	31.2618	549.12	124.79	428.84	115.59	230.93	88.24
37	26.54	36.95	55.48	45.19	43.4	sp|P25857|G3PB_ARATH	Glyceraldehyde-3-phosphate dehydrogenase GAPB, chloroplastic OS=Arabidopsis thaliana GN=GAPB PE=1 SV=2	1	auto	2	99	KGLTAEDVNEAFR	iTRAQ8plex@N-term; iTRAQ8plex(K)@1		missed K-G@1	0.00487429	2057.14	686.721	2057.14	686.719	3	8	1.1.1.2295.26	37.9043	35041.5	9143.99	38.02	0.16	893.254	1.62732	38.6682	1.39061	41.9654	2.14763	38.2763	1.32645	37.8535	1.08416	45.5653	1.10258	43.1777	1.95456	37.2253	310.22	94.22	520.92	124.67	381.57	110.5
37	26.54	36.95	55.48	45.19	43.4	sp|P25857|G3PB_ARATH	Glyceraldehyde-3-phosphate dehydrogenase GAPB, chloroplastic OS=Arabidopsis thaliana GN=GAPB PE=1 SV=2	1	auto	2	99	VIITAPAK	iTRAQ8plex@N-term; iTRAQ8plex(K)@8			-0.00045919	1419.93	474.316	1419.93	474.316	3	9	1.1.1.2304.8	38.1304	127202	47991.7	38.02	0.13	2858.87	1.26186	24.0504	1.08303	26.2456	1.19508	26.148	1.92836	20.9213	1.45353	24.7315	0.878115	27.1239	2.39907	21.1608	893.79	159.62	1163.79	187.47	856.2	164.67
37	26.54	36.95	55.48	45.19	43.4	sp|P25857|G3PB_ARATH	Glyceraldehyde-3-phosphate dehydrogenase GAPB, chloroplastic OS=Arabidopsis thaliana GN=GAPB PE=1 SV=2	1	auto	2	99	VLDEEFGIVK	iTRAQ8plex@N-term; iTRAQ8plex(K)@10			-0.00320051	1756.02	586.347	1756.02	586.348	3	13	1.1.1.2825.3	51.7535	158977	17640.7	51.94	0.2	1592.88	0.800998	28.1474	0.984302	27.6015	0.89159	29.1035	0.870601	25.0206	0.939025	28.7039	0.878609	27.8848	0.939154	28.2739	836.12	154.02	691.08	147.08	727.94	149.63
37	26.54	36.95	55.48	45.19	43.4	sp|P25857|G3PB_ARATH	Glyceraldehyde-3-phosphate dehydrogenase GAPB, chloroplastic OS=Arabidopsis thaliana GN=GAPB PE=1 SV=2	1	auto	2	99	VPTPNVSVVDLVINVEK	iTRAQ8plex@N-term; iTRAQ8plex(K)@17			0.00266628	2429.44	608.367	2429.44	608.366	4	11	1.1.1.3256.7	63.1813	38963.3	24783.9	63.25	0.19	854.009	1.54455	45.0753	1.3894	48.0402			1.47556	42.6724	1.29655	49.7971	0.906647	52.55	1.35174	45.6825	233.13	81.64	371.56	105.45	286.5	94.22
37	26.54	36.95	55.48	45.19	43.4	sp|P25857|G3PB_ARATH	Glyceraldehyde-3-phosphate dehydrogenase GAPB, chloroplastic OS=Arabidopsis thaliana GN=GAPB PE=1 SV=2	1	auto	2	99	VVAWYDNEWGYSQR	iTRAQ8plex@N-term			-0.00268183	2076	693.007	2076	693.008	3	16	1.1.1.2973.16	55.6716	69510.9	61086.2	55.63	0.58	4514.06	0.788216	30.769	0.610751	35.3519	0.836922	32.1292	0.788031	27.8331	0.437302	44.1529	1.9419	25.1915	1.18066	27.2388	703.8	141.3	572.43	133.47	380.2	110.63
37	26.54	36.95	55.48	45.19	43.4	sp|P25857|G3PB_ARATH	Glyceraldehyde-3-phosphate dehydrogenase GAPB, chloroplastic OS=Arabidopsis thaliana GN=GAPB PE=1 SV=2	1	auto	2	99	VVDLAHLVASK	iTRAQ8plex@N-term; iTRAQ8plex(K)@11			-0.000779738	1759.08	440.777	1759.08	440.778	4	11	1.1.1.2916.2	54.1512	127182	16947.6	53.99	0.13	818.968	0.611322	53.7844	1.03606	47.4471	1.55333	43.4257	1.22575	40.609	1.10499	47.5957	0.617834	54.3265	0.848263	47.0159	274.98	88.24	173.46	74.87	251.99	88.07
37	26.54	36.95	55.48	45.19	43.4	sp|P25857|G3PB_ARATH	Glyceraldehyde-3-phosphate dehydrogenase GAPB, chloroplastic OS=Arabidopsis thaliana GN=GAPB PE=1 SV=2	1	auto	1.60206	98.45	HIQAGASK	iTRAQ8plex@N-term; iTRAQ8plex(K)@8			-0.0129402	1418.83	473.952	1418.85	473.956	3	14	1.1.1.1567.12	19.166	21492.3	20192.5	19.15	0.13	4088.49	0.628053	14.2728	0.623374	14.9597	0.652949	15.0889	0.780141	11.9956	0.630931	15.4252	0.767762	13.5692	0.82478	12.6833	3805.12	328.28	2466	280.39	2098.05	256.41
37	26.54	36.95	55.48	45.19	43.4	sp|P25857|G3PB_ARATH	Glyceraldehyde-3-phosphate dehydrogenase GAPB, chloroplastic OS=Arabidopsis thaliana GN=GAPB PE=1 SV=2	1	auto	1.46852	97.88	NASHLLK	iTRAQ8plex@N-term; iTRAQ8plex(K)@7			-0.00920669	1389.85	464.289	1389.86	464.292	3	8	1.1.1.1877.11	27.0954	42922.9	42759	27.09	0.13	5264.65	0.568167	17.8175	0.62819	17.9918	0.935175	16.1906	1.26664	13.0259	1.07085	15.5844	0.749567	16.5182	1.39147	13.4915	2625.75	272.61	1539.42	222.91	1458.96	214.38
37	26.54	36.95	55.48	45.19	43.4	sp|P25857|G3PB_ARATH	Glyceraldehyde-3-phosphate dehydrogenase GAPB, chloroplastic OS=Arabidopsis thaliana GN=GAPB PE=1 SV=2	1	auto	1.1549	95.11	KDSPLEVVVLNDSGGVK	iTRAQ8plex@N-term; iTRAQ8plex(K)@1; iTRAQ8plex(K)@17		missed K-D@1	0.00556021	2667.56	667.898	2667.56	667.897	4	8	1.1.1.2643.25	46.9573	31261.8	9785.4	47.07	0.16	751.854	0.293032	53.6326	0.554703	42.2476	1.01981	35.1834	0.595334	35.3277	0.693819	39.7707	0.24145	56.9946	0.460467	41.2486	512.05	120.22	154.83	74.66	251.23	88.24
38	25.69	25.84	78.35	76.77	70.87	sp|P48491|TPIS_ARATH	Triosephosphate isomerase, cytosolic OS=Arabidopsis thaliana GN=CTIMC PE=1 SV=2	1	auto	2	99	ELGGQADVDGFLVGGASLKPEFIDIIK	iTRAQ8plex@N-term; iTRAQ8plex(K)@19; iTRAQ8plex(K)@27			0.0225348	3700.11	741.029	3700.09	741.024	5	14	1.1.1.3336.14	65.323	46395.6	18025.2	65.2	0.16	1498.26	0.673994	32.3537	0.675833	33.8963	0.892003	31.5153	0.898267	26.917	0.402129	42.5749	0.299245	44.0392	0.678993	33.1339	705.7	141.41	490.8	124.67	421.85	115.33
38	25.69	25.84	78.35	76.77	70.87	sp|P48491|TPIS_ARATH	Triosephosphate isomerase, cytosolic OS=Arabidopsis thaliana GN=CTIMC PE=1 SV=2	1	auto	2	99	NVSADVAATTR	iTRAQ8plex@N-term			0.00269593	1407.77	704.89	1407.76	704.888	2	17	1.1.1.1889.18	27.4089	60243.8	11474.1	27.52	0.1	1095.88	0.795332	32.0805	0.77029	33.9657	0.820801	33.8286	0.715498	29.8448	0.621751	37.421	0.595573	35.7488	0.742896	31.713	645.01	135.28	529.35	128.5	439.46	117.41
38	25.69	25.84	78.35	76.77	70.87	sp|P48491|TPIS_ARATH	Triosephosphate isomerase, cytosolic OS=Arabidopsis thaliana GN=CTIMC PE=1 SV=2	1	auto	2	99	VASPAQAQEVHDELR	iTRAQ8plex@N-term			0.00889095	1953.03	489.265	1953.02	489.263	4	11	1.1.1.2063.11	31.8682	20843.6	7203.41	31.73	0.18	790.61					2.19999	53.2094	1.47262	51.9702					1.94285	51.99	157.91	66.96	143.55	66.74	139.27	66.74
38	25.69	25.84	78.35	76.77	70.87	sp|P48491|TPIS_ARATH	Triosephosphate isomerase, cytosolic OS=Arabidopsis thaliana GN=CTIMC PE=1 SV=2	1	auto	2	99	VAYALAQGLK	iTRAQ8plex@N-term; iTRAQ8plex(K)@10			-0.00415821	1641	548.008	1641.01	548.01	3	13	1.1.1.2835.5	51.9975	72521.9	45556.2	51.89	0.27	3100.01	1.33014	21.6716	0.979162	24.6939	0.976677	25.3496	1.73714	19.3444	0.680944	29.0167	0.968121	23.9382	0.745914	24.6727	1073.7	175.02	1473.7	210.46	929.9	172.49
38	25.69	25.84	78.35	76.77	70.87	sp|P48491|TPIS_ARATH	Triosephosphate isomerase, cytosolic OS=Arabidopsis thaliana GN=CTIMC PE=1 SV=2	1	auto	2	99	VTNWSNVVIAYEPVWAIGTGK	iTRAQ8plex@N-term; iTRAQ8plex(K)@21			0.00496475	2911.61	728.91	2911.61	728.909	4	16	1.1.1.3412.11	67.3727	56303.2	36660.7	67.28	0.19	2339.32	0.476235	34.0913	0.539689	33.7643	0.617226	32.7997	0.50727	29.0526	0.395558	39.7842	0.629717	31.0147	0.525434	31.2655	820.73	152.34	403.32	115.33	391.78	110.5
38	25.69	25.84	78.35	76.77	70.87	sp|P48491|TPIS_ARATH	Triosephosphate isomerase, cytosolic OS=Arabidopsis thaliana GN=CTIMC PE=1 SV=2	1	auto	1.60206	98.45	VASPAQAQEVHDELRK	iTRAQ8plex@N-term; iTRAQ8plex(K)@16		missed R-K@15	-0.0079875	2385.31	796.112	2385.32	796.115	3	8	1.1.1.2046.31	31.4369	3449.61	2538.45	31.49	0.18	277.252															117.77	57.73	66.76	47.03	148.93	66.74
39	25.55	25.71	44.95	37.32	35.46	sp|O23255|SAHH1_ARATH	Adenosylhomocysteinase 1 OS=Arabidopsis thaliana GN=SAHH1 PE=1 SV=1	1	auto	2	99	AGIIVLAEGR	iTRAQ8plex@N-term			-0.00390604	1301.79	434.938	1301.8	434.94	3	10	1.1.1.2691.3	48.2037	12788.4	8723.09	48.3	0.24	512.139															0	0.39	38.3	33.48	74.89	47.35
39	25.55	25.71	44.95	37.32	35.46	sp|O23255|SAHH1_ARATH	Adenosylhomocysteinase 1 OS=Arabidopsis thaliana GN=SAHH1 PE=1 SV=1	1	auto	2	99	TGQVPDPTSTDNPEFQIVLSIIK	iTRAQ8plex@N-term; iTRAQ8plex(K)@23			0.0126746	3106.71	777.686	3106.7	777.683	4	15	1.1.1.3457.7	68.5872	21109.3	20472.4	68.6	0.16	1298.02	0.638857	50.82			0.540696	58.6193	1.27908	38.8054	1.07142	46.8651	1.16754	43.5571	1.03936	43.9673	294.15	91.28	193.91	78.04	21.2	33.03
39	25.55	25.71	44.95	37.32	35.46	sp|O23255|SAHH1_ARATH	Adenosylhomocysteinase 1 OS=Arabidopsis thaliana GN=SAHH1 PE=1 SV=1	1	auto	2	99	VALLHLGK	iTRAQ8plex@N-term; iTRAQ8plex(K)@8			-0.00634994	1457.95	486.99	1457.95	486.992	3	10	1.1.1.2615.6	46.2065	32451	25092.9	46.12	0.21	1193.03	1.66899	36.147	0.479426	57.82	1.04088	43.3189	1.86537	33.694	2.55273	34.9705	0.81876	44.587	2.28698	34.0185	350.31	100.14	603.3	133.47	148.55	74.66
39	25.55	25.71	44.95	37.32	35.46	sp|O23255|SAHH1_ARATH	Adenosylhomocysteinase 1 OS=Arabidopsis thaliana GN=SAHH1 PE=1 SV=1	1	auto	2	99	WVFPETK	iTRAQ8plex@N-term; iTRAQ8plex(K)@7			-0.00497078	1513.87	505.631	1513.88	505.632	3	7	1.1.1.2626.8	46.5001	46753.5	15426.3	46.6	0.13	759.082							6.47545	64.0875			7.10704	65.4404			77.78	47.35	187.57	74.66	223.63	81.83
39	25.55	25.71	44.95	37.32	35.46	sp|O23255|SAHH1_ARATH	Adenosylhomocysteinase 1 OS=Arabidopsis thaliana GN=SAHH1 PE=1 SV=1	1	auto	1.74473	98.81	TEFGPSQPFK	iTRAQ8plex@N-term; iTRAQ8plex(K)@10			0.00228618	1744.96	582.662	1744.96	582.661	3	8	1.1.1.2320.19	38.5576	29081.4	16375.1	38.49	0.13	1542.47	0.693037	35.0812	0.680241	36.9964	0.753448	37.838	2.27194	25.1457	1.35874	31.0384	0.788736	34.3877	0.92897	32.4025	589.04	129.2	421.24	115.33	354.41	105.59
39	25.55	25.71	44.95	37.32	35.46	sp|O23255|SAHH1_ARATH	Adenosylhomocysteinase 1 OS=Arabidopsis thaliana GN=SAHH1 PE=1 SV=1	1	auto	1.55284	98.82	EGLQVDPK	iTRAQ8plex@N-term; iTRAQ8plex(K)@8			-0.000242475	1492.87	498.631	1492.87	498.631	3	7	1.1.1.2039.14	31.2457	43849.1	8462.99	31.13	0.1	987.685	2.2119	42.4362	1.7052	46.4223	1.72524	47.1657	2.83045	39.4648	2.68374	43.3075	3.71672	40.1768	1.66493	44.2614	231.54	81.64	528.47	124.79	349.22	105.45
39	25.55	25.71	44.95	37.32	35.46	sp|O23255|SAHH1_ARATH	Adenosylhomocysteinase 1 OS=Arabidopsis thaliana GN=SAHH1 PE=1 SV=1	1	auto	1.11351	95.25	AEEIFEK	iTRAQ8plex@N-term; iTRAQ8plex(K)@7			-0.00132335	1472.83	491.951	1472.83	491.952	3	6	1.1.1.2399.8	40.6077	60206.7	55087.9	40.65	0.16	1463.71	0.76357	32.9556	0.905375	32.6647	0.926462	33.7842	1.92849	24.8713	0.903868	34.0489	0.815756	32.8789	1.19378	29.9949	628.13	133.47	494.91	124.67	503.01	124.79
40	25.25	26.18	81.82	71.15	62.06	sp|O65282|CH20_ARATH	20 kDa chaperonin, chloroplastic OS=Arabidopsis thaliana GN=CPN20 PE=1 SV=2	1	auto	2	99	DGSNYIALR	iTRAQ8plex@N-term			0.000673671	1311.71	656.862	1311.71	656.862	2	12	1.1.1.2153.29	34.2159	38360.1	37097.1	34.25	0.16	2175.37	0.608206	28.6682	1.38629	23.1576	0.53	33.2536	0.877725	23.0699	1.08643	25.6657	1.65588	22.0701	1.06132	23.4981	976.89	166.32	613.09	141.41	1197.84	188.03
40	25.25	26.18	81.82	71.15	62.06	sp|O65282|CH20_ARATH	20 kDa chaperonin, chloroplastic OS=Arabidopsis thaliana GN=CPN20 PE=1 SV=2	1	auto	2	99	EDDIVGILETEDIK	iTRAQ8plex@N-term; iTRAQ8plex(K)@14			0.00214087	2196.2	733.074	2196.2	733.073	3	13	1.1.1.3033.18	57.273	16954.2	9135.28	57.36	0.16	864.439							1.05522	49.3374	1.6082	50.7001			1.35495	49.784	197.09	74.66	102.53	57.99	110.15	57.99
40	25.25	26.18	81.82	71.15	62.06	sp|O65282|CH20_ARATH	20 kDa chaperonin, chloroplastic OS=Arabidopsis thaliana GN=CPN20 PE=1 SV=2	1	auto	2	99	EKPSIGTVIAVGPGSLDEEGK	iTRAQ8plex@N-term; iTRAQ8plex(K)@2; iTRAQ8plex(K)@21			0.00358454	2994.7	749.683	2994.7	749.682	4	12	1.1.1.2615.25	46.217	51817.1	47974.1	46.2	0.13	1212.43	2.16655	39.3598	1.27121	46.3297	1.69216	43.3723	1.81142	38.6152	2.44025	40.3002	1.56466	42.7848	1.72023	40.6792	270.61	88.24	604.98	133.36	304.27	100.14
40	25.25	26.18	81.82	71.15	62.06	sp|O65282|CH20_ARATH	20 kDa chaperonin, chloroplastic OS=Arabidopsis thaliana GN=CPN20 PE=1 SV=2	1	auto	2	99	IDITVPTGAQIIYSK	iTRAQ8plex@N-term; iTRAQ8plex(K)@15			0.00196851	2226.31	743.111	2226.31	743.11	3	16	1.1.1.2902.20	53.7878	61795.4	31731.7	53.88	0.13	1646.17	1.01134	42.9657	1.0344	44.674	1.02707	46.0035	1.53991	36.5367	1.39191	43.0218	3.00104	35.2942	1.44118	39.1998	313.26	94.38	326.91	100.14	286.61	94.54
40	25.25	26.18	81.82	71.15	62.06	sp|O65282|CH20_ARATH	20 kDa chaperonin, chloroplastic OS=Arabidopsis thaliana GN=CPN20 PE=1 SV=2	1	auto	2	99	ITPLPVSTGSTVLYSK	iTRAQ8plex@N-term; iTRAQ8plex(K)@16			0.00858466	2270.34	757.788	2270.33	757.786	3	13	1.1.1.2776.27	50.4789	63801.4	18968.3	50.35	0.13	1250.68	1.62717	38.4877	0.724774	50.9286	0.478169	60.9993	1.11054	38.7425	0.631484	54.913	1.10581	42.8935	1.23639	40.3923	312.34	94.54	524.43	124.67	200.23	82.01
40	25.25	26.18	81.82	71.15	62.06	sp|O65282|CH20_ARATH	20 kDa chaperonin, chloroplastic OS=Arabidopsis thaliana GN=CPN20 PE=1 SV=2	1	auto	2	99	TAGGLLLTETTK	iTRAQ8plex@N-term; iTRAQ8plex(K)@12			-0.00304565	1812.08	605.034	1812.08	605.035	3	12	1.1.1.2489.24	42.9165	76429.1	24139.6	42.79	0.18	1060.04	0.878865	44.6692	1.30827	41.6886	1.2005	43.4577	0.894293	40.6943	1.2766	42.5366	0.528549	53.7859	1.2149	40.3941	314.76	94.54	285.45	94.38	364.23	105.3
40	25.25	26.18	81.82	71.15	62.06	sp|O65282|CH20_ARATH	20 kDa chaperonin, chloroplastic OS=Arabidopsis thaliana GN=CPN20 PE=1 SV=2	1	auto	2	99	TLGGILLPSTAQSKPQGGEVVAVGEGR	iTRAQ8plex@N-term; iTRAQ8plex(K)@14			0.0164024	3228.85	808.219	3228.83	808.215	4	11	1.1.1.2728.29	49.2019	53112.3	25814.1	49.1	0.19	771.162	1.02797	45.7301	0.889301	49.7572			0.974241	42.4214	0.715314	56.2843	1.57971	42.1194	1.29249	42.4819	273.79	88.24	290.42	94.22	215.36	81.64
40	25.25	26.18	81.82	71.15	62.06	sp|O65282|CH20_ARATH	20 kDa chaperonin, chloroplastic OS=Arabidopsis thaliana GN=CPN20 PE=1 SV=2	1	auto	2	99	VAEAEEK	iTRAQ8plex@N-term; iTRAQ8plex(K)@7			-0.00487084	1382.78	692.398	1382.79	692.401	2	12	1.1.1.1828.29	25.8349	19530.5	16757.5	25.79	0.13	1485.33	0.765939	21.2468	0.672882	23.3794	1.07047	20.4463	1.05012	17.8474	0.532262	26.3604	0.625078	23.0195	0.831002	20.1373	1504.07	206.54	1188.75	192.73	895.17	169.38
40	25.25	26.18	81.82	71.15	62.06	sp|O65282|CH20_ARATH	20 kDa chaperonin, chloroplastic OS=Arabidopsis thaliana GN=CPN20 PE=1 SV=2	1	auto	1.5376	98.27	YAGNDFK	iTRAQ8plex@N-term; iTRAQ8plex(K)@7			-0.00484812	1421.77	474.931	1421.78	474.933	3	8	1.1.1.2001.7	30.2604	18729.5	12861.2	30.15	0.2	1312.75	0.490173	28.6571	0.561143	28.4414	0.918277	24.4809	0.74643	22.2442	0.633952	27.9765	0.563393	27.4352	0.571026	27.4786	1135.57	179.21	574.37	137.39	563.62	133.36
40	25.25	26.18	81.82	71.15	62.06	sp|O65282|CH20_ARATH	20 kDa chaperonin, chloroplastic OS=Arabidopsis thaliana GN=CPN20 PE=1 SV=2	1	auto	1.14874	95.13	YTSIKPLGDR	iTRAQ8plex@N-term; iTRAQ8plex(K)@5			0.000179366	1757.03	586.684	1757.03	586.684	3	7	1.1.1.2156.19	34.2891	39607.2	14109.1	34.17	0.16	1041.17	0.588823	29.6308	0.274793	43.2844	0.656035	30.1352	0.531518	27.1762	0.625302	31.5974	1.07791	25.0862	0.556709	28.9367	919.3	161.32	558.56	133.36	223.44	88.41
41	25.09	25.16	59.65	57.35	48.13	sp|P27140|BCA1_ARATH	Beta carbonic anhydrase 1, chloroplastic OS=Arabidopsis thaliana GN=BCA1 PE=1 SV=2	1	auto	2	99	AFDPVETIK	iTRAQ8plex@N-term; iTRAQ8plex(K)@9			0.00318887	1626.95	543.323	1626.94	543.322	3	12	1.1.1.2528.13	43.9377	202904	165077	43.98	0.18	14826	1.04013	8.86827	1.06887	9.23045	1.47232	8.55582	0.84177	8.63994	1.4217	8.67389	1.08758	8.95954	0.952628	9.05677	7244.44	453.93	7775.37	487.96	6849.04	464.22
41	25.09	25.16	59.65	57.35	48.13	sp|P27140|BCA1_ARATH	Beta carbonic anhydrase 1, chloroplastic OS=Arabidopsis thaliana GN=BCA1 PE=1 SV=2	1	auto	2	99	GGYYDFVK	iTRAQ8plex@N-term; iTRAQ8plex(K)@8			-0.00279467	1555.85	778.931	1555.85	778.932	2	11	1.1.1.2390.29	40.3846	39591.2	21054.7	40.44	0.13	807.383	0.539544	32.9161	0.555729	33.9143	0.566627	34.5765	0.670089	27.1149	0.263686	50.5513	0.868507	28.4847	0.700836	29.3847	798.77	150.34	444.71	120.09	392.63	110.77
41	25.09	25.16	59.65	57.35	48.13	sp|P27140|BCA1_ARATH	Beta carbonic anhydrase 1, chloroplastic OS=Arabidopsis thaliana GN=BCA1 PE=1 SV=2	1	auto	1.4437	97.33	VCPSHVLDFQPGDAFVVR	iTRAQ8plex@N-term; Carbamidomethyl(C)@2			-0.0198068	2346.19	587.555	2346.21	587.56	4	9	1.1.1.2896.9	53.6228	31278.7	27135	53.67	0.16	4013.72	1.17007	27.6335	0.585884	36.5661	0.86173	31.7682	0.557433	30.8594	0.761034	33.1403	0.420444	38.9743	0.852049	30.4535	699.96	141.19	845.11	159.62	362.73	110.63
42	24.97	24.91	35.68	31.48	23.46	sp|Q38882|PLDA1_ARATH	Phospholipase D alpha 1 OS=Arabidopsis thaliana GN=PLDALPHA1 PE=1 SV=2	1	auto	2	99	AQGLEEDPR	iTRAQ8plex@N-term			-0.00454921	1317.68	659.847	1317.68	659.849	2	7	1.1.1.1785.26	24.7246	4275.18	3777.6	24.68	0.18	353.267															118.01	57.99	149.03	66.96	67.54	47.35
42	24.97	24.91	35.68	31.48	23.46	sp|Q38882|PLDA1_ARATH	Phospholipase D alpha 1 OS=Arabidopsis thaliana GN=PLDALPHA1 PE=1 SV=2	1	auto	2	99	ILANVEETIGVGK	iTRAQ8plex@N-term; iTRAQ8plex(K)@13			-0.00983396	1950.15	651.058	1950.16	651.061	3	9	1.1.1.3120.11	59.5759	5289.22	5272.92	59.59	0.48	498.772							2.24101	56.264			2.93212	57.5672			118.44	57.99	106.5	57.73	148.78	66.96
42	24.97	24.91	35.68	31.48	23.46	sp|Q38882|PLDA1_ARATH	Phospholipase D alpha 1 OS=Arabidopsis thaliana GN=PLDALPHA1 PE=1 SV=2	1	auto	2	99	VSLYQDAHIPDNFVPR	iTRAQ8plex@N-term			0.000903753	2174.14	725.722	2174.14	725.721	3	9	1.1.1.2762.22	50.1015	12190.5	4675.3	50.22	0.16	454.365			0.481445	58.6736			0.698089	45.1109			0.478212	58.278	0.419335	58.4539	276.56	88.24	16.92	33.48	117.77	57.99
42	24.97	24.91	35.68	31.48	23.46	sp|Q38882|PLDA1_ARATH	Phospholipase D alpha 1 OS=Arabidopsis thaliana GN=PLDALPHA1 PE=1 SV=2	1	auto	2	99	YPIGVASEGDITELPGFEFFPDTK	iTRAQ8plex@N-term; iTRAQ8plex(K)@24			-0.0120012	3236.66	1079.89	3236.67	1079.9	3	13	1.1.1.3382.31	66.5739	13593.1	13276.4	66.58	0.13	692.423							1.02341	55.1351			1.93062	53.2639	1.95363	51.9051	157.62	66.74	65.57	47.35	114.96	57.99
42	24.97	24.91	35.68	31.48	23.46	sp|Q38882|PLDA1_ARATH	Phospholipase D alpha 1 OS=Arabidopsis thaliana GN=PLDALPHA1 PE=1 SV=2	1	auto	1.65758	98.56	IVVVDSEMPSR	iTRAQ8plex@N-term			-0.00523085	1534.83	512.617	1534.83	512.618	3	10	1.1.1.2491.9	42.9603	10809	8550.71	43.03	0.39	1486.74	1.4368	37.3343	1.23434	40.6141	1.71545	37.6974	1.10139	36.9109	1.08564	42.8128	1.22415	39.5572	1.44019	36.8954	350.08	99.99	519.03	124.79	382.21	110.36
42	24.97	24.91	35.68	31.48	23.46	sp|Q38882|PLDA1_ARATH	Phospholipase D alpha 1 OS=Arabidopsis thaliana GN=PLDALPHA1 PE=1 SV=2	1	auto	1.45593	97.41	SIDGGAAAGFPESPEAAAEAGLVSGKDNIIDR	iTRAQ8plex@N-term; iTRAQ8plex(K)@26		missed K-D@26	0.0150423	3692.93	739.592	3692.91	739.589	5	9	1.1.1.2871.23	52.9609	5327.48	4138.3	53.02	0.16	650.299	2.20449	59.7176					2.02501	57.7355					2.54182	58.5904	116.83	57.99	265.76	88.24	95.38	57.73
43	24.94	24.91	38.45	35.24	25.3	P13645	SWISS-PROT:P13645 Tax_Id=9606 Gene_Symbol=KRT10 Keratin, type I cytoskeletal 10	1	auto	2	99	ALEESNYELEGK	iTRAQ8plex@N-term; iTRAQ8plex(K)@12			0.00509265	1989.06	664.026	1989.05	664.024	3	12	1.1.1.2297.26	37.9566	12662.4	12448.9	37.97	0.21	991.362	0.676183	45.746	0.806312	45.0855	0.862689	44.4845	0.197452	64.3883	0.432003	60.0985	1.47397	37.5869	1.21612	37.9383	352.84	99.99	246.19	88.41	251.64	88.24
43	24.94	24.91	38.45	35.24	25.3	P13645	SWISS-PROT:P13645 Tax_Id=9606 Gene_Symbol=KRT10 Keratin, type I cytoskeletal 10	1	auto	2	99	GSLGGGFSSGGFSGGSFSR	iTRAQ8plex@N-term			0.00407214	2010.97	671.332	2010.97	671.331	3	18	1.1.1.2490.17	42.9388	16982.4	14285.4	42.98	0.16	1247.97	1.33989	56.8062	2.71516	50.928			2.36749	48.599	2.19279	53.9832	1.62658	55.4706			157.16	66.96	217.29	81.64	377.43	105.3
43	24.94	24.91	38.45	35.24	25.3	P13645	SWISS-PROT:P13645 Tax_Id=9606 Gene_Symbol=KRT10 Keratin, type I cytoskeletal 10	1	auto	2	99	LENEIQTYR	iTRAQ8plex@N-term			-0.00734692	1468.78	735.395	1468.78	735.399	2	8	1.1.1.2340.29	39.091	11735.5	7601.24	39.15	0.1	496.251	1.2301	47.2125			0.732851	57.8599	0.550695	53.3419			0.925433	51.8668	0.674029	54.2018	233.89	81.64	296.88	94.38	95.29	57.99
43	24.94	24.91	38.45	35.24	25.3	P13645	SWISS-PROT:P13645 Tax_Id=9606 Gene_Symbol=KRT10 Keratin, type I cytoskeletal 10	1	auto	2	99	SLLEGEGSSGGGGR	iTRAQ8plex@N-term			-0.00222514	1565.79	783.904	1565.8	783.905	2	11	1.1.1.1962.31	29.2712	5839.77	4812.02	29.3	0.1	369.572			0.61061	54.9841	0.616816	56.3658	0.373148	55.3447					0.70993	49.039	276.16	88.24	56.1	47.35	149.15	66.74
43	24.94	24.91	38.45	35.24	25.3	P13645	SWISS-PROT:P13645 Tax_Id=9606 Gene_Symbol=KRT10 Keratin, type I cytoskeletal 10	1	auto	2	99	SSSSGSVGESSSK	iTRAQ8plex@N-term; iTRAQ8plex(K)@13			0.00820125	1792.93	598.652	1792.93	598.649	3	13	1.1.1.1497.16	17.4016	1927.52	1835.55	17.41	0.1	890.077	0.330873	55.1288			0.441279	51.586	0.658656	37.2733	0.257107	68.6912	0.60753	43.5441	0.555127	42.5861	424.93	109.53	145.08	70.7	42.65	40.45
43	24.94	24.91	38.45	35.24	25.3	P13645	SWISS-PROT:P13645 Tax_Id=9606 Gene_Symbol=KRT10 Keratin, type I cytoskeletal 10	1	auto	2	99	VLDELTLTK	iTRAQ8plex@N-term; iTRAQ8plex(K)@9			-0.0087554	1638.99	547.338	1639	547.341	3	9	1.1.1.2879.8	53.1679	17877.6	4171.6	53.37	0.24	326.634	1.09784	53.0347											1.54784	48.7779	195.88	74.66	221.9	81.83	60.3	47.35
43	24.94	24.91	38.45	35.24	25.3	P13645	SWISS-PROT:P13645 Tax_Id=9606 Gene_Symbol=KRT10 Keratin, type I cytoskeletal 10	1	auto	1.33724	98.1	DAEAWFNEK	iTRAQ8plex@N-term; iTRAQ8plex(K)@9			0.00140636	1716.89	573.306	1716.89	573.305	3	7	1.1.1.2465.7	42.29	13018.3	11393.1	42.33	0.1	1124.56	0.210773	55.9084	0.438742	40.1368	0.494083	40.0075	0.67724	29.76	0.526348	38.7562	0.186992	55.9224	0.454523	40.1186	660.76	136.5	143.71	74.66	256.42	88.24
44	24.24	24.36	58.23	44.81	38.48	sp|P25697|KPPR_ARATH	Phosphoribulokinase, chloroplastic OS=Arabidopsis thaliana GN=At1g32060 PE=2 SV=1	1	auto	2	99	ANDFDLMYEQVK	iTRAQ8plex@N-term; iTRAQ8plex(K)@12			0.00338698	2080.08	694.367	2080.08	694.366	3	11	1.1.1.2731.17	49.2752	58211.6	12545.1	49.4	0.13	731.15			1.95966	47.816	1.92745	48.9307	1.17351	48.3417			2.18852	46.5234	2.07788	46.0842	197.54	74.66	58.01	47.35	342.4	100.29
44	24.24	24.36	58.23	44.81	38.48	sp|P25697|KPPR_ARATH	Phosphoribulokinase, chloroplastic OS=Arabidopsis thaliana GN=At1g32060 PE=2 SV=1	1	auto	2	99	DLLDFSIYLDISNEVK	iTRAQ8plex@N-term; iTRAQ8plex(K)@16			0.00323044	2491.37	831.464	2491.37	831.463	3	11	1.1.1.3486.12	69.3751	12980.4	6944.22	69.23	0.22	455.466															115.9	57.47	145.5	66.51	143.4	66.74
44	24.24	24.36	58.23	44.81	38.48	sp|P25697|KPPR_ARATH	Phosphoribulokinase, chloroplastic OS=Arabidopsis thaliana GN=At1g32060 PE=2 SV=1	1	auto	2	99	IRDLYEQLIANK	iTRAQ8plex@N-term; iTRAQ8plex(K)@12		missed R-D@2	0.00232595	2083.23	521.814	2083.23	521.814	4	9	1.1.1.3025.3	57.0511	20001.6	6484.48	56.91	0.21	344.058													1.26076	56.5258	156.43	66.74	183.84	74.46	66.54	47.35
44	24.24	24.36	58.23	44.81	38.48	sp|P25697|KPPR_ARATH	Phosphoribulokinase, chloroplastic OS=Arabidopsis thaliana GN=At1g32060 PE=2 SV=1	1	auto	2	99	LDELIYVESHLSNLSTK	iTRAQ8plex@N-term; iTRAQ8plex(K)@17			-0.00783619	2568.42	643.112	2568.43	643.114	4	10	1.1.1.3361.8	65.9935	11181.3	9427.01	66.04	0.24	591.944															156.84	66.74	142.65	66.74	187.56	74.66
44	24.24	24.36	58.23	44.81	38.48	sp|P25697|KPPR_ARATH	Phosphoribulokinase, chloroplastic OS=Arabidopsis thaliana GN=At1g32060 PE=2 SV=1	1	auto	2	99	LTSVFGGAAKPPK	iTRAQ8plex@N-term; iTRAQ8plex(K)@10; iTRAQ8plex(K)@13			0.00397881	2184.34	547.093	2184.34	547.092	4	9	1.1.1.2510.9	43.4599	47377	16716.8	43.61	0.18	1669.45	1.47076	29.7549	1.00414	34.4564	0.884555	36.5123	1.26588	28.6781	1.11722	33.7362	0.536023	40.596	0.80391	36.0854	545.09	124.79	827.25	157.23	484.13	124.67
44	24.24	24.36	58.23	44.81	38.48	sp|P25697|KPPR_ARATH	Phosphoribulokinase, chloroplastic OS=Arabidopsis thaliana GN=At1g32060 PE=2 SV=1	1	auto	2	99	VTALDPR	iTRAQ8plex@N-term			-0.000316472	1074.63	538.324	1074.63	538.324	2	9	1.1.1.2121.14	33.3734	192136	77130.9	33.26	0.15	4317.63	0.955717	15.6573	1.13242	15.5899	1.07135	16.1522	1.00208	14.1774	0.556027	20.5769	0.981834	15.8081	0.826464	15.8595	2436.11	263.11	2402.45	272.34	2440.08	274.33
44	24.24	24.36	58.23	44.81	38.48	sp|P25697|KPPR_ARATH	Phosphoribulokinase, chloroplastic OS=Arabidopsis thaliana GN=At1g32060 PE=2 SV=1	1	auto	1.40894	97.92	DLYEQLIANK	iTRAQ8plex@N-term; iTRAQ8plex(K)@10			-0.00137646	1814.04	605.687	1814.04	605.687	3	7	1.1.1.2734.13	49.3535	9335.4	5926.08	49.29	0.19	451.626	0.315944	58.7508	0.189878	76.815	0.44797	52.4619	0.256078	53.6246	0.451408	52.9877	0.324527	57.1984	0.492957	46.3367	391.73	105.16	127.71	66.74	65.79	47.35
45	24.09	24.05	36.54	33.65	29.62	sp|P30184|AMPL1_ARATH	Leucine aminopeptidase 1 OS=Arabidopsis thaliana GN=LAP1 PE=1 SV=1	1	auto	2	99	AVDIIGFGTGAEVEK	iTRAQ8plex@N-term; iTRAQ8plex(K)@15			-0.0103209	2113.18	705.4	2113.19	705.403	3	13	1.1.1.2837.17	52.0543	12419.6	12231.7	52.04	0.18	912.232	1.02127	42.7579	0.466951	59.7433	0.825015	48.0595	0.575087	45.6136	0.672236	52.3448	0.823114	46.4113	1.54405	39.1842	313.23	94.38	330.09	100.14	129.37	66.74
45	24.09	24.05	36.54	33.65	29.62	sp|P30184|AMPL1_ARATH	Leucine aminopeptidase 1 OS=Arabidopsis thaliana GN=LAP1 PE=1 SV=1	1	auto	2	99	EIDVIEWK	iTRAQ8plex@N-term; iTRAQ8plex(K)@8			-0.00509868	1638.94	547.32	1638.94	547.322	3	9	1.1.1.2743.8	49.5907	19145.1	16324.2	49.56	0.13	968.62	1.81144	35.7447	1.5082	38.6159	0.603886	54.1553	1.60879	34.3863	0.820991	47.0499	0.735379	45.6237	1.33447	37.6022	348.74	99.99	651.86	139.14	465.22	120.34
45	24.09	24.05	36.54	33.65	29.62	sp|P30184|AMPL1_ARATH	Leucine aminopeptidase 1 OS=Arabidopsis thaliana GN=LAP1 PE=1 SV=1	1	auto	2	99	GDILVVGVTEK	iTRAQ8plex@N-term; iTRAQ8plex(K)@11			-0.0092232	1737.04	580.021	1737.05	580.024	3	9	1.1.1.2613.13	46.1572	11258.6	7700.71	46.2	0.19	463.442															117.24	57.99	225.85	81.64	100.14	57.99
45	24.09	24.05	36.54	33.65	29.62	sp|P30184|AMPL1_ARATH	Leucine aminopeptidase 1 OS=Arabidopsis thaliana GN=LAP1 PE=1 SV=1	1	auto	2	99	YAEDVSYGVIFGR	iTRAQ8plex@N-term			0.00901767	1778.92	593.982	1778.91	593.979	3	12	1.1.1.2877.11	53.1153	11706	10557.4	53.16	0.19	448.701			0.701749	48.3146			0.428608	48.6275			0.687964	48.4185			316.45	94.38	12.37	33.48	196.42	74.66
46	23.99	24.08	55.64	48.12	45.49	sp|Q96291|BAS1A_ARATH	2-Cys peroxiredoxin BAS1, chloroplastic OS=Arabidopsis thaliana GN=BAS1 PE=1 SV=2	1	auto	2	99	KSGGLGDLNYPLISDVTK	iTRAQ8plex@N-term; iTRAQ8plex(K)@1; iTRAQ8plex(K)@18		missed K-S@1	0.00783962	2788.62	698.162	2788.61	698.16	4	14	1.1.1.2761.16	50.0719	41575	33150.7	49.98	0.29	2181.14	0.770117	31.0738	1.32362	27.7034	1.18811	29.0569	0.795577	27.892	0.893084	31.852	1.09406	28.5695	0.940839	28.611	706.07	141.51	561.09	133.24	826.63	158.1
46	23.99	24.08	55.64	48.12	45.49	sp|Q96291|BAS1A_ARATH	2-Cys peroxiredoxin BAS1, chloroplastic OS=Arabidopsis thaliana GN=BAS1 PE=1 SV=2	1	auto	2	99	SFGVLIHDQGIALR	iTRAQ8plex@N-term			0.00127924	1829.05	458.269	1829.05	458.269	4	15	1.1.1.2762.3	50.0911	39885	24187.6	50.01	0.16	1158.19	1.72012	44.1377	0.990855	53.2271	0.906208	54.7828	0.664545	50.9301	0.777506	56.898					232.71	81.64	413.05	110.63	203.95	81.64
46	23.99	24.08	55.64	48.12	45.49	sp|Q96291|BAS1A_ARATH	2-Cys peroxiredoxin BAS1, chloroplastic OS=Arabidopsis thaliana GN=BAS1 PE=1 SV=2	1	auto	1.72125	99	LSDYIGK	iTRAQ8plex@N-term; iTRAQ8plex(K)@7			-0.0124923	1402.82	702.415	1402.83	702.421	2	10	1.1.1.2409.28	40.8805	46318.9	11382.4	40.99	0.07	624.052	0.857104	42.6531	2.4021	34.5173	1.10015	42.7673	1.20213	35.7318			1.96742	35.4106	1.66147	35.5195	354.32	100.29	313.37	99.99	752.81	148.72
47	23.82	23.89	68.54	62.92	47.57	sp|P42643|14331_ARATH	14-3-3-like protein GF14 chi OS=Arabidopsis thaliana GN=GRF1 PE=1 SV=3	1	auto	2	99	LLDTILVPAAASGDSK	iTRAQ8plex@N-term; iTRAQ8plex(K)@16			0.00541258	2178.28	727.1	2178.27	727.098	3	16	1.1.1.3176.19	61.0772	15857.9	10847.2	61.19	0.32	735.02	1.48438	49.7746			1.33417	53.6271	0.80651	52.9491			1.12684	54.0643			194.04	74.46	297.21	94.22	171.5	74.66
47	23.82	23.89	68.54	62.92	47.57	sp|P42643|14331_ARATH	14-3-3-like protein GF14 chi OS=Arabidopsis thaliana GN=GRF1 PE=1 SV=3	1	auto	1.03152	95.04	DEFVYMAK	iTRAQ8plex@N-term; iTRAQ8plex(K)@8			-0.00394158	1609.86	537.627	1609.86	537.628	3	6	1.1.1.2485.10	42.8028	9172.29	5374.09	42.69	0.21	413.668			1.06345	55.3985			0.917982	51.0664	1.63539	50.4293					196.7	74.66	140.83	66.96	185.02	74.66
48	23.69	27.67	54.2	51.49	42.01	sp|Q8W493|FNRL2_ARATH	Ferredoxin--NADP reductase, leaf isozyme 2, chloroplastic OS=Arabidopsis thaliana GN=LFNR2 PE=1 SV=1	1	auto	2	99	EGQSVGVIADGIDK	iTRAQ8plex@N-term; iTRAQ8plex(K)@14			-0.00205661	1995.11	666.043	1995.11	666.044	3	9	1.1.1.2349.23	39.3229	10780.8	7211.68	39.26	0.13	653.065			0.921942	51.7231			1.46026	42.0608	1.06259	52.096	0.898459	51.9149	1.14331	46.8518	237.78	81.83	18.25	33.48	193.9	74.87
48	23.69	27.67	54.2	51.49	42.01	sp|Q8W493|FNRL2_ARATH	Ferredoxin--NADP reductase, leaf isozyme 2, chloroplastic OS=Arabidopsis thaliana GN=LFNR2 PE=1 SV=1	1	auto	2	99	EGQSVGVIADGIDKNGKPHK	iTRAQ8plex@N-term; iTRAQ8plex(K)@14; iTRAQ8plex(K)@17; iTRAQ8plex(K)@20		missed K-N@14	-0.0268486	3264.86	545.151	3264.89	545.155	6	11	1.1.1.2106.16	32.991	22041.3	18831.8	32.95	0.1	3835.3	0.572691	18.2373	0.759607	17.22	0.743537	17.9672	1.11907	13.6481	0.603135	19.7197	1.02881	15.4176	1.5108	13.6248	2497.18	265.86	1475.7	218.51	1677.79	227.08
48	23.69	27.67	54.2	51.49	42.01	sp|Q8W493|FNRL2_ARATH	Ferredoxin--NADP reductase, leaf isozyme 2, chloroplastic OS=Arabidopsis thaliana GN=LFNR2 PE=1 SV=1	1	auto	2	99	LVYTNDQGETVK	iTRAQ8plex@N-term; iTRAQ8plex(K)@12			0.00269027	1974.09	659.038	1974.09	659.037	3	13	1.1.1.2196.26	35.3473	49664.9	32739.7	35.41	0.13	2635.97	1.2578	22.5789	0.788949	27.3233	1.1879	24.4111	1.6123	20.1467	0.825406	27.7224	1.08145	23.9424	1.3176	22.0278	1013.92	170.01	1315.96	198.99	707.54	152.64
48	23.69	27.67	54.2	51.49	42.01	sp|Q8W493|FNRL2_ARATH	Ferredoxin--NADP reductase, leaf isozyme 2, chloroplastic OS=Arabidopsis thaliana GN=LFNR2 PE=1 SV=1	1	auto	2	99	VDYAISR	iTRAQ8plex@N-term			-0.00280609	1126.63	564.32	1126.63	564.322	2	10	1.1.1.2080.24	32.3201	151683	19627.8	32.46	0.16	1472.35	0.606888	33.7816	1.42878	27.1323	1.1145	29.8579	1.25995	25.1841	1.07683	30.1238	0.965891	29.5674	0.777373	29.9803	705.12	141.3	441.57	120.09	891.1	163
48	23.69	27.67	54.2	51.49	42.01	sp|Q8W493|FNRL2_ARATH	Ferredoxin--NADP reductase, leaf isozyme 2, chloroplastic OS=Arabidopsis thaliana GN=LFNR2 PE=1 SV=1	1	auto	1.95861	99	GIDDIMVSLAANDGIDWFDYKK	iTRAQ8plex@N-term; iTRAQ8plex(K)@21; iTRAQ8plex(K)@22		missed K-K@21	0.00236607	3397.8	680.568	3397.8	680.567	5	10	1.1.1.3419.14	67.5625	22706.2	20522.7	67.6	0.13	1703.89	0.405119	35.8724	0.871154	28.1114	1.11079	26.5733	0.374232	31.8817	0.480659	35.9992	0.855279	27.6808	1.02565	25.5813	855.65	155.49	357.69	110.63	659.31	141.41
48	23.69	27.67	54.2	51.49	42.01	sp|Q8W493|FNRL2_ARATH	Ferredoxin--NADP reductase, leaf isozyme 2, chloroplastic OS=Arabidopsis thaliana GN=LFNR2 PE=1 SV=1	1	auto	1.92082	99	EPYTGK	iTRAQ8plex@N-term; iTRAQ8plex(K)@6			-0.0034863	1301.74	434.921	1301.74	434.922	3	8	1.1.1.1753.7	23.8966	48964.2	18631	23.79	0.12	2187.18	0.896713	20.1514	0.677418	23.1799	0.599357	25.4747	1.66139	16.3311	0.620556	25.3481	1.04436	19.6971	0.918034	19.5406	1519.1	207.71	1405.62	208.07	910.21	170.37
48	23.69	27.67	54.2	51.49	42.01	sp|Q8W493|FNRL2_ARATH	Ferredoxin--NADP reductase, leaf isozyme 2, chloroplastic OS=Arabidopsis thaliana GN=LFNR2 PE=1 SV=1	1	auto	1.79588	98.98	APENFR	iTRAQ8plex@N-term			-0.000665986	1036.56	519.287	1036.56	519.288	2	7	1.1.1.1797.15	25.0282	58243.7	17841.8	24.91	0.15	1684.72	0.84604	26.2946	0.771929	28.4184	0.899624	27.5132	0.888105	23.6347	0.632212	31.2081	0.60044	29.7915	0.811136	26.1938	924.32	161.98	806.94	158.19	631.1	141.19
49	23.65	26.18	55.32	41.49	34.26	sp|P57751|UGPA1_ARATH	UTP--glucose-1-phosphate uridylyltransferase 1 OS=Arabidopsis thaliana GN=UGP1 PE=2 SV=1	1	auto	2	99	SAVDGLTEMSENEK	iTRAQ8plex@N-term; iTRAQ8plex(K)@14			-0.000240315	2117.08	706.7	2117.08	706.7	3	7	1.1.1.2313.26	38.3776	4181.07	2925.85	38.33	0.16	456.313	1.90307	40.0886			0.62144	57.0778	0.783622	44.8719			0.474582	59.5294	0.98826	45.7867	271.34	88.24	532.84	124.91	40.5	47.35
49	23.65	26.18	55.32	41.49	34.26	sp|P57751|UGPA1_ARATH	UTP--glucose-1-phosphate uridylyltransferase 1 OS=Arabidopsis thaliana GN=UGP1 PE=2 SV=1	1	auto	1.50864	98.22	IQTPTDEIVVPYDK	iTRAQ8plex@N-term; iTRAQ8plex(K)@14			0.00714656	2225.25	742.756	2225.24	742.754	3	8	1.1.1.2625.24	46.4819	10108	4627.15	46.57	0.13	399.344							1.08451	48.6936					1.79006	46.8665	197.5	74.66	61.92	47.35	149.07	66.74
50	23.64	23.75	61.52	47.47	32.95	sp|Q9LFA3|MDAR1_ARATH	Monodehydroascorbate reductase 1, peroxisomal OS=Arabidopsis thaliana GN=MDAR1 PE=1 SV=1	1	auto	2	99	AAEGGAAVEEYDYLPFFYSR	iTRAQ8plex@N-term			0.000469238	2558.23	853.75	2558.23	853.75	3	15	1.1.1.3223.22	62.3043	18593.7	10655.6	62.39	0.16	609.727															0	0.78	77.09	47.03	72.39	47.35
50	23.64	23.75	61.52	47.47	32.95	sp|Q9LFA3|MDAR1_ARATH	Monodehydroascorbate reductase 1, peroxisomal OS=Arabidopsis thaliana GN=MDAR1 PE=1 SV=1	1	auto	2	99	FGAYWVQGGK	iTRAQ8plex@N-term; iTRAQ8plex(K)@10			-0.00566609	1719.95	574.324	1719.96	574.326	3	10	1.1.1.2651.7	47.1595	20884.8	19848.8	47.15	0.13	1357.72	0.675302	30.135	0.423159	37.9828	0.693841	31.5228	0.439196	30.8029	0.579869	34.0902	0.637355	31.185	0.763965	28.2188	809.41	151.44	564.02	133.24	302.95	100.14
50	23.64	23.75	61.52	47.47	32.95	sp|Q9LFA3|MDAR1_ARATH	Monodehydroascorbate reductase 1, peroxisomal OS=Arabidopsis thaliana GN=MDAR1 PE=1 SV=1	1	auto	2	99	GYLFPEGAAR	iTRAQ8plex@N-term			-0.00807902	1383.74	692.876	1383.75	692.88	2	11	1.1.1.2421.16	41.1758	15360.3	5825.68	41.26	0.13	455.528			1.16822	47.0523			1.0315	43.3602	0.992675	51.1137	0.99701	48.5898	0.89542	48.0892	256.21	85.09	112.23	62.03	264.74	88.24
50	23.64	23.75	61.52	47.47	32.95	sp|Q9LFA3|MDAR1_ARATH	Monodehydroascorbate reductase 1, peroxisomal OS=Arabidopsis thaliana GN=MDAR1 PE=1 SV=1	1	auto	2	99	LTDFGVK	iTRAQ8plex@N-term; iTRAQ8plex(K)@7			-0.00673676	1386.83	463.283	1386.83	463.285	3	9	1.1.1.2512.8	43.512	15045	14943.7	43.53	0.21	956.098	2.45333	45.6604	2.27216	47.8446	2.25526	48.7819	3.62221	42.1829	3.84407	44.5283	1.94763	48.5051	3.32591	44.666	194.23	74.87	491.7	120.34	390.35	110.63
50	23.64	23.75	61.52	47.47	32.95	sp|Q9LFA3|MDAR1_ARATH	Monodehydroascorbate reductase 1, peroxisomal OS=Arabidopsis thaliana GN=MDAR1 PE=1 SV=1	1	auto	2	99	SLVSATGDVFK	iTRAQ8plex@N-term; iTRAQ8plex(K)@11			-0.00889443	1730.99	578.005	1731	578.008	3	11	1.1.1.2561.12	44.7789	19592.6	17418.2	44.74	0.16	1176.12	0.508899	42.3226	1.0934	33.9935	0.618283	42.4648	0.710191	33.592	0.815648	38.6242	1.17914	32.9159	0.638447	38.1826	510.91	120.22	268.29	94.38	494.11	121.22
50	23.64	23.75	61.52	47.47	32.95	sp|Q9LFA3|MDAR1_ARATH	Monodehydroascorbate reductase 1, peroxisomal OS=Arabidopsis thaliana GN=MDAR1 PE=1 SV=1	1	auto	1.56864	98.36	EIDDADKLVEAIK	iTRAQ8plex@N-term; iTRAQ8plex(K)@7; iTRAQ8plex(K)@13		missed K-L@7	-0.00460889	2370.37	593.601	2370.38	593.602	4	8	1.1.1.2742.15	49.5679	18484.5	17352	49.55	0.16	702.884	2.25714	46.3004	2.29872	47.7495	2.44963	47.4802	1.10334	50.547	3.75201	44.4233			1.51569	49.8067	193.56	74.66	450.82	115.46	393.55	110.77
51	23.52	24.04	61.45	59.34	41.87	sp|P93819|MDHC1_ARATH	Malate dehydrogenase 1, cytoplasmic OS=Arabidopsis thaliana GN=MDH1 PE=1 SV=2	1	auto	2	99	ALGQISER	iTRAQ8plex@N-term			0.00176744	1176.68	589.347	1176.68	589.346	2	12	1.1.1.2049.21	31.5094	123485	77297.5	31.42	0.18	4345.14	1.18841	16.8787	2.05503	15.4832	1.58019	16.7714	1.77487	14.5886	0.761844	21.2176	1.42286	16.4568	1.65083	15.4589	1879.33	231.38	2304.62	266.09	3416.01	320.72
51	23.52	24.04	61.45	59.34	41.87	sp|P93819|MDHC1_ARATH	Malate dehydrogenase 1, cytoplasmic OS=Arabidopsis thaliana GN=MDH1 PE=1 SV=2	1	auto	2	99	EFAPSIPEK	iTRAQ8plex@N-term; iTRAQ8plex(K)@9			0.00239826	1624.93	542.651	1624.93	542.65	3	9	1.1.1.2345.15	39.2146	122703	37032.8	39.31	0.13	2136.61	1.05443	23.0098	1.45979	22.0385	1.19852	23.619	0.913457	21.8594	0.624256	29.1195	0.556547	28.3938	0.701093	25.3388	1071.44	174.58	1165.77	189.4	1383.43	205.29
51	23.52	24.04	61.45	59.34	41.87	sp|P93819|MDHC1_ARATH	Malate dehydrogenase 1, cytoplasmic OS=Arabidopsis thaliana GN=MDH1 PE=1 SV=2	1	auto	2	99	ELVKDDAWLDGEFISTVQQR	iTRAQ8plex@N-term; iTRAQ8plex(K)@4		missed K-D@4	0.00594311	2956.58	740.153	2956.58	740.151	4	9	1.1.1.3008.19	56.6072	51402.6	12524.1	56.43	0.19	809.978	0.762642	49.6749					0.667315	46.5487	0.828696	51.1831					274.54	88.24	216.05	81.83	61.73	47.35
51	23.52	24.04	61.45	59.34	41.87	sp|P93819|MDHC1_ARATH	Malate dehydrogenase 1, cytoplasmic OS=Arabidopsis thaliana GN=MDH1 PE=1 SV=2	1	auto	2	99	LSVPVSDVK	iTRAQ8plex@N-term; iTRAQ8plex(K)@9			-0.00356458	1550.95	517.989	1550.95	517.99	3	11	1.1.1.2380.12	40.1136	133247	37233.2	39.98	0.12	1741.98	0.665014	29.8162	0.660356	31.4425	1.12592	26.8775	0.824788	25.2665	0.51911	35.8424	0.925191	27.3697	0.977198	25.8866	838.37	154.12	575.3	135.05	489.68	124.91
51	23.52	24.04	61.45	59.34	41.87	sp|P93819|MDHC1_ARATH	Malate dehydrogenase 1, cytoplasmic OS=Arabidopsis thaliana GN=MDH1 PE=1 SV=2	1	auto	2	99	SQAAALEK	iTRAQ8plex@N-term; iTRAQ8plex(K)@8			0.002	1424.85	475.956	1424.84	475.956	3	13	1.1.1.1866.8	26.8081	95809.1	92182.6	26.83	0.16	10772	0.899058	9.50048	0.706586	10.7796	0.695724	11.0709	0.901389	8.67047	0.830056	10.5179	1.05995	9.26432	0.857144	9.38029	6826.18	440.31	6332.77	441.72	4266.2	368.46
51	23.52	24.04	61.45	59.34	41.87	sp|P93819|MDHC1_ARATH	Malate dehydrogenase 1, cytoplasmic OS=Arabidopsis thaliana GN=MDH1 PE=1 SV=2	1	auto	2	99	VLVVANPANTNALILK	iTRAQ8plex@N-term; iTRAQ8plex(K)@16			-0.00375246	2257.39	565.356	2257.4	565.357	4	14	1.1.1.3013.6	56.7336	61761.4	38145.8	56.65	0.16	1915.57	1.70741	31.2713	1.32265	34.6356	1.35575	34.6681	0.972391	32.7809	0.608278	45.1468	0.832446	37.9666	1.07576	34.2971	465.48	115.46	820.1	156.17	544.56	131.64
51	23.52	24.04	61.45	59.34	41.87	sp|P93819|MDHC1_ARATH	Malate dehydrogenase 1, cytoplasmic OS=Arabidopsis thaliana GN=MDH1 PE=1 SV=2	1	auto	1.69897	98.74	GAAIIK	iTRAQ8plex@N-term; iTRAQ8plex(K)@6			-0.00704652	1179.77	590.894	1179.78	590.897	2	9	1.1.1.2016.21	30.6501	18753.3	12305.7	30.56	0.26	823.379	1.13311	34.1174	1.10168	36.0662	1.54126	33.435	1.29933	30.7948	0.852055	40.3563	1.38341	33.1685	0.887007	35.8988	468.24	115.46	547.48	129.09	456.27	120.09
52	23.48	23.52	43.81	42.86	37.14	sp|O22126|FLA8_ARATH	Fasciclin-like arabinogalactan protein 8 OS=Arabidopsis thaliana GN=FLA8 PE=1 SV=1	1	auto	2	99	AEGVPDLTK	iTRAQ8plex@N-term; iTRAQ8plex(K)@9			0.00143426	1536.9	513.307	1536.9	513.306	3	10	1.1.1.2190.14	35.1832	39104.6	19630.1	35.28	0.16	1422.72	2.27444	29.8807	1.42992	34.2549	1.08434	37.796	2.06001	28.9053	1.13109	37.3734	1.48255	32.9993	1.57327	31.6867	462.79	115.46	1086.14	178.61	585.32	137.39
52	23.48	23.52	43.81	42.86	37.14	sp|O22126|FLA8_ARATH	Fasciclin-like arabinogalactan protein 8 OS=Arabidopsis thaliana GN=FLA8 PE=1 SV=1	1	auto	2	99	FDLTTSTSGDEVILHTGVAPSR	iTRAQ8plex@N-term			0.0158593	2606.37	652.599	2606.35	652.595	4	11	1.1.1.2705.18	48.5829	5884.9	4764.8	48.65	0.19	600.816							1.14106	54.2244							158.71	66.96	64.82	47.35	147.76	66.74
52	23.48	23.52	43.81	42.86	37.14	sp|O22126|FLA8_ARATH	Fasciclin-like arabinogalactan protein 8 OS=Arabidopsis thaliana GN=FLA8 PE=1 SV=1	1	auto	2	99	GLTVFAPSDEAFK	iTRAQ8plex@N-term; iTRAQ8plex(K)@13			0.00112699	1989.1	498.283	1989.1	498.283	4	11	1.1.1.2791.3	50.8648	22946.2	15676.8	50.81	0.13	990.854	0.613688	37.8389	0.573123	40.7082	0.86294	35.7269	0.51935	35.2893	0.26324	60.4103	0.870176	34.2933	0.0998474	169.595	549.94	124.79	348.25	105.45	278.78	94.22
52	23.48	23.52	43.81	42.86	37.14	sp|O22126|FLA8_ARATH	Fasciclin-like arabinogalactan protein 8 OS=Arabidopsis thaliana GN=FLA8 PE=1 SV=1	1	auto	2	99	LADTVLDATPVVIFTVDNVLLPAELFGK	iTRAQ8plex@N-term; iTRAQ8plex(K)@28			-0.00853148	3578.04	895.517	3578.05	895.519	4	21	1.1.1.3947.3	80.2739	12444.7	11600	80.26	0.05	1382.32	1.63001	50.2961	1.27163	55.911	1.92388	50.8309	1.03068	51.6886							183.16	72.4	308.07	95.81	206.01	81.46
52	23.48	23.52	43.81	42.86	37.14	sp|O22126|FLA8_ARATH	Fasciclin-like arabinogalactan protein 8 OS=Arabidopsis thaliana GN=FLA8 PE=1 SV=1	1	auto	2	99	LDSSYTK	iTRAQ8plex@N-term; iTRAQ8plex(K)@7			-0.0006609	1420.8	474.608	1420.8	474.608	3	9	1.1.1.1970.11	29.4685	21957.2	20353	29.49	0.18	2046.71	0.476556	24.6831	0.933438	20.2368	0.724789	22.5809	0.603913	19.9752	0.641635	23.6018	0.653804	22.1432	0.497393	22.9006	1578.23	211.25	776.09	160.95	1303.03	197.77
52	23.48	23.52	43.81	42.86	37.14	sp|O22126|FLA8_ARATH	Fasciclin-like arabinogalactan protein 8 OS=Arabidopsis thaliana GN=FLA8 PE=1 SV=1	1	auto	2	99	LTQAEVVSLLEYHALAEYKPK	iTRAQ8plex@N-term; iTRAQ8plex(K)@19; iTRAQ8plex(K)@21			0.0163071	3313.92	663.792	3313.91	663.788	5	9	1.1.1.3119.12	59.549	29668.2	16285.2	59.62	0.14	1402.72	1.03353	32.2773	0.791169	36.7834	0.860386	35.9717	0.453073	37.4036	0.891627	35.6614	0.617486	38.4716	1.0504	31.6658	547.55	124.79	583.95	133.47	383.17	110.63
52	23.48	23.52	43.81	42.86	37.14	sp|O22126|FLA8_ARATH	Fasciclin-like arabinogalactan protein 8 OS=Arabidopsis thaliana GN=FLA8 PE=1 SV=1	1	auto	2	99	TFANLLVSSGVLK	iTRAQ8plex@N-term; iTRAQ8plex(K)@13			0.00398695	1956.19	653.071	1956.19	653.07	3	10	1.1.1.3172.11	60.9665	30664.8	24370.8	61.01	0.19	1263.16	1.06108	24.9174	0.345183	40.4231	0.626781	30.7991	0.337356	31.8467	0.37874	37.8225	0.380072	35.3596	0.230366	42.4182	903.1	160.29	988.81	172.93	275.73	100.14
52	23.48	23.52	43.81	42.86	37.14	sp|O22126|FLA8_ARATH	Fasciclin-like arabinogalactan protein 8 OS=Arabidopsis thaliana GN=FLA8 PE=1 SV=1	1	auto	2	99	TYESAVEK	iTRAQ8plex@N-term; iTRAQ8plex(K)@8			-0.0129665	1533.84	512.286	1533.85	512.291	3	11	1.1.1.1920.16	28.1834	38925.6	27736	28.15	0.1	2724.4	1.29545	18.6507	0.834785	22.2238	0.854966	22.2152	0.774905	19.4078	0.540907	26.6675	0.980578	20.3937	0.525724	23.5084	1466.11	204.47	1959.82	242.69	1082.53	187.31
52	23.48	23.52	43.81	42.86	37.14	sp|O22126|FLA8_ARATH	Fasciclin-like arabinogalactan protein 8 OS=Arabidopsis thaliana GN=FLA8 PE=1 SV=1	1	auto	2	99	VGFGSAASGSK	iTRAQ8plex@N-term; iTRAQ8plex(K)@11			-0.00272082	1574.88	525.969	1574.89	525.97	3	12	1.1.1.2017.16	30.673	20142.5	12880.9	30.58	0.23	1616.41	1.12148	24.8846	0.347711	41.0829	0.727486	29.8868	0.630601	26.498	0.778497	29.6375	0.794773	27.9668	0.487952	33.6424	880.18	158.29	1018.57	175.19	270.7	99.99
54	22.85	23.24	42.15	35.34	30.63	sp|Q43316|HEM3_ARATH	Porphobilinogen deaminase, chloroplastic OS=Arabidopsis thaliana GN=HEMC PE=1 SV=1	1	auto	2	99	DAGQELLSR	iTRAQ8plex@N-term			0.00419848	1291.71	646.861	1291.7	646.859	2	13	1.1.1.2041.27	31.3048	66745.4	24089.1	31.39	0.13	1327.52	0.297277	31.5485	0.38805	28.6692	0.555697	25.5075	0.464882	22.5192	0.603365	24.7856	0.288643	31.2992	0.4838	24.148	1450.22	202.31	444.86	125.88	497.76	124.67
54	22.85	23.24	42.15	35.34	30.63	sp|Q43316|HEM3_ARATH	Porphobilinogen deaminase, chloroplastic OS=Arabidopsis thaliana GN=HEMC PE=1 SV=1	1	auto	2	99	DVPTYLPEK	iTRAQ8plex@N-term; iTRAQ8plex(K)@9			0.000264308	1668.95	557.326	1668.95	557.326	3	10	1.1.1.2340.14	39.0828	73449.6	17679.4	39.18	0.1	3509.93	1.29581	16.0259	1.0362	17.8147	0.955527	18.5441	1.02707	15.6513	0.919271	18.9183	1.17929	16.7337	1.12078	16.3379	1987.74	238.09	2657.84	282.98	1821.81	240.24
54	22.85	23.24	42.15	35.34	30.63	sp|Q43316|HEM3_ARATH	Porphobilinogen deaminase, chloroplastic OS=Arabidopsis thaliana GN=HEMC PE=1 SV=1	1	auto	2	99	GLVASPDGTK	iTRAQ8plex@N-term; iTRAQ8plex(K)@10			-0.00376788	1551.9	518.309	1551.91	518.31	3	10	1.1.1.1983.13	29.8081	55326	16850.3	29.69	0.13	2667.92	1.32265	18.9988	0.738091	24.0064	1.72272	18.7721	1.08869	18.4658	0.670823	25.3979	1.22943	19.7312	1.32993	18.7145	1398.79	199.75	1909.09	239.23	913.19	176.22
54	22.85	23.24	42.15	35.34	30.63	sp|Q43316|HEM3_ARATH	Porphobilinogen deaminase, chloroplastic OS=Arabidopsis thaliana GN=HEMC PE=1 SV=1	1	auto	2	99	GSPLALAQAYETR	iTRAQ8plex@N-term			0.00422011	1679.92	560.98	1679.91	560.979	3	14	1.1.1.2652.19	47.1924	92337.7	27218.5	47.07	0.16	1676.31	4.5999	39.7505	1.41137	50.8118	1.0336	55.2245	1.84078	42.4874	1.44416	50.4659	2.29938	43.8961	1.19315	48.4487	225	81.46	1067.97	175.27	280.88	100.14
54	22.85	23.24	42.15	35.34	30.63	sp|Q43316|HEM3_ARATH	Porphobilinogen deaminase, chloroplastic OS=Arabidopsis thaliana GN=HEMC PE=1 SV=1	1	auto	2	99	ILSQPLADIGGK	iTRAQ8plex@N-term; iTRAQ8plex(K)@12			0.00142352	1819.1	607.375	1819.1	607.375	3	13	1.1.1.2824.4	51.7265	75652.9	23064	51.87	0.2	1320.79	0.768957	32.925	0.547484	39.3732	1.18009	30.7481	0.893558	28.7714	0.643229	37.8599	0.702228	34.4534	0.622223	34.2388	623.83	133.02	494.99	124.18	302.09	99.99
54	22.85	23.24	42.15	35.34	30.63	sp|Q43316|HEM3_ARATH	Porphobilinogen deaminase, chloroplastic OS=Arabidopsis thaliana GN=HEMC PE=1 SV=1	1	auto	2	99	TDDDKMATYLASLNHEETR	iTRAQ8plex@N-term; iTRAQ8plex(K)@5		missed K-M@5	0.0241221	2817.43	705.365	2817.41	705.359	4	10	1.1.1.2534.27	44.1037	8808.33	8480.77	44.11	0.1	1121.3	0.866429	45.0929	2.01871	37.8951	1.4396	41.7822	1.15931	38.4605	1.02554	46.5372	1.92594	37.8503	2.19454	36.1814	313.73	94.38	280.49	94.22	560.18	129.09
54	22.85	23.24	42.15	35.34	30.63	sp|Q43316|HEM3_ARATH	Porphobilinogen deaminase, chloroplastic OS=Arabidopsis thaliana GN=HEMC PE=1 SV=1	1	auto	2	99	YPALHVEENFR	iTRAQ8plex@N-term			0.00843414	1677.89	560.303	1677.88	560.3	3	12	1.1.1.2369.13	39.8364	28330.9	11623.7	40.08	0.33	942.136	1.21714	47.435	1.19781	49.8577	1.45964	47.867	1.01272	45.6946			1.48261	46.1636	1.59414	44.5791	233.92	81.64	293.79	94.38	247.83	88.24
54	22.85	23.24	42.15	35.34	30.63	sp|Q43316|HEM3_ARATH	Porphobilinogen deaminase, chloroplastic OS=Arabidopsis thaliana GN=HEMC PE=1 SV=1	1	auto	1.76955	98.94	VQATLLALAGLKR	iTRAQ8plex@N-term; iTRAQ8plex(K)@12		missed K-R@12	-0.00412654	1961.26	654.76	1961.26	654.761	3	7	1.1.1.3208.8	61.9008	3671.97	3562.1	62.02	0.31	309.632							0.675917	54.5599							196.67	74.66	143.71	66.74	0	10.51
54	22.85	23.24	42.15	35.34	30.63	sp|Q43316|HEM3_ARATH	Porphobilinogen deaminase, chloroplastic OS=Arabidopsis thaliana GN=HEMC PE=1 SV=1	1	auto	1.69897	98.74	VLETSR	iTRAQ8plex@N-term			-0.00300103	1007.59	504.802	1007.59	504.803	2	9	1.1.1.1866.13	26.8108	70117.4	69548.7	26.83	0.21	5373.74	1.27443	11.7942	1.22044	12.4421	0.910536	13.8365	0.993877	11.5428	0.846531	14.186	0.953608	12.9556	0.885351	12.6379	3702.2	324.89	4868.59	383.64	3996.45	352.49
54	22.85	23.24	42.15	35.34	30.63	sp|Q43316|HEM3_ARATH	Porphobilinogen deaminase, chloroplastic OS=Arabidopsis thaliana GN=HEMC PE=1 SV=1	1	auto	1.16749	95.17	GNVQTR	iTRAQ8plex@N-term			-0.00278024	977.553	489.784	977.556	489.785	2	10	1.1.1.1279.11	11.8587	30490.6	17904	11.94	0.12	3991.2	1.75221	14.2932	1.92391	14.5405	1.45885	15.7244	1.24022	14.3146	0.70455	19.8147	1.08659	16.2037	1.21259	15.1906	2211.07	251.7	3997.76	345.54	3762.58	340.38
55	22.54	22.7	62.15	62.15	56.92	sp|O80934|Y2766_ARATH	Uncharacterized protein At2g37660, chloroplastic OS=Arabidopsis thaliana GN=At2g37660 PE=1 SV=2	1	auto	2	99	ALDLASKPEGTGTPTK	iTRAQ8plex@N-term; iTRAQ8plex(K)@7; iTRAQ8plex(K)@16			0.00210849	2497.45	500.498	2497.45	500.498	5	9	1.1.1.2224.14	36.0525	11050.8	9603.11	36.07	0.1	1476.84	1.04939	29.1858	0.638503	36.0581	0.661992	36.2971	1.04505	26.9543	1.08753	30.9662	1.09368	29.5425	1.98639	25.2223	663.56	137.39	718.53	147.8	374.75	110.63
55	22.54	22.7	62.15	62.15	56.92	sp|O80934|Y2766_ARATH	Uncharacterized protein At2g37660, chloroplastic OS=Arabidopsis thaliana GN=At2g37660 PE=1 SV=2	1	auto	2	99	ALFTQVTTK	iTRAQ8plex@N-term; iTRAQ8plex(K)@9			-0.012698	1615.96	539.662	1615.98	539.666	3	9	1.1.1.2471.9	42.4443	6836.81	5395.49	42.49	0.1	606.922	1.37147	56.5311			4.32164	48.4125	1.05548	56.8016	2.36057	52.7981					156.05	66.74	220.84	81.64	205.55	81.83
55	22.54	22.7	62.15	62.15	56.92	sp|O80934|Y2766_ARATH	Uncharacterized protein At2g37660, chloroplastic OS=Arabidopsis thaliana GN=At2g37660 PE=1 SV=2	1	auto	2	99	ELLVGKDDELLETETR	iTRAQ8plex@N-term; iTRAQ8plex(K)@6		missed K-D@6	0.00953582	2467.37	617.851	2467.36	617.848	4	15	1.1.1.2639.19	46.849	61452.8	36681.2	46.76	0.16	1739.81	1.09288	37.6375	0.66237	47.0566	1.76749	35.3604	1.40994	33.1985	0.591671	50.6369	0.989818	39.4371	1.69061	33.8146	390.72	105.45	440.62	115.59	228.91	88.24
55	22.54	22.7	62.15	62.15	56.92	sp|O80934|Y2766_ARATH	Uncharacterized protein At2g37660, chloroplastic OS=Arabidopsis thaliana GN=At2g37660 PE=1 SV=2	1	auto	2	99	KAEQYLADSGIPYTIIR	iTRAQ8plex@N-term; iTRAQ8plex(K)@1		missed K-A@1	0.00699314	2545.44	637.368	2545.44	637.366	4	10	1.1.1.2874.16	53.037	27982.5	26859.3	53.02	0.27	1728.75	1.13222	34.0724	0.992808	37.3506	2.17351	30.9173	1.19594	31.3468	0.985182	38.0189	0.999935	35.9513	1.4789	31.7087	469.31	115.59	548.3	129.09	412.12	115.72
55	22.54	22.7	62.15	62.15	56.92	sp|O80934|Y2766_ARATH	Uncharacterized protein At2g37660, chloroplastic OS=Arabidopsis thaliana GN=At2g37660 PE=1 SV=2	1	auto	2	99	SEQFVAR	iTRAQ8plex@N-term			-0.000398205	1139.62	570.819	1139.62	570.819	2	11	1.1.1.1816.23	25.5218	31769.3	22200.8	25.58	0.15	1901.08	1.32039	23.4586	1.05524	26.212	1.84556	22.877	1.28346	22.1156	1.5196	24.0796	1.28192	24.1606	1.38671	22.9805	919.8	161.98	1253.21	194.22	858.51	166.68
55	22.54	22.7	62.15	62.15	56.92	sp|O80934|Y2766_ARATH	Uncharacterized protein At2g37660, chloroplastic OS=Arabidopsis thaliana GN=At2g37660 PE=1 SV=2	1	auto	1.60206	98.58	GGRPEFFFDDGAYPEQVDWIGQK	iTRAQ8plex@N-term; iTRAQ8plex(K)@23			0.00878892	3265.64	817.417	3265.63	817.415	4	9	1.1.1.2996.29	56.2929	43659.9	37372	56.33	0.13	1449.99	1.65504	48.744	2.54845	46.4721	2.10381	48.9879	2.12008	44.4676	2.72325	46.5339	1.50718	50.824	2.44037	45.6436	194.76	74.66	332.61	100.14	439.01	115.33
56	22.32	22.88	24.39	23.57	20.03	sp|P56767|PSAB_ARATH	Photosystem I P700 chlorophyll a apoprotein A2 OS=Arabidopsis thaliana GN=psaB PE=3 SV=1	1	auto	2	99	IWFGIATAHDFESHDDITEER	iTRAQ8plex@N-term			-0.00471702	2792.33	699.09	2792.33	699.091	4	12	1.1.1.3047.14	57.6372	9364.31	5247.71	57.52	0.21	542.262	0.745198	53.967							1.77026	45.3297					235.06	81.64	180.75	74.66	0	15.59
56	22.32	22.88	24.39	23.57	20.03	sp|P56767|PSAB_ARATH	Photosystem I P700 chlorophyll a apoprotein A2 OS=Arabidopsis thaliana GN=psaB PE=3 SV=1	1	auto	2	99	TNFGIGHSIKDLLEAHIPPGGR	iTRAQ8plex@N-term; iTRAQ8plex(K)@10		missed K-D@10	0.0145553	2936.66	588.339	2936.64	588.336	5	9	1.1.1.2916.11	54.1562	4950.11	3187.94	54.01	0.27	513.513	1.38485	56.032							1.70163	56.4229			1.36295	56.6729	157.09	66.96	224.48	81.64	21.69	33.48
56	22.32	22.88	24.39	23.57	20.03	sp|P56767|PSAB_ARATH	Photosystem I P700 chlorophyll a apoprotein A2 OS=Arabidopsis thaliana GN=psaB PE=3 SV=1	1	auto	2	99	TPLANLIR	iTRAQ8plex@N-term			-0.00216432	1200.75	401.257	1200.75	401.257	3	8	1.1.1.2698.2	48.3882	27084.4	6819.55	48.52	0.16	259.936															77.75	47.35	190.8	74.66	63.9	47.03
56	22.32	22.88	24.39	23.57	20.03	sp|P56767|PSAB_ARATH	Photosystem I P700 chlorophyll a apoprotein A2 OS=Arabidopsis thaliana GN=psaB PE=3 SV=1	1	auto	2	99	WKDKPVALSIVQAR	iTRAQ8plex@N-term; iTRAQ8plex(K)@2; iTRAQ8plex(K)@4		missed K-D@2	-0.00861696	2522.54	631.642	2522.55	631.644	4	9	1.1.1.2516.23	43.6259	18500.3	17359.6	43.64	0.13	1211.68	0.461405	39.649	0.927621	32.1822	0.894572	33.7932	1.30778	26.5928	2.3218	26.5038	1.56638	27.9258	1.5008	27.1635	627.96	133.24	298.98	100.14	515.23	124.67
56	22.32	22.88	24.39	23.57	20.03	sp|P56767|PSAB_ARATH	Photosystem I P700 chlorophyll a apoprotein A2 OS=Arabidopsis thaliana GN=psaB PE=3 SV=1	1	auto	1.88606	99	DKPVALSIVQAR	iTRAQ8plex@N-term; iTRAQ8plex(K)@2			-0.00194658	1904.16	477.048	1904.17	477.049	4	9	1.1.1.2369.6	39.8325	10214.6	6040.89	39.77	0.1	981.579	0.216168	71.1527	0.311512	59.4894	0.230241	80.2901	1.58806	32.213	1.05401	40.756	1.08638	38.2745	0.924513	38.9629	394.29	105.45	87.95	57.99	108.64	57.73
57	22.13	24.37	38.2	30.82	28.09	P35527	SWISS-PROT:P35527 Tax_Id=9606 Gene_Symbol=KRT9 Keratin, type I cytoskeletal 9	1	auto	2	99	QVLDNLTMEK	iTRAQ8plex@N-term; iTRAQ8plex(K)@10			-0.00260958	1798.01	600.344	1798.01	600.345	3	8	1.1.1.2532.15	44.0446	5617.94	5162.41	44.01	0.21	421.029													2.30586	58.9626	117.24	57.99	224.99	81.64	142.63	66.74
57	22.13	24.37	38.2	30.82	28.09	P35527	SWISS-PROT:P35527 Tax_Id=9606 Gene_Symbol=KRT9 Keratin, type I cytoskeletal 9	1	auto	2	99	SGGGGGGGLGSGGSIR	iTRAQ8plex@N-term			0.00300549	1535.8	512.94	1535.8	512.939	3	12	1.1.1.1719.14	23.0268	11886.4	3253.69	23.12	0.1	688.724			0.976729	41.734	0.555198	52.9166	0.669698	40.7233	0.432409	59.8659	1.09724	40.1217	0.870957	41.1296	354.86	99.99	47.08	47.35	306.57	94.38
57	22.13	24.37	38.2	30.82	28.09	P35527	SWISS-PROT:P35527 Tax_Id=9606 Gene_Symbol=KRT9 Keratin, type I cytoskeletal 9	1	auto	2	99	STMQELNSR	iTRAQ8plex@N-term			-0.000971739	1368.7	685.356	1368.7	685.356	2	9	1.1.1.1847.30	26.3289	3869.95	3787.05	26.36	0.21	373.466	0.476823	58.4311			0.807642	50.9278	0.461228	51.8011			0.463147	59.4821	0.713453	48.9674	276.43	88.41	136.01	66.51	24.58	33.48
57	22.13	24.37	38.2	30.82	28.09	P35527	SWISS-PROT:P35527 Tax_Id=9606 Gene_Symbol=KRT9 Keratin, type I cytoskeletal 9	1	auto	2	99	TLLDIDNTR	iTRAQ8plex@N-term			-0.00802936	1363.75	682.884	1363.76	682.888	2	10	1.1.1.2401.22	40.6682	23366.2	17358.1	40.62	0.13	892.726	1.2284	33.338	0.259109	67.0171	1.02407	36.8165	0.82288	33.9395	0.922788	38.4477	0.726915	39.453	0.92143	35.1502	468.84	115.59	594.28	133.36	107.45	66.96
57	22.13	24.37	38.2	30.82	28.09	P35527	SWISS-PROT:P35527 Tax_Id=9606 Gene_Symbol=KRT9 Keratin, type I cytoskeletal 9	1	auto	2	99	VQALEEANNDLENK	iTRAQ8plex@N-term; iTRAQ8plex(K)@14			-0.0133662	2194.16	732.393	2194.17	732.397	3	8	1.1.1.2606.25	45.9787	3709.08	3062.67	45.91	0.45	309.936							1.00264	55.3325							158.4	66.74	0	11.67	0	3.11
57	22.13	24.37	38.2	30.82	28.09	P35527	SWISS-PROT:P35527 Tax_Id=9606 Gene_Symbol=KRT9 Keratin, type I cytoskeletal 9	1	auto	1.42022	98.17	EVTQLR	iTRAQ8plex@N-term			-0.0076481	1048.61	525.313	1048.62	525.316	2	9	1.1.1.1850.14	26.3981	32635.1	23476.8	26.46	0.21	2278.55	0.687637	22.7002	1.24075	19.7632	0.81442	23.0337	0.759255	19.7317	0.430446	29.834	0.935785	20.9141	0.832094	20.7254	1425.1	200.96	1011.19	179.88	1563.97	216.56
57	22.13	24.37	38.2	30.82	28.09	P35527	SWISS-PROT:P35527 Tax_Id=9606 Gene_Symbol=KRT9 Keratin, type I cytoskeletal 9	1	auto	1.25181	96.46	QEYEQLIAK	iTRAQ8plex@N-term; iTRAQ8plex(K)@9			-0.0133441	1728.97	577.332	1728.99	577.336	3	7	1.1.1.2372.11	39.9117	9025.71	5775.42	40.08	0.28	728.584	0.469808	59.519	1.06309	46.7763	1.11856	46.6362			0.976273	48.8272	0.936208	47.6758	0.546191	53.9971	275.38	88.24	133.5	66.96	258.94	88.24
58	21.93	22.13	60.43	52.17	47.39	sp|Q41932|PSBQ2_ARATH	Oxygen-evolving enhancer protein 3-2, chloroplastic OS=Arabidopsis thaliana GN=PSBQ2 PE=1 SV=2	1	auto	2	99	DLTAK	iTRAQ8plex@N-term; iTRAQ8plex(K)@5			-0.00614076	1154.71	578.36	1154.71	578.363	2	8	1.1.1.1805.17	25.2355	19930.9	16184.4	25.27	0.15	1492.76	0.933769	21.1846	1.17096	20.7197	0.844355	23.4054	0.821589	20.1103	1.75527	19.0388	0.679902	23.9058	0.811387	21.409	1348.96	195.77	1299.77	200.59	1397.14	206.61
58	21.93	22.13	60.43	52.17	47.39	sp|Q41932|PSBQ2_ARATH	Oxygen-evolving enhancer protein 3-2, chloroplastic OS=Arabidopsis thaliana GN=PSBQ2 PE=1 SV=2	1	auto	2	99	FYIQPLSPTEAAAR	iTRAQ8plex@N-term			0.0116125	1867.03	623.349	1867.01	623.346	3	11	1.1.1.2758.13	49.9909	131714	21206.1	49.82	0.16	750.348	0.525061	52.9532	0.509235	55.7992	0.536482	55.6016	0.394033	51.5933	0.99324	45.4445	0.671982	49.3041	0.616955	48.1249	314.84	94.38	170.58	74.46	141.81	66.74
58	21.93	22.13	60.43	52.17	47.39	sp|Q41932|PSBQ2_ARATH	Oxygen-evolving enhancer protein 3-2, chloroplastic OS=Arabidopsis thaliana GN=PSBQ2 PE=1 SV=2	1	auto	2	99	LFQTIDNLDYAAR	iTRAQ8plex@N-term			0.000866435	1842.98	615.334	1842.98	615.333	3	16	1.1.1.3169.6	60.8841	82016.7	67838.3	60.82	0.19	3112.55	1.06263	23.2241	0.701059	27.8925	0.94087	25.3176	0.442211	27.5406	1.19145	23.7971	0.773439	25.9831	0.154588	75.0509	1041.53	172.14	1142.04	186.33	645.84	145.11
58	21.93	22.13	60.43	52.17	47.39	sp|Q41932|PSBQ2_ARATH	Oxygen-evolving enhancer protein 3-2, chloroplastic OS=Arabidopsis thaliana GN=PSBQ2 PE=1 SV=2	1	auto	2	99	YYSETVSSLNNVLAK	iTRAQ8plex@N-term; iTRAQ8plex(K)@15			0.0051989	2295.26	766.095	2295.26	766.093	3	14	1.1.1.2834.25	51.9836	24791.5	10664.1	52.12	0.21	714.061	0.754617	49.9773	0.712146	53.9151	1.60728	42.8341	0.734787	45.8458	0.973598	49.0479	0.456968	60.4289	0.661779	51.4187	274.57	88.24	213.8	81.83	172.95	74.87
58	21.93	22.13	60.43	52.17	47.39	sp|Q41932|PSBQ2_ARATH	Oxygen-evolving enhancer protein 3-2, chloroplastic OS=Arabidopsis thaliana GN=PSBQ2 PE=1 SV=2	1	auto	1.85387	99	DFSLALK	iTRAQ8plex@N-term; iTRAQ8plex(K)@7			-0.00457767	1400.84	467.955	1400.85	467.957	3	9	1.1.1.2588.5	45.4887	61962.3	60578.4	45.48	0.13	3662.15	0.66312	18.133	0.860407	17.4432	1.30894	15.664	0.743048	15.9677	1.92184	14.3845	1.01409	16.2984	0.58215	18.7621	2277.75	254.03	1558.57	222.84	1733.44	232.49
59	21.76	22.05	47.93	41.47	23.81	sp|P22953|MD37E_ARATH	Probable mediator of RNA polymerase II transcription subunit 37e OS=Arabidopsis thaliana GN=MED37E PE=1 SV=3	1	auto	2	99	ATAGDTHLGGEDFDNR	iTRAQ8plex@N-term			0.00358026	1978.93	660.651	1978.93	660.65	3	9	1.1.1.1941.25	28.7239	8038.15	6833.36	28.68	0.18	362.442			1.05017	55.7683	1.06838	56.6008	0.797195	52.5359					1.16716	51.5681	196.71	74.66	139.8	66.74	182.72	74.66
59	21.76	22.05	47.93	41.47	23.81	sp|P22953|MD37E_ARATH	Probable mediator of RNA polymerase II transcription subunit 37e OS=Arabidopsis thaliana GN=MED37E PE=1 SV=3	1	auto	2	99	TTPSYVAFTDSER	iTRAQ8plex@N-term			0.0031947	1776.89	593.303	1776.88	593.302	3	11	1.1.1.2324.21	38.6647	13274.9	5926.78	38.57	0.16	692.838	0.890203	51.4174	0.850139	54.8587	1.30107	48.7659	0.526059	54.68	0.921983	54.2634	0.915613	51.9896			234.71	81.64	215.6	81.64	176.49	74.87
59	21.76	22.05	47.93	41.47	23.81	sp|P22953|MD37E_ARATH	Probable mediator of RNA polymerase II transcription subunit 37e OS=Arabidopsis thaliana GN=MED37E PE=1 SV=3	1	auto	1.4318	97.94	SINPDEAVAYGAAVQGAILSGEGNEK	iTRAQ8plex@N-term; iTRAQ8plex(K)@26			0.0181351	3167.67	792.926	3167.66	792.921	4	7	1.1.1.3023.25	57.0098	11325.9	4792.82	56.91	0.19	504.8							1.34991	52.0715							159.1	66.96	25.72	33.48	112.75	57.99
60	21.49	21.92	51.77	36.8	25.57	sp|Q9LR30|GGT1_ARATH	Glutamate--glyoxylate aminotransferase 1 OS=Arabidopsis thaliana GN=GGAT1 PE=1 SV=1	1	auto	2	99	GILESLR	iTRAQ8plex@N-term			-0.00258106	1090.66	546.339	1090.67	546.34	2	11	1.1.1.2516.16	43.6221	89291.1	71743.4	43.66	0.13	3753.41	2.0174	16.4498	1.48394	18.3145	1.7967	17.6364	1.50065	16.4047	1.59676	18.1546	1.1544	18.9299	1.97572	16.4063	1586.05	213.46	3301.7	312.29	2081.77	258.58
60	21.49	21.92	51.77	36.8	25.57	sp|Q9LR30|GGT1_ARATH	Glutamate--glyoxylate aminotransferase 1 OS=Arabidopsis thaliana GN=GGAT1 PE=1 SV=1	1	auto	2	99	LLEATGISTVPGSGFGQK	iTRAQ8plex@N-term; iTRAQ8plex(K)@18			0.00523055	2369.35	790.79	2369.34	790.788	3	11	1.1.1.2910.26	54.0043	37856.8	23276.2	54.12	0.21	558.798															76.66	47.03	191.93	74.87	64.93	47.35
60	21.49	21.92	51.77	36.8	25.57	sp|Q9LR30|GGT1_ARATH	Glutamate--glyoxylate aminotransferase 1 OS=Arabidopsis thaliana GN=GGAT1 PE=1 SV=1	1	auto	2	99	LVLLGDEVYQQNIYQDERPFISSK	iTRAQ8plex@N-term; iTRAQ8plex(K)@24			0.0036028	3461.87	866.475	3461.87	866.474	4	8	1.1.1.3257.21	63.2155	28336.3	12869	63.31	0.19	579.407															78.18	47.35	148.51	66.74	186.04	74.66
60	21.49	21.92	51.77	36.8	25.57	sp|Q9LR30|GGT1_ARATH	Glutamate--glyoxylate aminotransferase 1 OS=Arabidopsis thaliana GN=GGAT1 PE=1 SV=1	1	auto	2	99	SQGITVR	iTRAQ8plex@N-term			-0.00109022	1063.63	532.821	1063.63	532.822	2	11	1.1.1.1719.15	23.0274	40361.7	18511.7	22.91	0.18	1501.8	2.1569	28.8896	0.679753	42.3313	1.47848	32.8945	2.16512	27.586	1.50108	32.9747	1.27304	32.8167	1.09116	32.7128	502.31	120.22	1117.97	180.89	302.01	105.45
60	21.49	21.92	51.77	36.8	25.57	sp|Q9LR30|GGT1_ARATH	Glutamate--glyoxylate aminotransferase 1 OS=Arabidopsis thaliana GN=GGAT1 PE=1 SV=1	1	auto	2	99	TTILPAEDEMPEIMDSFK	iTRAQ8plex@N-term; iTRAQ8plex(K)@18			0.0053248	2674.38	892.466	2674.37	892.464	3	14	1.1.1.3200.9	61.7124	4056.1	3894.74	61.72	0.35	456.317	0.634999	55.6748					0.561408	51.388							247.1	83.66	161.91	71.56	74.42	49.84
60	21.49	21.92	51.77	36.8	25.57	sp|Q9LR30|GGT1_ARATH	Glutamate--glyoxylate aminotransferase 1 OS=Arabidopsis thaliana GN=GGAT1 PE=1 SV=1	1	auto	2	99	VLMEMGSPFSK	iTRAQ8plex@N-term; iTRAQ8plex(K)@11			-0.00551188	1832.99	612.005	1833	612.007	3	8	1.1.1.2933.12	54.6084	10134.5	7511.94	54.7	0.24	358.019															116.15	57.73	226.71	81.64	61.46	47.35
60	21.49	21.92	51.77	36.8	25.57	sp|Q9LR30|GGT1_ARATH	Glutamate--glyoxylate aminotransferase 1 OS=Arabidopsis thaliana GN=GGAT1 PE=1 SV=1	1	auto	1.85387	99	QSVAQAR	iTRAQ8plex@N-term			-0.00515896	1062.6	532.309	1062.61	532.312	2	12	1.1.1.1439.9	15.8922	11996.4	9861.65	15.96	0.21	1614.88	1.81109	27.6737	1.74065	28.994	1.61994	30.0521	2.25625	25.4426	1.07295	33.9892	1.57568	28.9907	1.39213	28.7527	582.29	129.2	1088.2	179.97	896.5	167.32
60	21.49	21.92	51.77	36.8	25.57	sp|Q9LR30|GGT1_ARATH	Glutamate--glyoxylate aminotransferase 1 OS=Arabidopsis thaliana GN=GGAT1 PE=1 SV=1	1	auto	1.49485	97.82	GLPGVR	iTRAQ8plex@N-term			-0.00596707	901.559	451.787	901.565	451.79	2	9	1.1.1.1942.10	28.7414	68952.4	48734.7	28.68	0.15	3524.27	1.37288	16.8016	1.32977	17.6928	1.52719	17.2896	1.19935	16.1103	0.656554	22.9487	1.35095	17.188	1.57776	16.1028	1764.3	224.4	2499.38	274.39	2075.14	255.22
60	21.49	21.92	51.77	36.8	25.57	sp|Q9LR30|GGT1_ARATH	Glutamate--glyoxylate aminotransferase 1 OS=Arabidopsis thaliana GN=GGAT1 PE=1 SV=1	1	auto	1.40894	97.28	GELYLR	iTRAQ8plex@N-term			-0.00160472	1053.61	527.813	1053.61	527.814	2	7	1.1.1.2159.14	34.3651	62795.8	22916.8	34.46	0.16	1295.32	2.2173	31.2937	1.41779	35.8993	1.84395	33.7982	1.17813	33.2683	2.05319	33.2265	1.80511	33.1113	1.03383	36.5925	425.17	110.63	972.78	169.12	533.18	131.87
60	21.49	21.92	51.77	36.8	25.57	sp|Q9LR30|GGT1_ARATH	Glutamate--glyoxylate aminotransferase 1 OS=Arabidopsis thaliana GN=GGAT1 PE=1 SV=1	1	auto	1.1549	95.59	VVEEIYK	iTRAQ8plex@N-term; iTRAQ8plex(K)@7			-0.013663	1486.87	496.631	1486.89	496.636	3	8	1.1.1.2416.3	41.0411	17185.8	10268.9	41.14	0.2	999.04	0.96803	37.0824	1.28071	35.9568	1.80325	33.638	1.58143	30.9555	0.49846	52.6945	1.20625	35.6051	0.504979	44.762	431.73	110.77	431.25	115.46	489.06	123.2
61	21.46	21.22	29.72	29.53	27.76	sp|P56777|PSBB_ARATH	Photosystem II CP47 reaction center protein OS=Arabidopsis thaliana GN=psbB PE=1 SV=1	1	auto	2	99	ADVPFR	iTRAQ8plex@N-term			-0.00555107	1007.57	504.79	1007.57	504.793	2	8	1.1.1.2071.11	32.0768	60963.7	31006.1	31.99	0.13	1525.97	0.707056	33.7857	0.770718	34.3579	0.844253	34.2817	1.09642	27.7319	3.26639	24.9871	0.774866	33.9501	0.979207	30.2296	627.43	133.36	457.77	120.22	427.72	115.46
61	21.46	21.22	29.72	29.53	27.76	sp|P56777|PSBB_ARATH	Photosystem II CP47 reaction center protein OS=Arabidopsis thaliana GN=psbB PE=1 SV=1	1	auto	2	99	AQLGEIFELDR	iTRAQ8plex@N-term			-0.00859926	1593.86	797.937	1593.87	797.941	2	13	1.1.1.2957.23	55.252	57080.8	20215.4	55.13	0.13	791.957	4.92559	55.7023	3.10718	60.1998			2.78346	57.0172			3.01563	59.4746			113.67	57.99	577.74	129.2	312.4	99.84
61	21.46	21.22	29.72	29.53	27.76	sp|P56777|PSBB_ARATH	Photosystem II CP47 reaction center protein OS=Arabidopsis thaliana GN=psbB PE=1 SV=1	1	auto	2	99	DVFAGIDPDLDAQVEFGAFQK	iTRAQ8plex@N-term; iTRAQ8plex(K)@21			-0.0125497	2889.49	964.17	2889.5	964.174	3	12	1.1.1.3230.30	62.4963	12652.7	8870.01	62.42	0.16	535.602									3.05999	57.8156					119.29	57.99	22.97	30.65	75.56	47.35
61	21.46	21.22	29.72	29.53	27.76	sp|P56777|PSBB_ARATH	Photosystem II CP47 reaction center protein OS=Arabidopsis thaliana GN=psbB PE=1 SV=1	1	auto	2	99	LAFYDYIGNNPAK	iTRAQ8plex@N-term; iTRAQ8plex(K)@13			-0.000937607	2093.14	698.721	2093.14	698.721	3	9	1.1.1.2872.17	52.9842	46483.4	19714.9	52.86	0.21	1508.34	0.703563	33.906	1.0664	30.9753	0.466871	43.6995	0.968886	28.3144	2.19002	26.6646	0.583745	37.0996	1.13188	29.468	627.46	133.36	455.53	120.34	591.84	133.36
61	21.46	21.22	29.72	29.53	27.76	sp|P56777|PSBB_ARATH	Photosystem II CP47 reaction center protein OS=Arabidopsis thaliana GN=psbB PE=1 SV=1	1	auto	2	99	VSAGLAENQSLSEAWAK	iTRAQ8plex@N-term; iTRAQ8plex(K)@17			0.00459812	2368.29	593.08	2368.28	593.078	4	13	1.1.1.2624.16	46.4505	26925.7	22992.6	46.49	0.16	957.062	0.877592	56.5696	1.26354	53.2023			3.14797	42.1275	2.38613	47.5729	1.73442	48.9532	1.61109	47.9915	196.33	74.66	177.79	74.46	219.42	81.64
61	21.46	21.22	29.72	29.53	27.76	sp|P56777|PSBB_ARATH	Photosystem II CP47 reaction center protein OS=Arabidopsis thaliana GN=psbB PE=1 SV=1	1	auto	1.88606	99	LGDPTTK	iTRAQ8plex@N-term; iTRAQ8plex(K)@7			0.0116959	1338.81	670.412	1338.8	670.406	2	8	1.1.1.1880.28	27.1827	3756.04	3300.42	27.21	0.18	426.454			3.07469	49.4059			1.99301	49.3519	2.83451	50.9077					158.15	66.74	12.92	30.65	430.1	110.5
61	21.46	21.22	29.72	29.53	27.76	sp|P56777|PSBB_ARATH	Photosystem II CP47 reaction center protein OS=Arabidopsis thaliana GN=psbB PE=1 SV=1	1	auto	1.52288	98.02	ELFVR	iTRAQ8plex@N-term			-0.0054883	966.575	484.295	966.581	484.298	2	7	1.1.1.2262.9	37.034	36658.4	35077.1	37	0.24	1680.9	0.490648	37.9021	1.14914	29.6444	1.00532	31.6974	0.96237	27.8956	2.8308	24.9947	1.54864	27.4174	1.81058	26.2739	656.7	136.28	332.48	105.45	667.48	141.3
61	21.46	21.22	29.72	29.53	27.76	sp|P56777|PSBB_ARATH	Photosystem II CP47 reaction center protein OS=Arabidopsis thaliana GN=psbB PE=1 SV=1	1	auto	1.11351	95.17	SDGVFR	iTRAQ8plex@N-term			0.000106604	983.534	492.774	983.534	492.774	2	7	1.1.1.1836.13	26.0341	36546.1	12230.4	25.92	0.16	1103.75	1.0534	27.6039	0.627951	34.275	0.479285	38.7735	0.731727	28.0807	2.3282	24.2955	0.722123	31.7816	0.624762	32.9074	740.21	145.11	804.59	156.36	411.13	115.59
62	21.29	21.35	32.36	26.14	19.38	sp|Q8S9L5|TIG_ARATH	Trigger factor-like protein TIG, Chloroplastic OS=Arabidopsis thaliana GN=TIG PE=1 SV=1	1	auto	2	99	ENLEFSTDELVK	iTRAQ8plex@N-term; iTRAQ8plex(K)@12			-0.00695647	2031.09	678.038	2031.1	678.04	3	12	1.1.1.2601.21	45.844	12566.5	9632.78	45.88	0.13	735.482	0.752563	49.6815			0.907517	50.1617	1.34948	39.6038	0.575398	59.992	0.619478	53.8515	0.85241	48.6566	276.71	88.58	214.88	81.64	58.38	47.35
62	21.29	21.35	32.36	26.14	19.38	sp|Q8S9L5|TIG_ARATH	Trigger factor-like protein TIG, Chloroplastic OS=Arabidopsis thaliana GN=TIG PE=1 SV=1	1	auto	2	99	GFHFDTEEGNR	iTRAQ8plex@N-term			0.00548458	1611.76	538.262	1611.76	538.26	3	10	1.1.1.2059.15	31.766	7861.66	6390.88	31.81	0.16	1191.04	1.1174	36.475	0.866311	41.1668	0.698193	44.9274	0.687471	37.87	0.9475	40.6542	0.827699	40.4457	0.666594	42.6708	411.9	108.28	474.93	120.09	315.62	99.99
62	21.29	21.35	32.36	26.14	19.38	sp|Q8S9L5|TIG_ARATH	Trigger factor-like protein TIG, Chloroplastic OS=Arabidopsis thaliana GN=TIG PE=1 SV=1	1	auto	2	99	QNIAVGDIFK	iTRAQ8plex@N-term; iTRAQ8plex(K)@10			-0.0145215	1711.99	571.672	1712.01	571.677	3	9	1.1.1.2638.13	46.8193	5047.92	4986.4	46.83	0.26	476.117			3.69088	56.5355											117.01	57.73	141.67	66.74	381.99	105.45
62	21.29	21.35	32.36	26.14	19.38	sp|Q8S9L5|TIG_ARATH	Trigger factor-like protein TIG, Chloroplastic OS=Arabidopsis thaliana GN=TIG PE=1 SV=1	1	auto	2	99	VVVELGDEIDAK	iTRAQ8plex@N-term; iTRAQ8plex(K)@12			-0.0065311	1894.08	632.367	1894.09	632.37	3	9	1.1.1.2848.15	52.3435	7066.2	5370.61	52.25	0.27	381.026					1.11691	55.0426									197.49	74.66	62.73	47.35	109.01	57.99
62	21.29	21.35	32.36	26.14	19.38	sp|Q8S9L5|TIG_ARATH	Trigger factor-like protein TIG, Chloroplastic OS=Arabidopsis thaliana GN=TIG PE=1 SV=1	1	auto	1.88606	99	EVEETLAK	iTRAQ8plex@N-term; iTRAQ8plex(K)@8			-0.00474008	1525.88	509.633	1525.88	509.634	3	8	1.1.1.2122.15	33.3994	4674.67	4497.49	33.44	0.34	942.103	0.591495	34.4039	0.448607	40.4074	0.963998	30.9401	0.507071	32.4005	1.10241	30.0699	0.811329	31.6192	0.554481	34.0568	681.69	138.92	416.07	115.33	270.49	94.38
62	21.29	21.35	32.36	26.14	19.38	sp|Q8S9L5|TIG_ARATH	Trigger factor-like protein TIG, Chloroplastic OS=Arabidopsis thaliana GN=TIG PE=1 SV=1	1	auto	1.79588	99	LLEIQGNMK	iTRAQ8plex@N-term; iTRAQ8plex(K)@9			-0.00192504	1652.97	551.998	1652.97	551.999	3	7	1.1.1.2645.10	47.0022	4513.17	4201.71	47.02	0.24	382.51			1.04958	55.4409	1.31867	52.8932			2.07901	47.8528			1.10947	52.5515	198.19	74.87	99.88	57.73	183.99	74.66
62	21.29	21.35	32.36	26.14	19.38	sp|Q8S9L5|TIG_ARATH	Trigger factor-like protein TIG, Chloroplastic OS=Arabidopsis thaliana GN=TIG PE=1 SV=1	1	auto	1.48149	97.99	ATVESILK	iTRAQ8plex@N-term; iTRAQ8plex(K)@8			-0.0174409	1467.89	490.305	1467.91	490.311	3	8	1.1.1.2461.7	42.1887	4225.17	4159.59	42.18	0.18	1005.65	1.05426	34.6715	0.824978	39.3991	1.46502	33.4619	0.496329	40.0221	1.74261	32.2951	0.800831	38.4682	1.12451	33.7665	469.69	115.59	510.96	124.79	342.73	105.45
63	20.78	20.85	39.79	35.74	24.47	sp|Q9SDM9|JAL28_ARATH	Nitrile-specifier protein 1 OS=Arabidopsis thaliana GN=NSP1 PE=2 SV=2	1	auto	2	99	GGAGLEVVQGK	iTRAQ8plex@N-term; iTRAQ8plex(K)@11			-0.00583783	1621.96	541.659	1621.96	541.661	3	12	1.1.1.2129.14	33.5799	21075.7	20852.2	33.59	0.16	945.437	3.43854	44.3387	3.54354	45.235	1.5703	54.1272	2.66711	44.0288	2.61791	48.1651	3.6237	44.6688	1.39287	50.9549	190.22	74.46	674.93	140.55	596.2	135.16
63	20.78	20.85	39.79	35.74	24.47	sp|Q9SDM9|JAL28_ARATH	Nitrile-specifier protein 1 OS=Arabidopsis thaliana GN=NSP1 PE=2 SV=2	1	auto	2	99	GWTASTTATIDGK	iTRAQ8plex@N-term; iTRAQ8plex(K)@13			0.00688776	1916.05	639.692	1916.05	639.689	3	14	1.1.1.2277.25	37.4368	27177	26054.9	37.42	0.11	1890.84	0.756367	25.5115	0.471889	32.0017	0.709434	27.785	0.784356	22.8125	0.528172	31.8344	0.983931	24.0509	0.37161	31.1488	1049.1	172.49	818.8	159.72	437.88	120.22
63	20.78	20.85	39.79	35.74	24.47	sp|Q9SDM9|JAL28_ARATH	Nitrile-specifier protein 1 OS=Arabidopsis thaliana GN=NSP1 PE=2 SV=2	1	auto	2	99	HLYVFDLETR	iTRAQ8plex@N-term			-0.00167932	1595.86	532.961	1595.86	532.961	3	11	1.1.1.2638.11	46.8182	17713	17633.4	46.81	0.13	974.219	1.35099	46.3714	2.46014	42.3915	0.805446	58.3751	0.755063	49.1817	1.32576	48.9823	0.904433	52.4106	1.54219	45.0864	234.66	81.83	327.13	99.99	510.62	123.08
63	20.78	20.85	39.79	35.74	24.47	sp|Q9SDM9|JAL28_ARATH	Nitrile-specifier protein 1 OS=Arabidopsis thaliana GN=NSP1 PE=2 SV=2	1	auto	2	99	LDKFGGEEETPSSR	iTRAQ8plex@N-term; iTRAQ8plex(K)@3		missed K-F@3	0.00376502	2159.14	540.791	2159.13	540.79	4	11	1.1.1.2147.17	34.0508	20690.4	13321.3	33.99	0.16	1397.74	0.951641	30.884	0.799887	34.3118	1.18239	30.6429	0.560597	32.71	0.771914	35.9294	1.65608	27.5812	0.958234	30.457	625.85	133.36	614.57	137.39	442.79	119.08
63	20.78	20.85	39.79	35.74	24.47	sp|Q9SDM9|JAL28_ARATH	Nitrile-specifier protein 1 OS=Arabidopsis thaliana GN=NSP1 PE=2 SV=2	1	auto	2	99	LLTPVEEGPTPR	iTRAQ8plex@N-term			-0.00291943	1611.91	806.963	1611.91	806.964	2	11	1.1.1.2508.28	43.4177	25802.3	16468	43.48	0.13	596.129	1.20432	47.5054	1.58679	46.197	1.06028	52.2227	0.651123	50.9724			0.726842	55.6853	1.49193	44.6395	235.01	81.83	292.05	94.38	329.84	100.14
63	20.78	20.85	39.79	35.74	24.47	sp|Q9SDM9|JAL28_ARATH	Nitrile-specifier protein 1 OS=Arabidopsis thaliana GN=NSP1 PE=2 SV=2	1	auto	2	99	SVFASAAIGK	iTRAQ8plex@N-term; iTRAQ8plex(K)@10			-0.0123468	1557.92	520.314	1557.93	520.319	3	13	1.1.1.2415.3	41.0188	19000.2	12672	41.09	0.17	1593.4	1.29999	28.7816	1.6038	28.4706	1.06029	32.6357	1.41828	26.4449	1.64607	28.7219	0.777526	33.8439	0.741912	36.4659	617.23	132.67	827.97	158.48	875.58	163.47
63	20.78	20.85	39.79	35.74	24.47	sp|Q9SDM9|JAL28_ARATH	Nitrile-specifier protein 1 OS=Arabidopsis thaliana GN=NSP1 PE=2 SV=2	1	auto	2	99	VYVGQAQYGIAFVK	iTRAQ8plex@N-term; iTRAQ8plex(K)@14			-0.00899345	2150.23	717.749	2150.23	717.752	3	10	1.1.1.2806.19	51.2704	9843.48	7531.91	51.31	0.13	719.604	1.36341	46.3445	2.14145	43.6233	1.43433	48.3387	0.650087	51.3409			1.85496	44.2116	1.58729	44.6748	233.56	81.64	328.59	99.99	442.39	115.46
63	20.78	20.85	39.79	35.74	24.47	sp|Q9SDM9|JAL28_ARATH	Nitrile-specifier protein 1 OS=Arabidopsis thaliana GN=NSP1 PE=2 SV=2	1	auto	1.06048	95.1	TSHPIEK	iTRAQ8plex@N-term; iTRAQ8plex(K)@7			-0.00353787	1418.83	473.951	1418.83	473.952	3	7	1.1.1.1603.12	20.0659	11734.1	7132.19	20.13	0.13	975.254	0.749446	46.9607	1.45051	40.6217	1.70619	40.0024	1.90741	35.2614	1.57307	41.1617	2.04172	37.3713	1.3714	39.0736	315.18	94.54	243.74	88.07	404.37	110.77
64	20.71	20.76	43.38	42.92	37.44	sp|Q9ZRW8|GSTUJ_ARATH	Glutathione S-transferase U19 OS=Arabidopsis thaliana GN=GSTU19 PE=1 SV=1	1	auto	2	99	DFIEILK	iTRAQ8plex@N-term; iTRAQ8plex(K)@7			-0.00548066	1484.9	743.458	1484.91	743.46	2	7	1.1.1.2883.24	53.2837	11191.8	8588.56	53.35	0.16	694.93	0.557652	42.5342	1.0807	35.4946	0.381149	55.0429	0.790271	33.8812	0.521181	47.1284	0.639107	40.7875	0.396025	46.2343	471.04	115.46	271.05	94.22	450.26	115.59
64	20.71	20.76	43.38	42.92	37.44	sp|Q9ZRW8|GSTUJ_ARATH	Glutathione S-transferase U19 OS=Arabidopsis thaliana GN=GSTU19 PE=1 SV=1	1	auto	2	99	FANFSIESEVPK	iTRAQ8plex@N-term; iTRAQ8plex(K)@12			-0.0052154	1975.08	659.368	1975.09	659.37	3	12	1.1.1.2795.12	50.9765	24236.8	18711.7	51.02	0.16	973.527	1.38997	35.5919	0.554435	50.5915	0.844068	43.4774	1.19605	34.1129			1.56982	35.3283	1.09106	37.9605	389.52	105.45	558.68	129.09	191.02	81.64
64	20.71	20.76	43.38	42.92	37.44	sp|Q9ZRW8|GSTUJ_ARATH	Glutathione S-transferase U19 OS=Arabidopsis thaliana GN=GSTU19 PE=1 SV=1	1	auto	2	99	FWADFIDK	iTRAQ8plex@N-term; iTRAQ8plex(K)@8			-0.00234537	1648.9	550.642	1648.91	550.643	3	6	1.1.1.3152.2	60.4254	31098.9	4720.38	60.58	0.19	250.451	0.468568	52.16			0.451256	57.072	0.915886	37.7442							352.53	99.84	170.45	74.66	63.4	47.35
64	20.71	20.76	43.38	42.92	37.44	sp|Q9ZRW8|GSTUJ_ARATH	Glutathione S-transferase U19 OS=Arabidopsis thaliana GN=GSTU19 PE=1 SV=1	1	auto	2	99	SLPDPEKVTEFVSELR	iTRAQ8plex@N-term; iTRAQ8plex(K)@7		missed K-V@7	0.00545091	2453.37	614.349	2453.36	614.348	4	13	1.1.1.3141.8	60.1328	40159.1	38230.6	60.1	0.19	2049.12	1.00244	30.4801	1.25375	30.0616	1.99608	27.1818	0.861385	29.0366	0.194724	69.7603	0.970412	31.2217	1.06826	29.893	626.58	133.47	648.13	141.3	694.84	147.39
64	20.71	20.76	43.38	42.92	37.44	sp|Q9ZRW8|GSTUJ_ARATH	Glutathione S-transferase U19 OS=Arabidopsis thaliana GN=GSTU19 PE=1 SV=1	1	auto	2	99	VTEFVSELR	iTRAQ8plex@N-term			-0.00151491	1382.77	692.392	1382.77	692.393	2	14	1.1.1.2947.17	54.9838	77045.6	38124.7	54.89	0.13	1844.81	0.565657	29.8508	0.707736	28.6853	0.551858	33.3331	1.45585	21.1793	0.628423	31.6189	0.773757	27.2394	0.944523	25.2502	939.85	163.1	548.58	133.24	588.34	134.38
64	20.71	20.76	43.38	42.92	37.44	sp|Q9ZRW8|GSTUJ_ARATH	Glutathione S-transferase U19 OS=Arabidopsis thaliana GN=GSTU19 PE=1 SV=1	1	auto	1.95861	99	LYDAQR	iTRAQ8plex@N-term			-0.0026707	1068.58	535.299	1068.59	535.301	2	8	1.1.1.1860.16	26.6583	49952.2	31542	26.72	0.13	2740.07	0.957877	18.6038	1.23874	18.0694	0.998418	19.6171	0.896856	17.2554	0.429396	27.3808	0.994046	18.7073	0.518737	21.6224	1724.96	221.41	1704.97	229.6	1889.99	240.37
64	20.71	20.76	43.38	42.92	37.44	sp|Q9ZRW8|GSTUJ_ARATH	Glutathione S-transferase U19 OS=Arabidopsis thaliana GN=GSTU19 PE=1 SV=1	1	auto	1.88606	99	GVEFEYREEDLR	iTRAQ8plex@N-term		missed R-E@7	0.00792663	1844.93	615.984	1844.92	615.981	3	8	1.1.1.2239.20	36.4453	70770.9	9965.44	36.56	0.1	903.036	0.56658	42.1395	0.697974	40.6318	0.412065	51.6564	0.604288	36.5347	0.843764	39.1311	0.535885	43.4685	0.720365	37.871	470.99	115.46	275.36	94.38	290.77	94.22
64	20.71	20.76	43.38	42.92	37.44	sp|Q9ZRW8|GSTUJ_ARATH	Glutathione S-transferase U19 OS=Arabidopsis thaliana GN=GSTU19 PE=1 SV=1	1	auto	1.60206	98.62	SLPDPEK	iTRAQ8plex@N-term; iTRAQ8plex(K)@7			-0.0122815	1392.8	697.405	1392.81	697.411	2	8	1.1.1.2001.23	30.2703	7442.38	3347.56	30.38	0.23	426.289	0.885021	53.8274	1.146	52.0973			1.28009	45.4484	1.28528	51.9087	1.187	50.7681	1.61666	45.9096	215.52	78.23	196.82	78.23	218.46	81.64
64	20.71	20.76	43.38	42.92	37.44	sp|Q9ZRW8|GSTUJ_ARATH	Glutathione S-transferase U19 OS=Arabidopsis thaliana GN=GSTU19 PE=1 SV=1	1	auto	1.14267	96.38	SPLLLQMNPIHK	iTRAQ8plex@N-term; iTRAQ8plex(K)@12			-0.0136939	1998.18	667.066	1998.19	667.071	3	8	1.1.1.2733.15	49.3279	9338.64	8912.32	49.31	0.32	579.361	0.748896	50.3563	1.22979	45.2018	0.560483	60.8196	0.770874	44.8591	0.614215	57.8723	0.62705	53.9455	0.572344	52.6183	273.51	88.07	211.36	81.83	297.51	94.38
64	20.71	20.76	43.38	42.92	37.44	sp|Q9ZRW8|GSTUJ_ARATH	Glutathione S-transferase U19 OS=Arabidopsis thaliana GN=GSTU19 PE=1 SV=1	1	auto	1.12494	95.37	FWADFIDKK	iTRAQ8plex@N-term; iTRAQ8plex(K)@8; iTRAQ8plex(K)@9		missed K-K@8	-0.00284189	2081.2	521.308	2081.21	521.309	4	7	1.1.1.2930.4	54.524	43313.6	17657.4	54.39	0.19	1180.91	0.59687	34.8886	1.19117	29.1806	0.922253	32.2911	0.824646	28.4734	1.31858	29.0818	0.956133	30.5438	1.22401	28.7002	666.67	137.39	410.6	115.59	702.4	145.11
66	20.62	20.71	57.87	50.51	41.88	sp|O22886|DCUP2_ARATH	Uroporphyrinogen decarboxylase 2, chloroplastic OS=Arabidopsis thaliana GN=HEME2 PE=2 SV=1	1	auto	2	99	DIAVQGNVDPGVLFGSK	iTRAQ8plex@N-term; iTRAQ8plex(K)@17			-0.00191386	2323.3	775.44	2323.3	775.44	3	11	1.1.1.2791.26	50.8775	19400.3	8808.46	50.96	0.16	674.684	1.2046	47.6936	2.16784	43.3271			0.671879	50.3703	0.769556	56.8427					233.95	81.64	290.8	94.54	448.59	115.2
66	20.62	20.71	57.87	50.51	41.88	sp|O22886|DCUP2_ARATH	Uroporphyrinogen decarboxylase 2, chloroplastic OS=Arabidopsis thaliana GN=HEME2 PE=2 SV=1	1	auto	2	99	EFVPEESVPYVGEALR	iTRAQ8plex@N-term			0.0043439	2124.11	1063.06	2124.1	1063.06	2	11	1.1.1.2894.31	53.5821	13693.4	10547.2	53.64	0.16	346.038															38.7	33.48	112.7	57.99	187.17	74.66
66	20.62	20.71	57.87	50.51	41.88	sp|O22886|DCUP2_ARATH	Uroporphyrinogen decarboxylase 2, chloroplastic OS=Arabidopsis thaliana GN=HEME2 PE=2 SV=1	1	auto	2	99	GKGPIIFNPPQSAADVAQVR	iTRAQ8plex@N-term; iTRAQ8plex(K)@2		missed K-G@2	-0.00267396	2672.52	669.137	2672.52	669.138	4	12	1.1.1.2545.6	44.3687	11643.1	6685.33	44.53	0.25	796.313	1.37296	50.4474			1.60464	51.0759	0.910704	51.5194			1.0874	54.5257	1.41565	49.9885	195.33	74.66	276.73	91.11	169.24	74.26
66	20.62	20.71	57.87	50.51	41.88	sp|O22886|DCUP2_ARATH	Uroporphyrinogen decarboxylase 2, chloroplastic OS=Arabidopsis thaliana GN=HEME2 PE=2 SV=1	1	auto	2	99	GPIIFNPPQSAADVAQVR	iTRAQ8plex@N-term			0.0205168	2183.22	728.748	2183.2	728.741	3	10	1.1.1.2719.23	48.9582	11453.9	4764.74	49.21	0.53	411.068							1.02496	55.0232							158.3	66.96	105.13	57.73	70.25	47.35
66	20.62	20.71	57.87	50.51	41.88	sp|O22886|DCUP2_ARATH	Uroporphyrinogen decarboxylase 2, chloroplastic OS=Arabidopsis thaliana GN=HEME2 PE=2 SV=1	1	auto	2	99	TGVDVVSLDWTVDMAEGR	iTRAQ8plex@N-term			-0.00621905	2253.12	752.047	2253.13	752.049	3	17	1.1.1.3147.14	60.2974	8973.35	7936.59	60.34	0.24	713.896	1.28345	51.3875	1.27321	53.4467			1.11629	48.8565							194.44	74.46	257.51	88.24	218.97	81.64
66	20.62	20.71	57.87	50.51	41.88	sp|O22886|DCUP2_ARATH	Uroporphyrinogen decarboxylase 2, chloroplastic OS=Arabidopsis thaliana GN=HEME2 PE=2 SV=1	1	auto	1.72125	98.95	QIVEAVK	iTRAQ8plex@N-term; iTRAQ8plex(K)@7			-0.00988455	1393.87	465.629	1393.88	465.632	3	8	1.1.1.2168.5	34.5973	6640.08	6111.38	34.56	0.16	773.197	0.625608	42.5083	0.762155	41.3706	0.540669	48.8669	0.97125	33.923	1.12816	37.5924	0.4887	47.1071	0.443237	46.1492	431.12	110.5	278.31	94.38	290.63	94.38
67	20.55	20.59	63.21	56.6	51.42	sp|P46422|GSTF2_ARATH	Glutathione S-transferase F2 OS=Arabidopsis thaliana GN=GSTF2 PE=1 SV=3	1	auto	2	99	LAFEQIFK	iTRAQ8plex@N-term; iTRAQ8plex(K)@8			-0.00590679	1602.95	535.325	1602.96	535.327	3	8	1.1.1.3004.4	56.4926	55984.6	8156.35	56.35	0.16	541.515					0.565537	60.3158	1.36159	39.6381	0.855935	52.944	1.73642	41.1747	1.41583	42.4582	274.67	88.07	96.82	57.99	108.04	57.99
67	20.55	20.59	63.21	56.6	51.42	sp|P46422|GSTF2_ARATH	Glutathione S-transferase F2 OS=Arabidopsis thaliana GN=GSTF2 PE=1 SV=3	1	auto	2	99	NLDFELVHVELK	iTRAQ8plex@N-term; iTRAQ8plex(K)@12			0.00155717	2063.19	688.737	2063.19	688.737	3	11	1.1.1.2879.19	53.174	19510.1	18576	53.19	0.11	1125.79	0.525862	52.995	0.65431	50.6811			2.24801	34.4385	2.09889	38.6696	3.02275	35.1254	1.13663	41.6135	314.84	94.38	170.84	74.66	182.21	74.46
67	20.55	20.59	63.21	56.6	51.42	sp|P46422|GSTF2_ARATH	Glutathione S-transferase F2 OS=Arabidopsis thaliana GN=GSTF2 PE=1 SV=3	1	auto	2	99	NPFGQVPAFEDGDLK	iTRAQ8plex@N-term; iTRAQ8plex(K)@15			0.00381618	2241.19	748.072	2241.19	748.07	3	16	1.1.1.2823.9	51.7105	23975	22324	51.74	0.2	2063.24	0.859769	35.645	1.02378	35.2474	0.448476	53.7801	2.74547	26.7686	2.35235	29.8655	1.72154	30.7341	1.42141	32.1268	499.45	119.08	443.1	117.41	452.27	117.41
67	20.55	20.59	63.21	56.6	51.42	sp|P46422|GSTF2_ARATH	Glutathione S-transferase F2 OS=Arabidopsis thaliana GN=GSTF2 PE=1 SV=3	1	auto	2	99	SIYGLTTDEAVVAEEEAK	iTRAQ8plex@N-term; iTRAQ8plex(K)@18			-0.000768284	2532.34	845.121	2532.34	845.121	3	18	1.1.1.2740.27	49.5208	32995.8	17401.2	49.61	0.16	994.848							1.68559	41.1544	1.43515	48.0929	1.26178	47.604	2.45597	40.7093	237.09	81.64	0	19.95	117.98	57.99
67	20.55	20.59	63.21	56.6	51.42	sp|P46422|GSTF2_ARATH	Glutathione S-transferase F2 OS=Arabidopsis thaliana GN=GSTF2 PE=1 SV=3	1	auto	2	99	VFGHPASIATR	iTRAQ8plex@N-term			0.00140914	1458.83	487.283	1458.82	487.282	3	12	1.1.1.2142.9	33.9154	19198.6	18916.3	33.93	0.18	1100.12	0.889413	47.6895	0.896781	49.6643			1.3092	40.4074	2.87767	38.6427	0.74816	51.9667	1.50187	41.6657	273.12	88.07	250.66	88.07	216.64	81.83
67	20.55	20.59	63.21	56.6	51.42	sp|P46422|GSTF2_ARATH	Glutathione S-transferase F2 OS=Arabidopsis thaliana GN=GSTF2 PE=1 SV=3	1	auto	2	99	VLDVYEAR	iTRAQ8plex@N-term			0.000482795	1267.71	423.577	1267.71	423.577	3	10	1.1.1.2498.2	43.1407	13363.9	13133.9	43.16	0.18	635.525							9.57579	88.7965			12.1405	89.5327	13.9981	88.5534	39.07	33.48	76.01	47.35	32.82	33.48
67	20.55	20.59	63.21	56.6	51.42	sp|P46422|GSTF2_ARATH	Glutathione S-transferase F2 OS=Arabidopsis thaliana GN=GSTF2 PE=1 SV=3	1	auto	2	99	VLIALHEK	iTRAQ8plex@N-term; iTRAQ8plex(K)@8			-0.00874127	1529.97	510.996	1529.98	510.999	3	10	1.1.1.2494.11	43.0403	47856.8	41080.7	43.08	0.21	1630.13	0.564524	42.1131	0.603429	42.6771	0.245955	80.0441	3.09217	27.18	2.93047	29.5626	2.35059	29.8369	1.56365	31.15	472.07	115.59	274.99	94.22	251.96	88.07
67	20.55	20.59	63.21	56.6	51.42	sp|P46422|GSTF2_ARATH	Glutathione S-transferase F2 OS=Arabidopsis thaliana GN=GSTF2 PE=1 SV=3	1	auto	2	99	VNEWVAEITK	iTRAQ8plex@N-term; iTRAQ8plex(K)@10			-0.00304013	1796.03	599.683	1796.03	599.684	3	8	1.1.1.2956.12	55.2198	44540.5	14315.4	55.1	0.13	623.656	2.88809	50.021					1.67155	51.7983	2.56903	52.9234	1.64173	56.14	1.43143	56.3693	154.7	66.96	461.03	115.59	84.09	57.73
67	20.55	20.59	63.21	56.6	51.42	sp|P46422|GSTF2_ARATH	Glutathione S-transferase F2 OS=Arabidopsis thaliana GN=GSTF2 PE=1 SV=3	1	auto	2	99	YENQGTNLLQTDSK	iTRAQ8plex@N-term; iTRAQ8plex(K)@14			-0.00128959	2218.17	740.396	2218.17	740.397	3	15	1.1.1.2228.28	36.1642	20263.3	11025.6	36.22	0.11	660.425							1.70368	50.6636					1.50289	54.421	156.84	66.74	142.7	66.74	185.1	74.66
68	20.47	20.83	53.78	48.28	40.96	sp|Q9SSA5|CYP38_ARATH	Peptidyl-prolyl cis-trans isomerase CYP38, chloroplastic OS=Arabidopsis thaliana GN=CYP38 PE=1 SV=1	1	auto	2	99	ALDSVER	iTRAQ8plex@N-term			-0.00411436	1092.6	547.309	1092.61	547.311	2	11	1.1.1.1932.14	28.4904	17858.5	16630.1	28.51	0.18	1538.24	0.741594	29.1431	1.21721	26.2391	1.20814	26.7671	0.771597	26.1003	1.06059	27.8122	0.827219	28.6584	1.27658	24.5874	821.67	152.64	628.77	141.19	884.63	163.93
68	20.47	20.83	53.78	48.28	40.96	sp|Q9SSA5|CYP38_ARATH	Peptidyl-prolyl cis-trans isomerase CYP38, chloroplastic OS=Arabidopsis thaliana GN=CYP38 PE=1 SV=1	1	auto	2	99	EEFENDSGSSQVFWLLK	iTRAQ8plex@N-term; iTRAQ8plex(K)@17			0.00293727	2622.35	875.122	2622.34	875.122	3	10	1.1.1.3130.25	59.8488	10971.6	3924.42	59.94	0.13	394.525													0.932267	55.1752	196.02	74.46	101.8	57.99	149.87	66.96
68	20.47	20.83	53.78	48.28	40.96	sp|Q9SSA5|CYP38_ARATH	Peptidyl-prolyl cis-trans isomerase CYP38, chloroplastic OS=Arabidopsis thaliana GN=CYP38 PE=1 SV=1	1	auto	2	99	ESELTPSNSNILDGR	iTRAQ8plex@N-term			-0.00492768	1934.98	646.001	1934.99	646.002	3	11	1.1.1.2325.19	38.6902	13402.6	8531.66	38.76	0.16	831.432	0.890188	51.3058	0.852263	54.4908	0.887962	54.781	0.868523	47.279	1.27639	49.6905	1.45711	46.2413	1.50062	44.3949	235.77	81.83	216.57	81.83	177.73	74.66
68	20.47	20.83	53.78	48.28	40.96	sp|Q9SSA5|CYP38_ARATH	Peptidyl-prolyl cis-trans isomerase CYP38, chloroplastic OS=Arabidopsis thaliana GN=CYP38 PE=1 SV=1	1	auto	2	99	IVLDGYNAPVTAGNFVDLVER	iTRAQ8plex@N-term			0.00827038	2565.38	856.135	2565.37	856.132	3	21	1.1.1.3274.23	63.6724	35095.5	23436.6	63.74	0.13	1000.9			1.08507	49.8658											236.99	81.83	96.12	57.73	227.45	81.83
68	20.47	20.83	53.78	48.28	40.96	sp|Q9SSA5|CYP38_ARATH	Peptidyl-prolyl cis-trans isomerase CYP38, chloroplastic OS=Arabidopsis thaliana GN=CYP38 PE=1 SV=1	1	auto	2	99	TVPLEIMVTGEK	iTRAQ8plex@N-term; iTRAQ8plex(K)@12			0.00290711	1924.12	642.38	1924.12	642.379	3	9	1.1.1.2861.14	52.6886	18909.4	9632.42	52.6	0.19	612.375	1.46463	49.6919	1.44757	51.9113	1.26505	54.6156	1.2247	47.9764					1.78355	47.3235	196.2	74.87	296.52	94.38	251.21	88.41
68	20.47	20.83	53.78	48.28	40.96	sp|Q9SSA5|CYP38_ARATH	Peptidyl-prolyl cis-trans isomerase CYP38, chloroplastic OS=Arabidopsis thaliana GN=CYP38 PE=1 SV=1	1	auto	2	99	VGDVIESIQVVSGLENLANPSYK	iTRAQ8plex@N-term; iTRAQ8plex(K)@23			0.0134564	3038.69	760.679	3038.68	760.676	4	14	1.1.1.3597.4	72.3761	9228.39	7383.17	72.31	0.24	667.797															76.57	46.71	94.62	53.93	145.19	66.28
68	20.47	20.83	53.78	48.28	40.96	sp|Q9SSA5|CYP38_ARATH	Peptidyl-prolyl cis-trans isomerase CYP38, chloroplastic OS=Arabidopsis thaliana GN=CYP38 PE=1 SV=1	1	auto	2	99	YAVFGYVTDNEDFLADLK	iTRAQ8plex@N-term; iTRAQ8plex(K)@18			0.02878	2687.42	672.863	2687.39	672.856	4	15	1.1.1.3390.8	66.7754	18136.7	13335.6	66.85	0.14	712.213	0.461931	52.5175	0.563282	50.9115	1.12647	40.9473	0.353176	50.2623			0.613807	47.4527			354.7	100.14	169.07	74.87	176.72	74.87
69	20.21	20.33	46.1	32.2	25.61	sp|Q9SRZ6|ICDHC_ARATH	Cytosolic isocitrate dehydrogenase [NADP] OS=Arabidopsis thaliana GN=CICDH PE=2 SV=1	1	auto	2	99	ATDAVIK	iTRAQ8plex@N-term; iTRAQ8plex(K)@7			-0.0125429	1324.8	442.609	1324.82	442.613	3	9	1.1.1.1959.7	29.1802	17493.8	14832.2	29.22	0.13	1772.13	0.679388	27.8672	0.769577	27.9029	0.666032	30.6329	1.31721	21.6278	2.41553	21.3811	1.00658	25.4045	1.43684	22.3599	947.3	163.84	664.1	145.11	644.82	141.19
69	20.21	20.33	46.1	32.2	25.61	sp|Q9SRZ6|ICDHC_ARATH	Cytosolic isocitrate dehydrogenase [NADP] OS=Arabidopsis thaliana GN=CICDH PE=2 SV=1	1	auto	2	99	LIDDMVAYALK	iTRAQ8plex@N-term; iTRAQ8plex(K)@11			-0.00206535	1859.07	620.696	1859.07	620.697	3	11	1.1.1.3432.4	67.906	7512.29	6910.81	67.84	0.3	348.163															78.54	47.35	113.11	57.99	21.3	30.65
69	20.21	20.33	46.1	32.2	25.61	sp|Q9SRZ6|ICDHC_ARATH	Cytosolic isocitrate dehydrogenase [NADP] OS=Arabidopsis thaliana GN=CICDH PE=2 SV=1	1	auto	2	99	VTEFGLK	iTRAQ8plex@N-term; iTRAQ8plex(K)@7			-0.017948	1400.83	467.951	1400.85	467.957	3	9	1.1.1.2474.3	42.516	23989.8	23587.7	42.54	0.13	1451.01	0.974781	38.9266	1.55404	36.097	2.63715	32.8161	1.72614	32.4056	4.04489	30.917	2.25993	33.0896	1.09855	41.9983	391.19	105.45	393.48	110.5	537.71	129.09
69	20.21	20.33	46.1	32.2	25.61	sp|Q9SRZ6|ICDHC_ARATH	Cytosolic isocitrate dehydrogenase [NADP] OS=Arabidopsis thaliana GN=CICDH PE=2 SV=1	1	auto	1.95861	99	LITPFVELDIK	iTRAQ8plex@N-term; iTRAQ8plex(K)@11			-0.0093929	1895.15	632.724	1895.16	632.727	3	9	1.1.1.3321.10	64.9263	11442.5	6835.71	64.99	0.16	387.098	0.897756	55.7405					1.35457	46.87	1.11615	55.9636			0.962315	54.0556	197.35	74.87	182.82	74.66	20.27	30.65
70	19.9	20.34	26.41	16.43	10.13	tr|F4ISU2|F4ISU2_ARATH	Uncharacterized protein OS=Arabidopsis thaliana GN=At2g32240 PE=1 SV=1	1	auto	2	99	SSAGELAAVQEELALSK	iTRAQ8plex@N-term; iTRAQ8plex(K)@17			-0.00293633	2310.29	771.103	2310.29	771.104	3	9	1.1.1.2842.29	52.1912	4911.69	4617.86	52.17	0.16	362.746							1.7808	58.6267							116.94	57.73	149.07	66.74	16.61	30.65
70	19.9	20.34	26.41	16.43	10.13	tr|F4ISU2|F4ISU2_ARATH	Uncharacterized protein OS=Arabidopsis thaliana GN=At2g32240 PE=1 SV=1	1	auto	1.92082	99	DSEASSLTEK	iTRAQ8plex@N-term; iTRAQ8plex(K)@10			-0.00616005	1673.89	558.97	1673.89	558.972	3	8	1.1.1.1898.16	27.6321	4018.78	2938.66	27.57	0.13	541.185	0.627998	42.3651	0.663704	43.4007	0.675412	44.0878	0.652854	37.4428	0.929141	39.6125	0.485931	47.0142	0.367246	48.6093	432.18	110.63	280.06	94.54	253.71	88.92
70	19.9	20.34	26.41	16.43	10.13	tr|F4ISU2|F4ISU2_ARATH	Uncharacterized protein OS=Arabidopsis thaliana GN=At2g32240 PE=1 SV=1	1	auto	1.88606	99	ADTLVSEIEK	iTRAQ8plex@N-term; iTRAQ8plex(K)@10			0.00291013	1711.98	571.669	1711.98	571.668	3	7	1.1.1.2581.14	45.3072	11013	10803.8	45.32	0.21	928.847	2.03188	43.0073	2.25585	43.7564	3.1422	41.6756	1.99097	41.1622	1.84075	46.1478	1.47494	46.724	1.82035	43.5563	231.97	81.64	486.36	120.22	462.85	120.34
70	19.9	20.34	26.41	16.43	10.13	tr|F4ISU2|F4ISU2_ARATH	Uncharacterized protein OS=Arabidopsis thaliana GN=At2g32240 PE=1 SV=1	1	auto	1.74473	99	ELQAAQSSIDEQK	iTRAQ8plex@N-term; iTRAQ8plex(K)@13			-0.00138998	2054.11	685.71	2054.11	685.711	3	7	1.1.1.2184.29	35.032	3295.5	2945.51	34.98	0.24	368	0.904371	55.9874			1.38239	52.4065					1.77701	48.6573			195.21	74.46	182.17	74.66	60.43	47.35
70	19.9	20.34	26.41	16.43	10.13	tr|F4ISU2|F4ISU2_ARATH	Uncharacterized protein OS=Arabidopsis thaliana GN=At2g32240 PE=1 SV=1	1	auto	1.58503	98.91	ESGDLAEVNLK	iTRAQ8plex@N-term; iTRAQ8plex(K)@11			0.00671568	1782.01	595.009	1782	595.007	3	7	1.1.1.2302.16	38.0818	7191.53	7126.12	38.07	0.16	633.57	0.611075	53.7984	1.04995	47.1562	1.24375	45.7792	0.744881	45.4244	0.786433	52.6883	0.619654	54.1069	0.804734	48.3281	274.98	88.24	173.39	74.87	255.37	88.24
70	19.9	20.34	26.41	16.43	10.13	tr|F4ISU2|F4ISU2_ARATH	Uncharacterized protein OS=Arabidopsis thaliana GN=At2g32240 PE=1 SV=1	1	auto	1.52288	98.39	NLESTIEELGAK	iTRAQ8plex@N-term; iTRAQ8plex(K)@12			-0.00621371	1911.07	638.031	1911.08	638.033	3	6	1.1.1.2799.14	51.0844	4799.41	3930.83	51.13	0.16	332.769							0.453663	55.1194					0.499327	58.8382	238.16	81.83	0	19.22	77.88	47.35
70	19.9	20.34	26.41	16.43	10.13	tr|F4ISU2|F4ISU2_ARATH	Uncharacterized protein OS=Arabidopsis thaliana GN=At2g32240 PE=1 SV=1	1	auto	1.45593	98.37	EAFDALGIELESSR	iTRAQ8plex@N-term			0.000753386	1839.95	614.325	1839.95	614.325	3	6	1.1.1.2944.8	54.8985	5844.7	4943.3	54.92	0.19	269.206							0.966379	49.6914							197.21	74.46	0	16.16	76.78	47.03
70	19.9	20.34	26.41	16.43	10.13	tr|F4ISU2|F4ISU2_ARATH	Uncharacterized protein OS=Arabidopsis thaliana GN=At2g32240 PE=1 SV=1	1	auto	1.4437	97.74	SSSGSQR	iTRAQ8plex@N-term			-0.000979234	1011.52	506.769	1011.53	506.77	2	10	1.1.1.1038.6	6.31692	895.15	864.83	6.32	0.1	307.609							1.10968	57.0446							143.63	63.95	171.47	71.98	86.84	53.37
70	19.9	20.34	26.41	16.43	10.13	tr|F4ISU2|F4ISU2_ARATH	Uncharacterized protein OS=Arabidopsis thaliana GN=At2g32240 PE=1 SV=1	1	auto	1.25964	96.68	SSSQAAEEAK	iTRAQ8plex@N-term; iTRAQ8plex(K)@10			0.000362134	1614.87	539.297	1614.87	539.296	3	9	1.1.1.1559.18	18.9598	2101.55	1151.55	18.9	0.1	522.722	0.77544	43.9126	1.43532	38.3659	0.772855	47.7326	1.0706	36.5524			0.370509	56.7623	0.893872	40.8117	352.48	99.99	282.04	94.54	447.49	115.59
71	19.81	20.06	64.53	53.42	40.17	sp|Q9SSS9|ATPD_ARATH	ATP synthase subunit delta, chloroplastic OS=Arabidopsis thaliana GN=ATPD PE=1 SV=1	1	auto	2	99	EFELVYNK	iTRAQ8plex@N-term; iTRAQ8plex(K)@8			-0.00370073	1648.92	550.649	1648.93	550.65	3	9	1.1.1.2552.12	44.5448	18584.8	11493	44.61	0.18	949.002	0.717659	29.4624	0.430864	37.3135	0.239088	49.3015	0.359613	32.327	0.177858	59.0572	0.587666	31.8002	0.285947	41.5887	813.33	151.84	602.3	137.28	309.96	100.14
71	19.81	20.06	64.53	53.42	40.17	sp|Q9SSS9|ATPD_ARATH	ATP synthase subunit delta, chloroplastic OS=Arabidopsis thaliana GN=ATPD PE=1 SV=1	1	auto	2	99	INIVTEIVK	iTRAQ8plex@N-term; iTRAQ8plex(K)@9			-0.00401102	1636.03	546.352	1636.04	546.353	3	12	1.1.1.3005.5	56.5194	21142.4	14627.7	56.43	0.21	661.317	0.603963	45.1117	0.61848	46.7102	0.64179	46.9553	0.536268	41.3051	0.284068	68.3244	0.77469	42.0638	0.607881	43.1447	391.63	105.3	244.07	88.41	214.24	81.83
71	19.81	20.06	64.53	53.42	40.17	sp|Q9SSS9|ATPD_ARATH	ATP synthase subunit delta, chloroplastic OS=Arabidopsis thaliana GN=ATPD PE=1 SV=1	1	auto	2	99	INIVTEIVKEFELVYNK	iTRAQ8plex@N-term; iTRAQ8plex(K)@9; iTRAQ8plex(K)@17		missed K-E@9	-0.00698161	2962.74	741.693	2962.75	741.695	4	9	1.1.1.3937.5	79.9943	5407.14	3996.69	79.96	0.08	446.774	1.38958	45.9821													233.5	81.64	334.81	99.99	135.14	66.74
71	19.81	20.06	64.53	53.42	40.17	sp|Q9SSS9|ATPD_ARATH	ATP synthase subunit delta, chloroplastic OS=Arabidopsis thaliana GN=ATPD PE=1 SV=1	1	auto	2	99	LEAPQLAQIAK	iTRAQ8plex@N-term; iTRAQ8plex(K)@11			-0.00934295	1789.08	895.549	1789.09	895.553	2	9	1.1.1.2601.30	45.8489	5342.94	5125.47	45.86	0.13	323.21															77.78	47.35	188.23	74.46	137.46	66.96
71	19.81	20.06	64.53	53.42	40.17	sp|Q9SSS9|ATPD_ARATH	ATP synthase subunit delta, chloroplastic OS=Arabidopsis thaliana GN=ATPD PE=1 SV=1	1	auto	2	99	LIDMSVK	iTRAQ8plex@N-term; iTRAQ8plex(K)@7			-0.0065344	1412.85	471.956	1412.85	471.958	3	9	1.1.1.2571.2	45.0354	24959.4	11497.7	45.14	0.16	514.074	0.475025	45.3904	1.17264	34.7621	0.696238	41.9974	0.429972	40.7599	0.661784	42.1722	0.357003	50.5492	0.910415	35.2133	470.37	115.33	230.56	88.07	487.87	120.22
71	19.81	20.06	64.53	53.42	40.17	sp|Q9SSS9|ATPD_ARATH	ATP synthase subunit delta, chloroplastic OS=Arabidopsis thaliana GN=ATPD PE=1 SV=1	1	auto	2	99	LTDTQLAEVR	iTRAQ8plex@N-term			0.00493736	1448.82	483.947	1448.81	483.945	3	10	1.1.1.2330.5	38.815	28778.4	9069.35	38.91	0.13	679.239	1.45722	42.1282	0.67089	56.3781	1.29857	45.2759	0.521677	51.5041	1.6884	42.6278			0.406018	60.4851	272.58	88.24	409.87	110.5	161.75	74.66
71	19.81	20.06	64.53	53.42	40.17	sp|Q9SSS9|ATPD_ARATH	ATP synthase subunit delta, chloroplastic OS=Arabidopsis thaliana GN=ATPD PE=1 SV=1	1	auto	2	99	QVIDDIVK	iTRAQ8plex@N-term; iTRAQ8plex(K)@8			-0.00838454	1536.93	513.316	1536.93	513.318	3	12	1.1.1.2460.6	42.163	71618.5	68605.5	42.16	0.12	4592.73	1.0364	15.1323	0.837087	17.0432	1.58245	14.3098	0.769461	15.0617	1.07077	15.9657	0.900461	16.0735	1.12316	14.558	2488.41	266.03	2661.19	285	1842.43	244.55
72	19.57	19.62	41.48	32.65	27.52	sp|Q8W4E2|VATB3_ARATH; sp|P11574|VATB1_ARATH	V-type proton ATPase subunit B3 OS=Arabidopsis thaliana GN=VHA-B3 PE=2 SV=1; V-type proton ATPase subunit B1 OS=Arabidopsis thaliana GN=VHA-B1 PE=2 SV=2	1	auto	2	99	FTTVQFTGEVLK	iTRAQ8plex@N-term; iTRAQ8plex(K)@12			-0.00478459	1977.13	660.052	1977.14	660.054	3	11	1.1.1.2841.20	52.1598	13079.9	13078.4	52.14	0.16	778.16	0.606157	53.7142	0.739509	52.2992	0.709383	55.4854	1.46018	39.0503			0.944579	47.3694	0.701069	52.3523	276.06	88.41	172.67	74.46	180.57	74.66
72	19.57	19.62	41.48	32.65	27.52	sp|Q8W4E2|VATB3_ARATH; sp|P11574|VATB1_ARATH	V-type proton ATPase subunit B3 OS=Arabidopsis thaliana GN=VHA-B3 PE=2 SV=1; V-type proton ATPase subunit B1 OS=Arabidopsis thaliana GN=VHA-B1 PE=2 SV=2	1	auto	2	99	GQVLEVDGEK	iTRAQ8plex@N-term; iTRAQ8plex(K)@10			-0.00235232	1680.95	561.323	1680.95	561.324	3	8	1.1.1.2137.18	33.7902	7186.58	6458.46	33.85	0.29	915.566	0.408723	47.7759	0.312163	56.7811	1.11359	35.7617	0.812608	33.9399	1.12442	35.9592	0.625623	41.2873	0.74114	37.1647	471.77	115.46	198.97	81.64	130.26	66.74
72	19.57	19.62	41.48	32.65	27.52	sp|Q8W4E2|VATB3_ARATH; sp|P11574|VATB1_ARATH	V-type proton ATPase subunit B3 OS=Arabidopsis thaliana GN=VHA-B3 PE=2 SV=1; V-type proton ATPase subunit B1 OS=Arabidopsis thaliana GN=VHA-B1 PE=2 SV=2	1	auto	2	99	TVSGVAGPLVILDK	iTRAQ8plex@N-term; iTRAQ8plex(K)@14			-0.00309343	1976.21	659.744	1976.21	659.745	3	12	1.1.1.2951.15	55.0903	11832.8	10102.7	55.13	0.18	790.009	0.885878	47.5545	0.879253	49.9282	0.90515	50.4648	0.931599	43.0681	1.43323	44.4159	1.08584	45.9779	1.27416	42.5606	275.26	88.41	251.62	88.24	214.07	81.83
72	19.57	19.62	41.48	32.65	27.52	sp|Q8W4E2|VATB3_ARATH; sp|P11574|VATB1_ARATH	V-type proton ATPase subunit B3 OS=Arabidopsis thaliana GN=VHA-B3 PE=2 SV=1; V-type proton ATPase subunit B1 OS=Arabidopsis thaliana GN=VHA-B1 PE=2 SV=2	1	auto	2	99	YQEIVNIR	iTRAQ8plex@N-term			0.000336323	1337.76	446.928	1337.76	446.928	3	8	1.1.1.2483.7	42.7495	6121.29	6074.41	42.77	0.21	494.303	1.87621	52.9917					1.85032	50.4583	2.25929	53.7163					156.3	66.96	302.6	94.38	96.57	57.73
73	19.07	18.94	45.35	41.16	35.12	sp|Q43127|GLNA2_ARATH	Glutamine synthetase, chloroplastic/mitochondrial OS=Arabidopsis thaliana GN=GLN2 PE=1 SV=1	1	auto	2	99	AAEIFSNK	iTRAQ8plex@N-term; iTRAQ8plex(K)@8			-0.012956	1486.85	744.431	1486.86	744.438	2	10	1.1.1.2366.27	39.766	16185.8	15602.3	39.77	0.13	746.09	0.537616	39.8728	0.997426	33.5531	0.319945	55.1277	0.693616	32.7073	1.47897	31.0211	0.920482	34.0096	1.34997	29.6744	550.37	124.79	305.32	100.14	485.55	120.09
73	19.07	18.94	45.35	41.16	35.12	sp|Q43127|GLNA2_ARATH	Glutamine synthetase, chloroplastic/mitochondrial OS=Arabidopsis thaliana GN=GLN2 PE=1 SV=1	1	auto	2	99	EEGGFEVIK	iTRAQ8plex@N-term; iTRAQ8plex(K)@9			-0.000249455	1614.91	808.461	1614.91	808.461	2	7	1.1.1.2337.30	39.0124	8085.2	3587.77	39.1	0.13	264.387															32.23	30.65	113.67	57.73	109.96	57.73
73	19.07	18.94	45.35	41.16	35.12	sp|Q43127|GLNA2_ARATH	Glutamine synthetase, chloroplastic/mitochondrial OS=Arabidopsis thaliana GN=GLN2 PE=1 SV=1	1	auto	2	99	RPASNMDPYIVTSLLAETTLLWEPTLEAEALAAQK	iTRAQ8plex@N-term; iTRAQ8plex(K)@35			0.000683692	4450.39	1113.61	4450.39	1113.61	4	17	1.1.1.3934.9	79.9257	4246.03	4010.55	79.93	0.06	1115.66															97.1	52.51	87.2	52.51	170.89	70.92
73	19.07	18.94	45.35	41.16	35.12	sp|Q43127|GLNA2_ARATH	Glutamine synthetase, chloroplastic/mitochondrial OS=Arabidopsis thaliana GN=GLN2 PE=1 SV=1	1	auto	2	99	VETLLNLDTKPYSDR	iTRAQ8plex@N-term; iTRAQ8plex(K)@10			0.00181507	2371.32	791.448	2371.32	791.448	3	12	1.1.1.2865.28	52.8025	25553.8	21424.1	52.73	0.19	941.08	0.602203	45.0952	0.611482	46.8873	0.667427	48.0929	1.87053	31.5815	1.27068	38.7766	1.19747	37.492	1.40312	34.8294	392.71	105.45	244.03	88.41	212.4	81.64
73	19.07	18.94	45.35	41.16	35.12	sp|Q43127|GLNA2_ARATH	Glutamine synthetase, chloroplastic/mitochondrial OS=Arabidopsis thaliana GN=GLN2 PE=1 SV=1	1	auto	2	99	VSGEVPWFGIEQEYTLLQQNVK	iTRAQ8plex@N-term; iTRAQ8plex(K)@22			0.0100863	3171.72	793.937	3171.71	793.934	4	11	1.1.1.3409.14	67.2933	47431.6	16918.7	67.39	0.13	916.431															37.52	33.48	229.68	81.83	256.01	88.24
73	19.07	18.94	45.35	41.16	35.12	sp|Q43127|GLNA2_ARATH	Glutamine synthetase, chloroplastic/mitochondrial OS=Arabidopsis thaliana GN=GLN2 PE=1 SV=1	1	auto	2	99	WNYDGSSTGQAPGEDSEVILYPQAIFR	iTRAQ8plex@N-term			-0.000640698	3303.6	1102.21	3303.6	1102.21	3	18	1.1.1.3188.31	61.4041	41418.8	17971.9	61.49	0.11	816.447					1.11359	55.0794	0.655121	55.1015							197.95	74.66	17.21	30.65	72.11	47.35
73	19.07	18.94	45.35	41.16	35.12	sp|Q43127|GLNA2_ARATH	Glutamine synthetase, chloroplastic/mitochondrial OS=Arabidopsis thaliana GN=GLN2 PE=1 SV=1	1	auto	1.31876	97.13	GYLEDR	iTRAQ8plex@N-term			-0.00116909	1055.55	528.784	1055.56	528.785	2	8	1.1.1.1832.11	25.929	84933.3	23845.6	26.02	0.13	1636.84	0.472088	36.2347	1.28452	26.9868	0.519949	39.1172	1.41792	23.9986	1.74211	25.8767	1.36923	26.4132	1.55011	24.8383	743.61	145	362.24	110.63	844.86	157.62
74	18.81	18.83	40.12	34.65	32.52	sp|Q04836|CP31A_ARATH	31 kDa ribonucleoprotein, chloroplastic OS=Arabidopsis thaliana GN=CP31A PE=1 SV=1	1	auto	2	99	AEFPEPSEEAK	iTRAQ8plex@N-term; iTRAQ8plex(K)@11			0.00317979	1840.97	614.664	1840.97	614.663	3	10	1.1.1.2127.22	33.5323	46902.7	9193.56	33.7	0.16	637.024	0.599498	45.1692	0.613223	46.9391	0.868756	42.42	0.744551	37.6783			0.88993	40.3258	0.784199	40.2743	392.72	105.45	242.94	88.24	213.01	82.01
74	18.81	18.83	40.12	34.65	32.52	sp|Q04836|CP31A_ARATH	31 kDa ribonucleoprotein, chloroplastic OS=Arabidopsis thaliana GN=CP31A PE=1 SV=1	1	auto	2	99	GFGFVTMSSVDEAETAVEK	iTRAQ8plex@N-term; iTRAQ8plex(K)@19			0.00227327	2611.33	653.84	2611.33	653.84	4	10	1.1.1.2970.14	55.5909	16333.9	15489.1	55.58	0.16	1010.03	0.591105	39.824	0.619873	41.1314	1.11479	34.3728	0.539919	36.6199	0.856045	37.5509	0.750407	37.3833	1.18296	32.4355	510.47	120.22	311.36	99.99	279.88	94.38
74	18.81	18.83	40.12	34.65	32.52	sp|Q04836|CP31A_ARATH	31 kDa ribonucleoprotein, chloroplastic OS=Arabidopsis thaliana GN=CP31A PE=1 SV=1	1	auto	2	99	LLTVNK	iTRAQ8plex@N-term; iTRAQ8plex(K)@6			-0.00866138	1294.83	648.425	1294.84	648.429	2	9	1.1.1.2327.23	38.7453	14001.4	12214.9	38.78	0.16	1002.15	0.362809	33.4004	1.08418	23.1837	0.538805	31.2013	1.18029	20.3334	0.409185	35.0143	0.707999	25.8496	0.528148	27.1014	1096.31	175.96	410.43	120.22	1051.32	175.88
74	18.81	18.83	40.12	34.65	32.52	sp|Q04836|CP31A_ARATH	31 kDa ribonucleoprotein, chloroplastic OS=Arabidopsis thaliana GN=CP31A PE=1 SV=1	1	auto	2	99	VNVAEERPPR	iTRAQ8plex@N-term			-0.00157828	1469.82	490.949	1469.83	490.949	3	12	1.1.1.1820.11	25.618	51777.8	35036.3	25.71	0.21	2902.67	0.925448	23.1731	0.807991	25.4236	1.0979	23.661	1.59281	19.0746	0.362593	37.6675	0.876835	23.9359	1.14087	21.4937	1129.39	179.12	1078.51	182.22	807.14	160.38
74	18.81	18.83	40.12	34.65	32.52	sp|Q04836|CP31A_ARATH	31 kDa ribonucleoprotein, chloroplastic OS=Arabidopsis thaliana GN=CP31A PE=1 SV=1	1	auto	2	99	VYEPAFR	iTRAQ8plex@N-term			0.000682504	1184.65	593.332	1184.65	593.332	2	9	1.1.1.2253.24	36.8093	72178.3	17385.7	36.92	0.16	887.853	1.10145	39.6576	1.4121	38.6776	0.639052	51.6001	1.13019	36.3214	0.663951	50.9917	1.34505	38.4725	1.65976	36.1339	352.36	100.14	400.48	110.77	440.1	115.46
74	18.81	18.83	40.12	34.65	32.52	sp|Q04836|CP31A_ARATH	31 kDa ribonucleoprotein, chloroplastic OS=Arabidopsis thaliana GN=CP31A PE=1 SV=1	1	auto	1.33724	97.09	ETDQSR	iTRAQ8plex@N-term			0.00120332	1038.53	520.27	1038.52	520.27	2	10	1.1.1.1179.7	9.36753	25273.2	1728.1	9.22	0.13	565.231	0.806612	54.3802	1.0435	52.5014	0.856739	57.0113	0.760641	49.844					0.71097	54.5884	223.17	79.57	185.75	76.27	205.98	79.38
75	18.77	18.86	39.96	34.88	26.71	sp|P46248|AAT5_ARATH	Aspartate aminotransferase, chloroplastic OS=Arabidopsis thaliana GN=ASP5 PE=1 SV=2	1	auto	2	99	ATAELLFGAGHPVIK	iTRAQ8plex@N-term; iTRAQ8plex(K)@15			-0.000669104	2131.26	711.428	2131.26	711.428	3	11	1.1.1.2799.22	51.0888	9487.89	7130.47	51.18	0.26	491.597	0.889278	56.172					0.689099	54.2029							196.3	74.66	180.13	74.46	104.09	57.73
75	18.77	18.86	39.96	34.88	26.71	sp|P46248|AAT5_ARATH	Aspartate aminotransferase, chloroplastic OS=Arabidopsis thaliana GN=ASP5 PE=1 SV=2	1	auto	2	99	GMEFFVAQSYSK	iTRAQ8plex@N-term; iTRAQ8plex(K)@12			0.0147673	2001.06	668.029	2001.05	668.024	3	12	1.1.1.2774.16	50.4189	15701.5	15660.3	50.41	0.19	870.281	1.85751	53.4477	2.91255	51.095	3.37261	50.3026							1.72778	55.0907	155.27	66.74	297.61	94.54	400	110.5
75	18.77	18.86	39.96	34.88	26.71	sp|P46248|AAT5_ARATH	Aspartate aminotransferase, chloroplastic OS=Arabidopsis thaliana GN=ASP5 PE=1 SV=2	1	auto	2	99	NIFNDAK	iTRAQ8plex@N-term; iTRAQ8plex(K)@7			-0.00297851	1428.82	477.279	1428.82	477.28	3	7	1.1.1.2199.10	35.418	7122.08	6631.18	35.44	0.16	795.726	0.873578	42.4115	1.8016	36.5589	1.04223	42.9639	0.629096	42.4063	1.50666	38.7337	1.2138	39.4888			352.12	99.99	317.41	99.99	561.11	129.2
75	18.77	18.86	39.96	34.88	26.71	sp|P46248|AAT5_ARATH	Aspartate aminotransferase, chloroplastic OS=Arabidopsis thaliana GN=ASP5 PE=1 SV=2	1	auto	2	99	TEELQPYVLNVVK	iTRAQ8plex@N-term; iTRAQ8plex(K)@13			-0.00615897	2139.23	714.085	2139.24	714.087	3	10	1.1.1.2852.23	52.4539	11528.1	11250.6	52.46	0.19	1066.05	1.55594	44.9741	1.00186	52.8088	0.859899	56.3499	1.21531	44.355	1.86854	45.6664	1.643	45.4958	2.73547	40.7332	233.1	81.64	374.25	105.59	206.56	81.64
75	18.77	18.86	39.96	34.88	26.71	sp|P46248|AAT5_ARATH	Aspartate aminotransferase, chloroplastic OS=Arabidopsis thaliana GN=ASP5 PE=1 SV=2	1	auto	2	99	TIGLDFEGMIADIK	iTRAQ8plex@N-term; iTRAQ8plex(K)@14			-0.00763982	2130.18	711.067	2130.19	711.069	3	15	1.1.1.3343.14	65.5118	10450.7	10094.1	65.5	0.13	533.68	0.526662	53.0414	0.799565	47.3604			0.229284	63.3419	0.876904	46.6879			0.568578	50.6702	314.84	94.38	171.1	74.87	222.66	81.64
75	18.77	18.86	39.96	34.88	26.71	sp|P46248|AAT5_ARATH	Aspartate aminotransferase, chloroplastic OS=Arabidopsis thaliana GN=ASP5 PE=1 SV=2	1	auto	2	99	VATIQGLSGTGSLR	iTRAQ8plex@N-term			-0.0103286	1662.95	555.323	1662.96	555.326	3	13	1.1.1.2557.13	44.6753	43917.6	22806.9	44.77	0.18	1149.94	0.663242	38.2136	0.640159	40.2193	0.188473	75.1215	0.739	32.9322	0.208548	69.9275	0.507132	42.2045	0.564016	41.3313	511.16	120.34	349.83	105.3	289.43	94.38
75	18.77	18.86	39.96	34.88	26.71	sp|P46248|AAT5_ARATH	Aspartate aminotransferase, chloroplastic OS=Arabidopsis thaliana GN=ASP5 PE=1 SV=2	1	auto	1.16115	97.21	QELYDSLVSK	iTRAQ8plex@N-term; iTRAQ8plex(K)@10			-0.00139022	1789.01	597.343	1789.01	597.343	3	7	1.1.1.2644.9	46.9749	5205.64	4304.4	47.15	0.29	489.253	1.10917	39.5029	0.802377	45.3645			0.747304	39.8585	1.04411	42.0973			0.775823	42.5612	352.33	100.14	403.25	110.63	250.05	88.41
76	18.67	18.72	44.57	38.86	31.43	sp|Q8W593|LGUC_ARATH	Probable lactoylglutathione lyase, chloroplastic OS=Arabidopsis thaliana GN=At1g67280 PE=1 SV=1	1	auto	2	99	AAQATTQDDLLTWVK	iTRAQ8plex@N-term; iTRAQ8plex(K)@15			-0.00972466	2268.25	757.09	2268.26	757.093	3	10	1.1.1.2868.20	52.8787	23243.1	9753.13	53	0.19	675.476	0.876721	51.7259	1.62211	45.6387			0.89974	46.557					0.66825	54.0847	235.81	81.83	213.33	81.83	338.33	100.29
76	18.67	18.72	44.57	38.86	31.43	sp|Q8W593|LGUC_ARATH	Probable lactoylglutathione lyase, chloroplastic OS=Arabidopsis thaliana GN=At1g67280 PE=1 SV=1	1	auto	2	99	EPGPLPGISTK	iTRAQ8plex@N-term; iTRAQ8plex(K)@11			-0.00235619	1703.01	568.676	1703.01	568.677	3	11	1.1.1.2324.17	38.6625	24739.5	22408.2	38.68	0.19	2006.74	0.795067	27.2849	1.39771	24.3028	1.7493	23.4556	1.38072	22.0006	1.17753	26.0198	0.936542	26.4763	1.81953	22.0257	898.11	159.62	736.82	152.54	1110.31	184.04
76	18.67	18.72	44.57	38.86	31.43	sp|Q8W593|LGUC_ARATH	Probable lactoylglutathione lyase, chloroplastic OS=Arabidopsis thaliana GN=At1g67280 PE=1 SV=1	1	auto	2	99	MLHVVYR	iTRAQ8plex@N-term			-0.000695778	1220.7	407.907	1220.7	407.908	3	9	1.1.1.2235.2	36.3327	16261.1	14399.6	36.35	0.15	540.388	2.62645	50.7476													154.06	66.74	417.53	110.36	164.06	74.46
76	18.67	18.72	44.57	38.86	31.43	sp|Q8W593|LGUC_ARATH	Probable lactoylglutathione lyase, chloroplastic OS=Arabidopsis thaliana GN=At1g67280 PE=1 SV=1	1	auto	1.52288	98.98	YDIGAGFGHFGIAVDDVAK	iTRAQ8plex@N-term; iTRAQ8plex(K)@19			-0.0313274	2559.33	640.839	2559.36	640.847	4	8	1.1.1.2915.15	54.1319	3490.8	3439.25	54.09	0.16	405.813	1.48876	49.5608					0.967188	50.3324							195.09	74.66	299.7	94.38	97.64	57.99
77	18.43	18.43	52.46	51.76	43.31	sp|Q9LW57|PAP6_ARATH	Plastid-lipid-associated protein 6, chloroplastic OS=Arabidopsis thaliana GN=PAP6 PE=1 SV=1	1	auto	2	99	AEVAAK	iTRAQ8plex@N-term; iTRAQ8plex(K)@6			-0.00795844	1195.73	598.873	1195.74	598.877	2	8	1.1.1.1724.20	23.1606	6977.52	5672.32	23.2	0.18	539.964	1.09329	37.6857	0.670485	46.7811	1.57403	36.2648	1.06305	35.1288	0.754395	45.2831	0.655002	44.6775	1.11403	36.8111	389.65	105.3	439.58	115.46	231.08	88.24
77	18.43	18.43	52.46	51.76	43.31	sp|Q9LW57|PAP6_ARATH	Plastid-lipid-associated protein 6, chloroplastic OS=Arabidopsis thaliana GN=PAP6 PE=1 SV=1	1	auto	2	99	ELETAGGPVDLTDDLDKLQGK	iTRAQ8plex@N-term; iTRAQ8plex(K)@17; iTRAQ8plex(K)@21		missed K-L@17	-0.00174036	3125.72	782.437	3125.72	782.438	4	13	1.1.1.2828.7	51.8319	20924.4	4855.51	51.92	0.13	776.662	1.40447	47.7745			1.59856	48.7854	1.29037	45.7212	2.10457	46.0635			1.38478	47.3233	215.43	78.42	312.21	96.6	148.87	70.92
77	18.43	18.43	52.46	51.76	43.31	sp|Q9LW57|PAP6_ARATH	Plastid-lipid-associated protein 6, chloroplastic OS=Arabidopsis thaliana GN=PAP6 PE=1 SV=1	1	auto	2	99	GLVASVDDLER	iTRAQ8plex@N-term			0.00403153	1476.81	739.414	1476.81	739.412	2	18	1.1.1.2568.27	44.9702	55316.2	42211.8	44.92	0.16	1805.98	0.868843	30.8866	1.43688	28.041	1.19455	30.2962	1.60968	24.8751	0.832355	34.283	1.29184	28.301	2.06728	25.0175	663.73	137.28	595.06	136.5	843.55	159.72
77	18.43	18.43	52.46	51.76	43.31	sp|Q9LW57|PAP6_ARATH	Plastid-lipid-associated protein 6, chloroplastic OS=Arabidopsis thaliana GN=PAP6 PE=1 SV=1	1	auto	2	99	LLYSSAFSSR	iTRAQ8plex@N-term			-0.00399013	1433.78	478.933	1433.78	478.935	3	10	1.1.1.2653.6	47.2119	11708.1	11080.4	47.23	0.16	598.836	1.62701	54.5818					1.70005	51.1079							155.64	66.74	261.3	88.24	174	74.66
77	18.43	18.43	52.46	51.76	43.31	sp|Q9LW57|PAP6_ARATH	Plastid-lipid-associated protein 6, chloroplastic OS=Arabidopsis thaliana GN=PAP6 PE=1 SV=1	1	auto	1.95861	99	IDVFSK	iTRAQ8plex@N-term; iTRAQ8plex(K)@6			-0.00980159	1315.79	658.9	1315.8	658.905	2	9	1.1.1.2510.21	43.4665	8794.13	6959.53	43.42	0.18	571.836	2.11901	52.2682	2.10631	54.1062			1.34614	53.4345			2.51015	51.7286	1.47695	55.495	154.86	66.74	338.61	100.14	288.51	94.38
78	18.35	18.48	46.04	34.69	20.49	sp|P92947|MDAR5_ARATH	Monodehydroascorbate reductase 5, mitochondrial OS=Arabidopsis thaliana GN=MDAR5 PE=1 SV=3	1	auto	2	99	AYLFPPEK	iTRAQ8plex@N-term; iTRAQ8plex(K)@8			-0.0217365	1571.9	524.972	1571.92	524.98	3	8	1.1.1.2547.4	44.4164	4503.25	1782.83	44.69	0.36	416.317			1.39706	51.8399			0.953684	50.4194					1.30221	50.9885	195.46	74.46	156.98	70.49	241.53	84.92
78	18.35	18.48	46.04	34.69	20.49	sp|P92947|MDAR5_ARATH	Monodehydroascorbate reductase 5, mitochondrial OS=Arabidopsis thaliana GN=MDAR5 PE=1 SV=3	1	auto	2	99	GVLVESGSPEEFQLLPK	iTRAQ8plex@N-term; iTRAQ8plex(K)@17			-0.0127542	2436.36	813.127	2436.37	813.131	3	12	1.1.1.2929.26	54.5097	11345.6	11030.3	54.52	0.13	721.587	1.6307	54.2795			2.29509	52.8547			2.33015	52.9641					156.69	66.96	263.66	88.24	53.03	47.35
78	18.35	18.48	46.04	34.69	20.49	sp|P92947|MDAR5_ARATH	Monodehydroascorbate reductase 5, mitochondrial OS=Arabidopsis thaliana GN=MDAR5 PE=1 SV=3	1	auto	2	99	IGGHLPGVHYIR	iTRAQ8plex@N-term			-0.00653792	1621.93	406.49	1621.94	406.491	4	10	1.1.1.2237.2	36.3835	6502.88	4237.79	36.43	0.13	350.375									3.8965	56.2606					118.42	57.99	108.38	57.99	108.69	57.99
78	18.35	18.48	46.04	34.69	20.49	sp|P92947|MDAR5_ARATH	Monodehydroascorbate reductase 5, mitochondrial OS=Arabidopsis thaliana GN=MDAR5 PE=1 SV=3	1	auto	1.58503	98.47	SQPLVDK	iTRAQ8plex@N-term; iTRAQ8plex(K)@7			-0.00941603	1393.83	465.617	1393.84	465.62	3	8	1.1.1.1921.6	28.2029	12316.9	8124.22	28.17	0.1	1345.06	1.76955	23.9888	2.04135	24.1035	0.643036	34.6689	0.691894	27.4841	0.999572	29.075	0.870088	28.9866	1.13754	25.9508	782.35	149.73	1428.54	206.61	1412.59	206.98
79	18.29	18.58	58.7	46.38	31.16	sp|Q9S726|RPI3_ARATH	Probable ribose-5-phosphate isomerase 3, chloroplastic OS=Arabidopsis thaliana GN=RPI3 PE=1 SV=1	1	auto	2	99	DGFAAAK	iTRAQ8plex@N-term; iTRAQ8plex(K)@7			-0.0078958	1286.74	429.919	1286.74	429.922	3	9	1.1.1.1912.2	27.9764	19666.5	8732.03	28.05	0.1	1518.37	0.825845	33.0242	1.10197	31.7118	1.29286	30.9068	1.07305	28.2586	0.629214	40.3452	1.63666	28.2926	0.903478	34.8775	596.77	130.14	508.55	126.12	581.67	133.92
79	18.29	18.58	58.7	46.38	31.16	sp|Q9S726|RPI3_ARATH	Probable ribose-5-phosphate isomerase 3, chloroplastic OS=Arabidopsis thaliana GN=RPI3 PE=1 SV=1	1	auto	2	99	FIVVADDTK	iTRAQ8plex@N-term; iTRAQ8plex(K)@9			-0.012599	1614.93	539.318	1614.94	539.322	3	11	1.1.1.2606.13	45.9721	51308.2	45401.2	45.93	0.19	2250.95	1.39765	22.422	0.869846	26.8253	0.667548	30.1471	1.27049	21.3229	0.827847	28.003	1.09236	24.2899	1.22899	22.91	980.62	167.32	1414.25	205.73	754.47	156.17
79	18.29	18.58	58.7	46.38	31.16	sp|Q9S726|RPI3_ARATH	Probable ribose-5-phosphate isomerase 3, chloroplastic OS=Arabidopsis thaliana GN=RPI3 PE=1 SV=1	1	auto	2	99	LLSSGELYDIVGIPTSK	iTRAQ8plex@N-term; iTRAQ8plex(K)@17			-0.000635958	2399.38	600.851	2399.38	600.852	4	12	1.1.1.3240.4	62.7495	22975.9	17916.1	62.8	0.19	453.012															116.54	57.73	188	74.66	60.31	47.35
79	18.29	18.58	58.7	46.38	31.16	sp|Q9S726|RPI3_ARATH	Probable ribose-5-phosphate isomerase 3, chloroplastic OS=Arabidopsis thaliana GN=RPI3 PE=1 SV=1	1	auto	2	99	MVEAVADK	iTRAQ8plex@N-term; iTRAQ8plex(K)@8			-0.00577946	1469.83	490.951	1469.84	490.953	3	9	1.1.1.2293.9	37.8436	12459.3	5073.57	37.96	0.26	627.353	0.26387	62.3008	1.19571	35.8945	0.545342	48.3808	0.538954	39.3292	0.551157	48.6677	1.19896	35.5609	0.714647	39.3516	432.75	110.5	117.83	66.96	457.68	115.46
80	18.01	18.29	34.77	25.26	17.83	tr|F4J9K9|F4J9K9_ARATH	Neurofilament protein-like protein OS=Arabidopsis thaliana GN=At3g05900 PE=1 SV=1	1	auto	2	99	AEETAEATEQAK	iTRAQ8plex@N-term; iTRAQ8plex(K)@12			-0.00334963	1884.99	629.336	1884.99	629.337	3	10	1.1.1.1852.26	26.4563	3405.28	3311.61	26.46	0.1	479.286			0.796449	50.0922			0.397072	53.3144			0.639055	53.1003			275.09	88.07	55.27	47.35	193.79	74.66
80	18.01	18.29	34.77	25.26	17.83	tr|F4J9K9|F4J9K9_ARATH	Neurofilament protein-like protein OS=Arabidopsis thaliana GN=At3g05900 PE=1 SV=1	1	auto	2	99	AITEEK	iTRAQ8plex@N-term; iTRAQ8plex(K)@6			-0.00254516	1297.77	649.891	1297.77	649.892	2	8	1.1.1.1816.30	25.5256	4901.18	4277.51	25.56	0.15	378.385	1.25354	51.5119	2.11385	47.6711	1.90425	49.5121	1.59117	45.9817	1.2492	55.3925	1.75372	48.7493	1.40161	49.3288	196.63	74.87	254.34	88.24	367.64	105.45
80	18.01	18.29	34.77	25.26	17.83	tr|F4J9K9|F4J9K9_ARATH	Neurofilament protein-like protein OS=Arabidopsis thaliana GN=At3g05900 PE=1 SV=1	1	auto	2	99	DTDTPVAEGK	iTRAQ8plex@N-term; iTRAQ8plex(K)@10			-0.00525207	1639.88	547.635	1639.89	547.637	3	8	1.1.1.1787.19	24.7726	5228.18	4872.72	24.81	0.13	807.206	1.60239	36.5221	1.11803	41.7952	1.07527	42.6485	0.97586	37.7287	0.589572	52.365	0.612615	48.1952	1.12548	38.8339	349.49	99.99	577.87	131.18	345.61	105.3
80	18.01	18.29	34.77	25.26	17.83	tr|F4J9K9|F4J9K9_ARATH	Neurofilament protein-like protein OS=Arabidopsis thaliana GN=At3g05900 PE=1 SV=1	1	auto	2	99	GAEQVELKEPILVK	iTRAQ8plex@N-term; iTRAQ8plex(K)@8; iTRAQ8plex(K)@14		missed K-E@8	-0.00726677	2464.5	617.131	2464.5	617.133	4	9	1.1.1.2515.20	43.5977	7130.02	6613.19	43.61	0.16	654.748	1.0811	53.3642			2.23634	47.578	1.17209	48.7954	1.32756	53.8765	1.08474	54.5816	2.91572	44.0716	195.91	74.66	218.55	81.64	172.91	74.87
80	18.01	18.29	34.77	25.26	17.83	tr|F4J9K9|F4J9K9_ARATH	Neurofilament protein-like protein OS=Arabidopsis thaliana GN=At3g05900 PE=1 SV=1	1	auto	2	99	TSESGSALSPEK	iTRAQ8plex@N-term; iTRAQ8plex(K)@12			-0.00296206	1799.97	600.997	1799.97	600.998	3	12	1.1.1.1862.22	26.7128	5248.95	5111.89	26.7	0.18	544.87	1.36979	56.5607	1.58542	56.7537			1.53645	51.753			1.93942	53.6722			156.05	66.74	220.57	81.64	218.83	81.64
80	18.01	18.29	34.77	25.26	17.83	tr|F4J9K9|F4J9K9_ARATH	Neurofilament protein-like protein OS=Arabidopsis thaliana GN=At3g05900 PE=1 SV=1	1	auto	2	99	VAEVVETAPVAK	iTRAQ8plex@N-term; iTRAQ8plex(K)@12			-0.0064604	1820.08	607.701	1820.09	607.703	3	12	1.1.1.2527.16	43.9128	15866.3	15564	43.93	0.19	1003.36	4.40841	48.4503			5.33838	48.562	1.39598	54.8732	3.28207	51.4513			3.02397	50.342	152.35	66.96	693.03	141.3	211.78	88.41
80	18.01	18.29	34.77	25.26	17.83	tr|F4J9K9|F4J9K9_ARATH	Neurofilament protein-like protein OS=Arabidopsis thaliana GN=At3g05900 PE=1 SV=1	1	auto	1.55284	98.7	DVSAEIAEEK	iTRAQ8plex@N-term; iTRAQ8plex(K)@10			0.00537934	1697.94	566.986	1697.93	566.984	3	8	1.1.1.2154.20	34.2371	16027.3	2259.87	34.06	0.13	431.69			0.321386	58.3249	0.303112	63.5131	0.540058	40.9711	0.426434	55.0641	0.438774	50.7465	0.391213	50.1789	393.61	105.3	48.15	47.35	111.89	57.99
80	18.01	18.29	34.77	25.26	17.83	tr|F4J9K9|F4J9K9_ARATH	Neurofilament protein-like protein OS=Arabidopsis thaliana GN=At3g05900 PE=1 SV=1	1	auto	1.36653	97.61	ELETEVEVVK	iTRAQ8plex@N-term; iTRAQ8plex(K)@10			-0.00989242	1782.01	595.012	1782.02	595.015	3	7	1.1.1.2443.15	41.7355	6826.82	5553.01	41.8	0.29	428.62	2.54863	58.5505													116.42	57.99	306.17	94.22	12.54	30.65
81	18.01	18.03	63.64	60.96	60.96	sp|Q94JQ4|RIDA_ARATH	Reactive Intermediate Deaminase A, chloroplastic OS=Arabidopsis thaliana GN=RIDA PE=1 SV=1	1	auto	2	99	APAALGPYSQAIK	iTRAQ8plex@N-term; iTRAQ8plex(K)@13			0.00165783	1894.12	632.379	1894.11	632.379	3	10	1.1.1.2442.21	41.7129	44127.7	10249.6	41.85	0.16	536.618									1.91439	55.2377	2.45983	51.1886			157.91	66.96	143.43	66.74	145.14	66.74
81	18.01	18.03	63.64	60.96	60.96	sp|Q94JQ4|RIDA_ARATH	Reactive Intermediate Deaminase A, chloroplastic OS=Arabidopsis thaliana GN=RIDA PE=1 SV=1	1	auto	2	99	ASGADYSSVVK	iTRAQ8plex@N-term; iTRAQ8plex(K)@11			0.00347202	1690.94	564.654	1690.94	564.652	3	9	1.1.1.2028.17	30.96	35706.6	12654	30.84	0.16	1099.48	0.826052	35.5879	0.264267	61.0077	0.804716	38.5008	1.30877	29.3405	0.450909	49.0864	0.589452	40.3284	1.06753	32.6023	509.23	120.22	434.06	115.59	119.03	66.96
81	18.01	18.03	63.64	60.96	60.96	sp|Q94JQ4|RIDA_ARATH	Reactive Intermediate Deaminase A, chloroplastic OS=Arabidopsis thaliana GN=RIDA PE=1 SV=1	1	auto	2	99	FVSESVEDQTEQVLK	iTRAQ8plex@N-term; iTRAQ8plex(K)@15			0.00136904	2345.26	782.76	2345.26	782.76	3	14	1.1.1.2657.27	47.3293	39935.6	28587.6	47.26	0.13	1575.2	0.876982	36.2288	0.849565	38.2228	0.533468	47.7294	1.44703	29.8239	0.970644	37.8693	0.805641	37.8877	0.958664	34.7428	476.95	116.37	431.61	115.59	358.4	105.45
81	18.01	18.03	63.64	60.96	60.96	sp|Q94JQ4|RIDA_ARATH	Reactive Intermediate Deaminase A, chloroplastic OS=Arabidopsis thaliana GN=RIDA PE=1 SV=1	1	auto	2	99	STYQVAALPLNAK	iTRAQ8plex@N-term; iTRAQ8plex(K)@13			0.0055493	1983.17	496.799	1983.16	496.798	4	12	1.1.1.2520.13	43.7262	14305	11035	43.77	0.13	792.398	0.375043	47.4544	0.134892	80.8877	0.312206	54.8536	0.67147	33.8138	0.518245	44.0526	0.0735638	101.484	0.821089	34.8137	512.69	120.34	198.41	81.83	61.17	47.35
81	18.01	18.03	63.64	60.96	60.96	sp|Q94JQ4|RIDA_ARATH	Reactive Intermediate Deaminase A, chloroplastic OS=Arabidopsis thaliana GN=RIDA PE=1 SV=1	1	auto	2	99	TTIMLADLADFK	iTRAQ8plex@N-term; iTRAQ8plex(K)@12			-0.000260595	1946.1	649.707	1946.1	649.708	3	10	1.1.1.3240.10	62.7528	43060.8	13115.4	62.63	0.19	594.038									2.36863	52.8883					155.34	66.51	184.26	74.66	102.75	57.73
81	18.01	18.03	63.64	60.96	60.96	sp|Q94JQ4|RIDA_ARATH	Reactive Intermediate Deaminase A, chloroplastic OS=Arabidopsis thaliana GN=RIDA PE=1 SV=1	1	auto	2	99	TVNEIYAK	iTRAQ8plex@N-term; iTRAQ8plex(K)@8			-0.00361597	1544.9	515.973	1544.9	515.975	3	10	1.1.1.2115.12	33.2184	30814.7	29268.2	33.23	0.13	1461.3	1.4588	32.2401	1.35865	34.3164	1.94335	31.8859	1.56865	29.9731	1.65019	33.2473	1.462	32.9357	1.81709	30.7051	466.67	115.46	702.48	145.21	560.81	133.36
81	18.01	18.03	63.64	60.96	60.96	sp|Q94JQ4|RIDA_ARATH	Reactive Intermediate Deaminase A, chloroplastic OS=Arabidopsis thaliana GN=RIDA PE=1 SV=1	1	auto	2	99	YFPAPSPAR	iTRAQ8plex@N-term			0.000858655	1308.71	655.364	1308.71	655.364	2	10	1.1.1.2246.23	36.6304	20496.7	18001.4	36.59	0.24	1053.76	1.34195	34.1904	0.697824	43.9939	1.06696	38.5173	1.23522	32.5256	1.40857	35.9143	1.19687	35.9436	0.510452	44.7737	429	110.63	594.05	133.36	264.79	94.38
81	18.01	18.03	63.64	60.96	60.96	sp|Q94JQ4|RIDA_ARATH	Reactive Intermediate Deaminase A, chloroplastic OS=Arabidopsis thaliana GN=RIDA PE=1 SV=1	1	auto	1.13668	96.94	EVVSTEK	iTRAQ8plex@N-term; iTRAQ8plex(K)@7			0.0234028	1398.84	467.288	1398.82	467.28	3	9	1.1.1.1809.11	25.3343	57075.1	42017.6	25.4	0.18	6065.89	0.886809	11.1308	1.02129	11.1638	1.03714	11.3087	0.847363	10.2572	0.609234	13.7035	0.92236	11.1939	0.713181	11.4918	5028.26	377.88	4601.25	377.8	4542.21	374.98
82	17.96	18.03	48.68	29.98	28.06	sp|P25851|F16P1_ARATH	Fructose-1,6-bisphosphatase 1, chloroplastic OS=Arabidopsis thaliana GN=CFBP1 PE=1 SV=2	1	auto	2	99	AGISNLTGVQGAVNIQGEDQK	iTRAQ8plex@N-term; iTRAQ8plex(K)@21			-0.0102061	2706.47	903.163	2706.48	903.166	3	19	1.1.1.2495.31	43.078	20545.4	17368.4	43.11	0.16	950.765													4.99179	65.7358	78.59	47.35	108.13	57.99	267.04	88.41
82	17.96	18.03	48.68	29.98	28.06	sp|P25851|F16P1_ARATH	Fructose-1,6-bisphosphatase 1, chloroplastic OS=Arabidopsis thaliana GN=CFBP1 PE=1 SV=2	1	auto	2	99	GSDGHSR	iTRAQ8plex@N-term			-0.000927526	1018.51	510.262	1018.51	510.262	2	10	1.1.1.951.2	5.36682	787.99	698.68	5.39	0.08	277.556	2.18643	50.0354	2.25474	51.3669									1.11426	56.3365	167.38	69.41	377.63	105.73	333.81	101.19
82	17.96	18.03	48.68	29.98	28.06	sp|P25851|F16P1_ARATH	Fructose-1,6-bisphosphatase 1, chloroplastic OS=Arabidopsis thaliana GN=CFBP1 PE=1 SV=2	1	auto	2	99	QIASLVQR	iTRAQ8plex@N-term			0.00140061	1217.74	406.921	1217.74	406.921	3	9	1.1.1.2300.4	38.023	9269.36	9084.03	38.04	0.16	507.671							1.63527	58.9632							117.26	57.99	223.38	81.64	222.32	81.64
82	17.96	18.03	48.68	29.98	28.06	sp|P25851|F16P1_ARATH	Fructose-1,6-bisphosphatase 1, chloroplastic OS=Arabidopsis thaliana GN=CFBP1 PE=1 SV=2	1	auto	2	99	VLDIQPTEIHQR	iTRAQ8plex@N-term			0.00234871	1751.99	585.003	1751.98	585.002	3	12	1.1.1.2399.18	40.6132	111688	57889.9	40.5	0.23	2505.26	2.09783	29.0243	1.13989	34.9263	0.951865	36.884	0.766203	33.4539	0.931084	37.2693	1.02198	34.5999	1.1444	32.4865	502.61	120.22	1088	178.87	506.75	128.97
82	17.96	18.03	48.68	29.98	28.06	sp|P25851|F16P1_ARATH	Fructose-1,6-bisphosphatase 1, chloroplastic OS=Arabidopsis thaliana GN=CFBP1 PE=1 SV=2	1	auto	2	99	YIGSLVGDFHR	iTRAQ8plex@N-term			-0.00184381	1566.84	523.289	1566.85	523.289	3	12	1.1.1.2766.6	50.1992	37827.1	19313.8	50.06	0.26	1203.52	0.47052	41.9618	0.757847	36.5165	0.484853	45.4529	1.02909	29.5938	0.839088	36.8149	0.858326	34.5623	0.538836	38.539	549.68	124.67	266.88	94.22	368.46	105.45
82	17.96	18.03	48.68	29.98	28.06	sp|P25851|F16P1_ARATH	Fructose-1,6-bisphosphatase 1, chloroplastic OS=Arabidopsis thaliana GN=CFBP1 PE=1 SV=2	1	auto	1.95861	99	SFIVEQAGGK	iTRAQ8plex@N-term; iTRAQ8plex(K)@10		cleaved M-S@N-term	-0.00125049	1642.95	548.657	1642.95	548.657	3	10	1.1.1.2272.12	37.2981	12523.1	7287.94	37.39	0.16	1108.93	0.683117	43.3393	1.36994	36.8252	1.66109	35.6117	0.562534	41.3986	0.761722	44.6676	0.873806	40.6506	0.718814	42.2925	393.45	105.59	277.34	94.38	476.75	120.22
82	17.96	18.03	48.68	29.98	28.06	sp|P25851|F16P1_ARATH	Fructose-1,6-bisphosphatase 1, chloroplastic OS=Arabidopsis thaliana GN=CFBP1 PE=1 SV=2	1	auto	1.21467	96.44	VPLYIGSTEEVEK	iTRAQ8plex@N-term; iTRAQ8plex(K)@13			-0.00217077	2071.16	691.395	2071.17	691.396	3	7	1.1.1.2634.21	46.7191	15896.4	6161.58	46.81	0.18	831.643	0.881658	44.7865	1.33806	41.4806	0.649169	53.1035	0.382547	53.0699	1.46201	41.1133	0.671204	49.7437	0.823425	45.1184	312.62	94.22	284.41	94.22	369.99	105.45
83	17.42	17.43	27	24.05	19.83	sp|P10896|RCA_ARATH	Ribulose bisphosphate carboxylase/oxygenase activase, chloroplastic OS=Arabidopsis thaliana GN=RCA PE=1 SV=2	1	auto	2	99	EGPPVFEQPEMTYEK	iTRAQ8plex@N-term; iTRAQ8plex(K)@15			-0.0106576	2388.2	797.075	2388.21	797.078	3	14	1.1.1.2541.9	44.2784	5807.43	4556.56	44.26	0.07	639.405															126.38	60.04	173.87	72.61	191.22	76.27
83	17.42	17.43	27	24.05	19.83	sp|P10896|RCA_ARATH	Ribulose bisphosphate carboxylase/oxygenase activase, chloroplastic OS=Arabidopsis thaliana GN=RCA PE=1 SV=2	1	auto	2	99	FVESLGVEK	iTRAQ8plex@N-term; iTRAQ8plex(K)@9			-0.00490845	1614.94	539.32	1614.94	539.322	3	7	1.1.1.2623.9	46.4201	25406.3	4183.17	46.23	0.24	603.027	1.61388	54.4445			2.25329	53.1542	0.983429	56.5498							156.72	66.96	260.99	88.07	131.75	66.74
83	17.42	17.43	27	24.05	19.83	sp|P10896|RCA_ARATH	Ribulose bisphosphate carboxylase/oxygenase activase, chloroplastic OS=Arabidopsis thaliana GN=RCA PE=1 SV=2	1	auto	2	99	GLAYDTSDDQQDITR	iTRAQ8plex@N-term			0.00325785	2000.96	667.995	2000.96	667.994	3	16	1.1.1.2082.25	32.3727	49953.2	10834.5	32.48	0.13	696.799															118.43	57.99	107.63	57.99	146.16	66.96
83	17.42	17.43	27	24.05	19.83	sp|P10896|RCA_ARATH	Ribulose bisphosphate carboxylase/oxygenase activase, chloroplastic OS=Arabidopsis thaliana GN=RCA PE=1 SV=2	1	auto	2	99	IKDEDIVTLVDQFPGQSIDFFGALR	iTRAQ8plex@N-term; iTRAQ8plex(K)@2		missed K-D@2	-0.00122636	3430.86	858.722	3430.86	858.722	4	16	1.1.1.3543.22	70.9278	21800.1	21547.9	70.94	0.16	2224.28	0.40272	48.3827	0.784912	39.125	1.04259	37.0506	1.42212	30.1198	1.47185	33.6294	0.616908	41.6639	1.38673	33.1051	471.8	115.46	196.06	81.83	327.55	99.99
83	17.42	17.43	27	24.05	19.83	sp|P10896|RCA_ARATH	Ribulose bisphosphate carboxylase/oxygenase activase, chloroplastic OS=Arabidopsis thaliana GN=RCA PE=1 SV=2	1	auto	2	99	VYDDEVR	iTRAQ8plex@N-term			0.000836629	1198.61	600.314	1198.61	600.314	2	11	1.1.1.1891.25	27.4577	20899.8	20174.4	27.49	0.2	1154.05	1.02072	31.3184	0.886976	34.1715	0.698932	37.6681	0.685055	31.9783	1.561	29.7364	1.01267	32.1307	1.00296	30.8053	585.98	129.09	617.19	137.39	459.72	120.09
84	17.38	17.42	40.1	32.27	21.52	sp|Q9FMT1|LEU33_ARATH	3-isopropylmalate dehydrogenase 3, chloroplastic OS=Arabidopsis thaliana GN=IMDH3 PE=1 SV=1	1	auto	2	99	AGSLEGLEFDFK	iTRAQ8plex@N-term; iTRAQ8plex(K)@12			-0.00744235	1920.04	641.02	1920.05	641.022	3	9	1.1.1.2939.12	54.7677	18707.1	8815.66	54.86	0.16	516.847					1.29681	53.7743	1.20091	48.1798							196.02	74.46	101.92	57.99	144.19	66.74
84	17.38	17.42	40.1	32.27	21.52	sp|Q9FMT1|LEU33_ARATH	3-isopropylmalate dehydrogenase 3, chloroplastic OS=Arabidopsis thaliana GN=IMDH3 PE=1 SV=1	1	auto	2	99	LSDAILLGAIGGYK	iTRAQ8plex@N-term; iTRAQ8plex(K)@14			-0.0149243	1998.18	667.068	1998.2	667.073	3	10	1.1.1.3247.7	62.9395	10739.1	10247	62.96	0.16	621.787	0.612155	53.6423	0.770441	51.2476			0.479866	50.7949	0.652729	55.399			0.393405	61.538	274.97	88.24	173.69	74.66	187.38	74.87
85	17.28	17.56	74.36	73.08	44.23	sp|Q9SHE7|RUB1_ARATH; sp|Q8RUC6|RUB2_ARATH	Ubiquitin-NEDD8-like protein RUB1 OS=Arabidopsis thaliana GN=RUB1 PE=1 SV=3; Ubiquitin-NEDD8-like protein RUB2 OS=Arabidopsis thaliana GN=RUB2 PE=2 SV=3	1	auto	2	99	ESTLHLVLR	iTRAQ8plex@N-term			-0.00140548	1370.82	457.946	1370.82	457.947	3	12	1.1.1.2415.2	41.0171	89026.5	27795.7	40.89	0.15	1343.42	1.16582	36.3405	1.74053	34.2237	0.303516	71.0151	1.25135	33.0664	0.855687	42.23	0.404692	51.8217	0.672246	41.8263	408.51	107.86	491.43	122.71	628.9	136.94
85	17.28	17.56	74.36	73.08	44.23	sp|Q9SHE7|RUB1_ARATH; sp|Q8RUC6|RUB2_ARATH	Ubiquitin-NEDD8-like protein RUB1 OS=Arabidopsis thaliana GN=RUB1 PE=1 SV=3; Ubiquitin-NEDD8-like protein RUB2 OS=Arabidopsis thaliana GN=RUB2 PE=2 SV=3	1	auto	2	99	IQDKEGIPPDQQR	iTRAQ8plex@N-term; iTRAQ8plex(K)@4		missed K-E@4	0.00130853	2131.19	711.403	2131.18	711.402	3	9	1.1.1.1925.30	28.3179	4561.55	2841.51	28.45	0.33	403.073							1.49447	46.1729							196.7	74.66	140.56	66.74	145.23	66.96
85	17.28	17.56	74.36	73.08	44.23	sp|Q9SHE7|RUB1_ARATH; sp|Q8RUC6|RUB2_ARATH	Ubiquitin-NEDD8-like protein RUB1 OS=Arabidopsis thaliana GN=RUB1 PE=1 SV=3; Ubiquitin-NEDD8-like protein RUB2 OS=Arabidopsis thaliana GN=RUB2 PE=2 SV=3	1	auto	2	99	LIFAGK	iTRAQ8plex@N-term; iTRAQ8plex(K)@6			-0.00175959	1255.81	419.611	1255.81	419.611	3	8	1.1.1.2527.4	43.9062	202247	24206.3	44.03	0.13	951.315	1.69509	28.9685	0.73907	38.6966	1.11562	34.1452	1.8582	26.9967	0.867305	37.5354	1.2738	31.4294			542.78	124.67	949.39	167.59	354.82	110.5
85	17.28	17.56	74.36	73.08	44.23	sp|Q9SHE7|RUB1_ARATH; sp|Q8RUC6|RUB2_ARATH	Ubiquitin-NEDD8-like protein RUB1 OS=Arabidopsis thaliana GN=RUB1 PE=1 SV=3; Ubiquitin-NEDD8-like protein RUB2 OS=Arabidopsis thaliana GN=RUB2 PE=2 SV=3	1	auto	2	99	MQIFVK	iTRAQ8plex@N-term; iTRAQ8plex(K)@6			-0.00133828	1372.83	458.619	1372.84	458.619	3	8	1.1.1.2628.5	46.5516	65726.1	49668.3	46.62	0.19	3166.43	1.46461	17.9893	0.899317	21.5861	0.964644	21.4707	1.47894	16.8415	0.853549	22.5269	1.08756	19.7006	0.517444	29.7748	1493.26	206.54	2256.76	259.58	1187.81	196.85
85	17.28	17.56	74.36	73.08	44.23	sp|Q9SHE7|RUB1_ARATH; sp|Q8RUC6|RUB2_ARATH	Ubiquitin-NEDD8-like protein RUB1 OS=Arabidopsis thaliana GN=RUB1 PE=1 SV=3; Ubiquitin-NEDD8-like protein RUB2 OS=Arabidopsis thaliana GN=RUB2 PE=2 SV=3	1	auto	2	99	TLADYNIQK	iTRAQ8plex@N-term; iTRAQ8plex(K)@9			0.000685137	1672.96	419.248	1672.96	419.247	4	10	1.1.1.2267.4	37.1624	29148.6	28875.9	37.16	0.13	2444.92	0.79284	18.9632	1.03152	18.2557	0.772391	20.401	0.565475	18.8472	0.790211	20.0154	0.26589	28.8239	0.585269	20.2338	1855	229.4	1517.6	218.17	1692.46	227.28
85	17.28	17.56	74.36	73.08	44.23	sp|Q9SHE7|RUB1_ARATH; sp|Q8RUC6|RUB2_ARATH	Ubiquitin-NEDD8-like protein RUB1 OS=Arabidopsis thaliana GN=RUB1 PE=1 SV=3; Ubiquitin-NEDD8-like protein RUB2 OS=Arabidopsis thaliana GN=RUB2 PE=2 SV=3	1	auto	1.10237	95.87	TITLEVESSDTIDNVK	iTRAQ8plex@N-term; iTRAQ8plex(K)@16			-0.00491374	2371.29	791.437	2371.29	791.439	3	7	1.1.1.2640.29	46.8806	3625.66	3539.12	46.99	0.48	486.283					2.00887	53.8688					1.65963	54.9354			157.24	66.74	103.74	57.73	142.77	66.74
86	17.1	17.26	38.3	30.19	21.51	sp|P29402|CALX1_ARATH	Calnexin homolog 1 OS=Arabidopsis thaliana GN=CNX1 PE=1 SV=1	1	auto	2	99	ANLLSGEDFEPALIPAK	iTRAQ8plex@N-term; iTRAQ8plex(K)@17			-0.011582	2392.33	798.452	2392.35	798.456	3	11	1.1.1.3017.23	56.8501	8964.17	5034.29	56.97	0.21	544.605			1.30008	52.5876					2.62668	46.1442					195.64	74.46	139.02	66.74	224.97	81.64
86	17.1	17.26	38.3	30.19	21.51	sp|P29402|CALX1_ARATH	Calnexin homolog 1 OS=Arabidopsis thaliana GN=CNX1 PE=1 SV=1	1	auto	2	99	EGTVVLQYEVR	iTRAQ8plex@N-term			-0.00719426	1595.88	532.966	1595.88	532.968	3	11	1.1.1.2417.4	41.0683	3644.51	2829.17	41.21	0.25	539.295			2.79825	59.1913			1.8432	58.596							115.04	57.2	123.36	62.27	284.73	91.44
86	17.1	17.26	38.3	30.19	21.51	sp|P29402|CALX1_ARATH	Calnexin homolog 1 OS=Arabidopsis thaliana GN=CNX1 PE=1 SV=1	1	auto	2	99	LSHVYTAILKPDNEVR	iTRAQ8plex@N-term; iTRAQ8plex(K)@10			0.0252574	2462.44	616.616	2462.41	616.61	4	9	1.1.1.2543.6	44.3215	2602.51	2291.68	44.36	0.12	526.76			1.29016	53.9651			0.993374	51.4026					1.19661	52.4124	185.41	72.4	86.29	54.21	211.58	78.81
86	17.1	17.26	38.3	30.19	21.51	sp|P29402|CALX1_ARATH	Calnexin homolog 1 OS=Arabidopsis thaliana GN=CNX1 PE=1 SV=1	1	auto	2	99	VAETYR	iTRAQ8plex@N-term			0.00439444	1041.58	521.798	1041.58	521.795	2	8	1.1.1.1758.12	24.0286	13485.4	12753.5	24.02	0.1	1115.39	0.813005	34.625	1.20713	32.1574	0.867129	36.6333	1.15896	29.1662	2.23718	28.4664	0.830579	35.2707	0.746342	34.335	548.8	124.79	460.4	120.22	585.96	133.24
86	17.1	17.26	38.3	30.19	21.51	sp|P29402|CALX1_ARATH	Calnexin homolog 1 OS=Arabidopsis thaliana GN=CNX1 PE=1 SV=1	1	auto	1.74473	99	ILVDGEEK	iTRAQ8plex@N-term; iTRAQ8plex(K)@8			-0.0111922	1509.88	504.299	1509.89	504.303	3	8	1.1.1.2261.11	37.0089	12957.8	10230.3	37.08	0.29	959.135	0.896715	33.5093	0.479197	44.3285	0.760712	37.5903	0.859315	30.915	0.67736	39.7464	0.861818	34.5819	1.06003	31.4686	548.33	124.79	507.37	124.79	232.41	88.41
86	17.1	17.26	38.3	30.19	21.51	sp|P29402|CALX1_ARATH	Calnexin homolog 1 OS=Arabidopsis thaliana GN=CNX1 PE=1 SV=1	1	auto	1.42022	98.07	WSSPLIDNPAYK	iTRAQ8plex@N-term; iTRAQ8plex(K)@12			-0.0149431	1998.09	667.037	1998.1	667.042	3	9	1.1.1.2696.21	48.346	12808.7	10617.8	48.3	0.16	884.012							4.11463	66.7663							76.3	47.03	228.15	81.64	136.56	66.74
86	17.1	17.26	38.3	30.19	21.51	sp|P29402|CALX1_ARATH	Calnexin homolog 1 OS=Arabidopsis thaliana GN=CNX1 PE=1 SV=1	1	auto	1.22185	96.88	ITELIEK	iTRAQ8plex@N-term; iTRAQ8plex(K)@7			-0.00169604	1452.9	485.307	1452.9	485.308	3	8	1.1.1.2728.5	49.1887	3981.18	3738.76	49.21	0.16	330.637															78.16	47.35	150.44	66.96	143.7	66.74
87	17.01	17.11	23.03	15.96	13.74	sp|Q9SIB9|ACO3M_ARATH	Aconitate hydratase 3, mitochondrial OS=Arabidopsis thaliana GN=ACO3 PE=1 SV=2	1	auto	1.82391	99	VVNFSFDGQPAELK	iTRAQ8plex@N-term; iTRAQ8plex(K)@14			-0.00819141	2158.18	720.401	2158.19	720.403	3	8	1.1.1.2808.21	51.325	6151.6	3752.75	51.26	0.16	454.703															0	2.36	233.1	81.64	179.66	74.66
87	17.01	17.11	23.03	15.96	13.74	sp|Q9SIB9|ACO3M_ARATH	Aconitate hydratase 3, mitochondrial OS=Arabidopsis thaliana GN=ACO3 PE=1 SV=2	1	auto	1.72125	99	IIDWEK	iTRAQ8plex@N-term; iTRAQ8plex(K)@6			-0.00628896	1410.83	471.283	1410.83	471.285	3	7	1.1.1.2606.3	45.9665	7696.05	6750.25	45.94	0.13	680.79	2.60796	50.8533	2.6311	52.3734	2.4525	53.4997	1.84547	51.0984			2.51237	51.9731	3.03432	49.5952	154.09	66.74	414.67	110.5	358.6	105.59
88	17	17.96	38.56	26.69	19.21	sp|Q9LDZ0|HSP7J_ARATH	Heat shock 70 kDa protein 10, mitochondrial OS=Arabidopsis thaliana GN=HSP70-10 PE=1 SV=1	1	auto	2	99	EIEDAVADLR	iTRAQ8plex@N-term			0.00650519	1433.77	478.932	1433.77	478.93	3	9	1.1.1.2642.8	46.9217	3373.43	3099.38	46.89	0.24	477.074															78.59	47.35	107.96	57.73	222.52	81.64
88	17	17.96	38.56	26.69	19.21	sp|Q9LDZ0|HSP7J_ARATH	Heat shock 70 kDa protein 10, mitochondrial OS=Arabidopsis thaliana GN=HSP70-10 PE=1 SV=1	1	auto	2	99	NTADTTIYSIEK	iTRAQ8plex@N-term; iTRAQ8plex(K)@12			0.00881933	1963.08	655.368	1963.07	655.365	3	8	1.1.1.2303.27	38.1143	8217.29	3767.5	38.18	0.13	429.809							1.57863	59.7867							116.53	57.73	189.54	74.66	0	15.77
88	17	17.96	38.56	26.69	19.21	sp|Q9LDZ0|HSP7J_ARATH	Heat shock 70 kDa protein 10, mitochondrial OS=Arabidopsis thaliana GN=HSP70-10 PE=1 SV=1	1	auto	2	99	SSGGLSEDDIQK	iTRAQ8plex@N-term; iTRAQ8plex(K)@12			0.00815995	1842.99	615.336	1842.98	615.333	3	10	1.1.1.1987.24	29.916	4652.66	4261.36	29.93	0.08	526.111							2.9991	67.4885							78.17	47.35	149.71	66.96	180.05	74.66
88	17	17.96	38.56	26.69	19.21	sp|Q9LDZ0|HSP7J_ARATH	Heat shock 70 kDa protein 10, mitochondrial OS=Arabidopsis thaliana GN=HSP70-10 PE=1 SV=1	1	auto	2	99	VQQITIR	iTRAQ8plex@N-term			-0.0128333	1160.71	581.36	1160.72	581.366	2	8	1.1.1.2158.18	34.341	7871.97	7669.96	34.35	0.47	914.682	3.48548	44.1313	2.01242	49.8554	1.91146	50.7944	2.48429	44.2143			2.03297	48.4409	2.20855	46.7326	191.17	74.66	687.56	141.3	340.28	105.45
89	16.95	19.76	42.6	33.93	26.82	sp|P92549|ATPAM_ARATH	ATP synthase subunit alpha, mitochondrial OS=Arabidopsis thaliana GN=ATPA PE=1 SV=2	1	auto	2	99	AVDSLVPIGR	iTRAQ8plex@N-term			-0.00768808	1329.78	665.9	1329.79	665.903	2	13	1.1.1.2571.19	45.0448	18350.3	15951.4	45.08	0.16	808.493	1.85982	53.3924	2.39346	52.658			1.81622	50.9414	2.898	51.4993			5.21702	46.7165	155.27	66.74	297.98	94.38	328.71	99.99
89	16.95	19.76	42.6	33.93	26.82	sp|P92549|ATPAM_ARATH	ATP synthase subunit alpha, mitochondrial OS=Arabidopsis thaliana GN=ATPA PE=1 SV=2	1	auto	2	99	TGSIVDVPAGK	iTRAQ8plex@N-term; iTRAQ8plex(K)@11			0.00511259	1650.98	551.335	1650.98	551.333	3	10	1.1.1.2207.7	35.6258	10963.1	2871.16	35.74	0.12	705.619	3.33826	57.5531					1.87498	59.8795	4.60996	57.1369	2.97165	59.4265	3.03381	58.1431	113.41	57.47	390.66	106.59	205.8	81.64
89	16.95	19.76	42.6	33.93	26.82	sp|P92549|ATPAM_ARATH	ATP synthase subunit alpha, mitochondrial OS=Arabidopsis thaliana GN=ATPA PE=1 SV=2	1	auto	2	99	TTIAIDTILNQK	iTRAQ8plex@N-term; iTRAQ8plex(K)@12			0.000328492	1938.16	647.061	1938.16	647.061	3	11	1.1.1.2889.15	53.4398	12994.5	9429.3	53.4	0.16	915.005	0.69504	42.9871	0.626116	46.3739			0.521724	42.0542	1.27638	37.991	0.534165	47.9888	0.685536	41.9839	391.26	105.3	280.61	94.06	216.68	81.83
89	16.95	19.76	42.6	33.93	26.82	sp|P92549|ATPAM_ARATH	ATP synthase subunit alpha, mitochondrial OS=Arabidopsis thaliana GN=ATPA PE=1 SV=2	1	auto	1.10791	95.53	QAVAYR	iTRAQ8plex@N-term			-0.00469988	1010.58	506.296	1010.58	506.298	2	9	1.1.1.1648.12	21.2077	5353.95	5333.98	21.22	0.44	891.97	0.886256	37.9314	0.518536	48.5458	0.980352	39.5228	1.53579	31.1738	1.803	33.7116	1.06947	36.9593	1.61888	32.3635	431.03	110.63	394.18	110.09	197.69	81.46
89	16.95	19.76	42.6	33.93	26.82	sp|P92549|ATPAM_ARATH	ATP synthase subunit alpha, mitochondrial OS=Arabidopsis thaliana GN=ATPA PE=1 SV=2	1	auto	1.07058	95.59	AILNSVKPELLQALK	iTRAQ8plex@N-term; iTRAQ8plex(K)@7; iTRAQ8plex(K)@15			-0.00428031	2548.6	638.158	2548.61	638.159	4	6	1.1.1.3083.10	58.5873	7049	1830.9	58.47	0.18	367.756															78.97	47.35	70.47	47.03	107.68	57.99
90	16.95	17.07	29.69	27.82	17.92	sp|Q39161|NIR_ARATH	Ferredoxin--nitrite reductase, chloroplastic OS=Arabidopsis thaliana GN=NIR1 PE=1 SV=1	1	auto	2	99	GEEGKPVEGADVYVGGR	iTRAQ8plex@N-term; iTRAQ8plex(K)@5			0.00490588	2326.24	582.568	2326.24	582.567	4	10	1.1.1.2057.17	31.7152	9356.06	8456.07	31.73	0.16	806.149	1.1825	44.0541			0.760769	53.4083	1.16526	41.0266	0.737454	55.2431	1.10425	45.8173	0.704758	49.7526	273.35	88.24	333.54	99.99	52.02	47.35
90	16.95	17.07	29.69	27.82	17.92	sp|Q39161|NIR_ARATH	Ferredoxin--nitrite reductase, chloroplastic OS=Arabidopsis thaliana GN=NIR1 PE=1 SV=1	1	auto	2	99	GVVLPDVPEILK	iTRAQ8plex@N-term; iTRAQ8plex(K)@12			-0.0199572	1886.15	629.724	1886.17	629.731	3	8	1.1.1.3048.8	57.6593	6577.2	4404.87	57.58	0.26	442.331															118.84	57.99	67.69	47.35	152.3	66.96
90	16.95	17.07	29.69	27.82	17.92	sp|Q39161|NIR_ARATH	Ferredoxin--nitrite reductase, chloroplastic OS=Arabidopsis thaliana GN=NIR1 PE=1 SV=1	1	auto	2	99	LTVEQNIIIPNVETSK	iTRAQ8plex@N-term; iTRAQ8plex(K)@16			0.0167739	2405.42	802.813	2405.4	802.807	3	13	1.1.1.2830.13	51.8796	3547	2860.3	51.92	0.15	376.704															77.48	47.03	110.72	57.73	90.22	52.51
90	16.95	17.07	29.69	27.82	17.92	sp|Q39161|NIR_ARATH	Ferredoxin--nitrite reductase, chloroplastic OS=Arabidopsis thaliana GN=NIR1 PE=1 SV=1	1	auto	2	99	QEGLSFVGLHVPVGR	iTRAQ8plex@N-term			-0.0182837	1898.05	633.691	1898.07	633.697	3	9	1.1.1.2766.15	50.2042	3930.34	2435.59	50.33	0.4	341.351															30.63	30.65	271.28	88.24	138.47	66.74
90	16.95	17.07	29.69	27.82	17.92	sp|Q39161|NIR_ARATH	Ferredoxin--nitrite reductase, chloroplastic OS=Arabidopsis thaliana GN=NIR1 PE=1 SV=1	1	auto	1.61979	98.52	LVSVPRPIR	iTRAQ8plex@N-term			-0.00391771	1339.86	447.626	1339.86	447.628	3	7	1.1.1.2293.4	37.8409	11119.9	10872.7	37.83	0.16	863.383	0.660928	39.6981			0.84579	38.6191	0.667174	35.527	0.422346	51.6726	0.736785	39.0136	0.736578	38.6039	470.53	115.46	320.9	100.14	7.73	33.48
90	16.95	17.07	29.69	27.82	17.92	sp|Q39161|NIR_ARATH	Ferredoxin--nitrite reductase, chloroplastic OS=Arabidopsis thaliana GN=NIR1 PE=1 SV=1	1	auto	1.33724	97.07	LQADDMDELAR	iTRAQ8plex@N-term			-0.0088221	1579.77	790.894	1579.78	790.898	2	8	1.1.1.2364.28	39.7148	3526.77	3443.99	39.75	0.16	400.676															118.42	57.99	108.94	57.73	27.91	33.48
91	16.84	16.97	50.77	43.37	37.76	sp|P47999|CYSKP_ARATH	Cysteine synthase, chloroplastic/chromoplastic OS=Arabidopsis thaliana GN=OASB PE=1 SV=2	1	auto	2	99	AFGAELVLTEPAK	iTRAQ8plex@N-term; iTRAQ8plex(K)@13			0.00155571	1953.14	652.054	1953.14	652.054	3	14	1.1.1.2814.19	51.4831	24956.2	20398	51.44	0.16	1274.88	0.365657	48.4623	0.728545	38.3627	0.830595	37.6072	0.538653	36.5572	1.03969	35.2669	0.743756	37.463	0.895699	34.093	511.67	120.22	193.06	81.83	329.72	99.99
91	16.84	16.97	50.77	43.37	37.76	sp|P47999|CYSKP_ARATH	Cysteine synthase, chloroplastic/chromoplastic OS=Arabidopsis thaliana GN=OASB PE=1 SV=2	1	auto	2	99	IGYSMITDAEEK	iTRAQ8plex@N-term; iTRAQ8plex(K)@12			-0.00787801	1964.03	655.684	1964.04	655.687	3	11	1.1.1.2618.19	46.2932	15556.8	8289.83	46.38	0.16	518.629			2.1659	52.7178					2.34056	52.5774			1.98694	51.7625	157.26	66.74	101.61	57.99	301.27	94.22
91	16.84	16.97	50.77	43.37	37.76	sp|P47999|CYSKP_ARATH	Cysteine synthase, chloroplastic/chromoplastic OS=Arabidopsis thaliana GN=OASB PE=1 SV=2	1	auto	2	99	IQGIGAGFVPK	iTRAQ8plex@N-term; iTRAQ8plex(K)@11			-0.00474064	1694.03	565.684	1694.03	565.685	3	9	1.1.1.2688.11	48.1291	19577.6	13839.6	48.04	0.18	1008.4	0.988111	38.6591	0.793406	43.7388	1.58094	36.0393	0.626418	40.3237	1.15478	39.056	0.42201	52.4321	1.26326	37.7584	391.14	105.45	398.81	110.5	274.49	94.54
92	16.71	16.76	62.01	62.01	51.96	tr|Q9ZPZ4|Q9ZPZ4_ARATH	Putative uncharacterized protein OS=Arabidopsis thaliana GN=T31J12.3 PE=1 SV=1	1	auto	2	99	EAVAVK	iTRAQ8plex@N-term; iTRAQ8plex(K)@6			-0.00954411	1223.76	408.927	1223.77	408.931	3	8	1.1.1.1851.3	26.4179	19172.7	16465.5	26.46	0.16	1814.78	0.992532	24.6336	0.704449	28.8997	0.830148	27.5829	0.689946	24.697	0.540278	32.8806	0.989384	25.1228	0.611224	27.5716	960.22	165.22	983.43	173.36	598.3	138.92
92	16.71	16.76	62.01	62.01	51.96	tr|Q9ZPZ4|Q9ZPZ4_ARATH	Putative uncharacterized protein OS=Arabidopsis thaliana GN=T31J12.3 PE=1 SV=1	1	auto	2	99	ESGVVWLK	iTRAQ8plex@N-term; iTRAQ8plex(K)@8			0.0071632	1524.92	509.314	1524.91	509.311	3	9	1.1.1.2527.11	43.9101	69139.1	40355.2	43.98	0.16	2199.59	1.37654	20.063	0.784559	25.0017	1.59119	20.3021	0.668313	22.1532	0.515726	28.9307	0.41417	29.4273	0.781042	22.7737	1232.42	187.55	1750.55	228.87	855.23	169.65
92	16.71	16.76	62.01	62.01	51.96	tr|Q9ZPZ4|Q9ZPZ4_ARATH	Putative uncharacterized protein OS=Arabidopsis thaliana GN=T31J12.3 PE=1 SV=1	1	auto	2	99	GLVTEEVR	iTRAQ8plex@N-term		cleaved M-G@N-term	-0.00418669	1205.69	603.851	1205.69	603.853	2	12	1.1.1.2071.22	32.0829	41489.9	31127.3	32.04	0.13	1516.4	0.527395	29.3271	1.41411	22.3624	1.14133	24.12	0.507451	26.0456	0.537966	30.7974	0.451561	30.9374	0.262401	35.7357	1040.89	171.61	566.46	137.39	1301.93	196.7
92	16.71	16.76	62.01	62.01	51.96	tr|Q9ZPZ4|Q9ZPZ4_ARATH	Putative uncharacterized protein OS=Arabidopsis thaliana GN=T31J12.3 PE=1 SV=1	1	auto	2	99	LVSYGTEVTAIVETGK	iTRAQ8plex@N-term; iTRAQ8plex(K)@16			0.00537827	2274.3	759.107	2274.29	759.105	3	12	1.1.1.3068.20	58.1968	24877.2	22593.3	58.23	0.13	1314.4	1.70048	44.3166	2.10218	44.0495	2.00551	44.9141	1.10449	45.2439			1.29877	47.7935	1.34109	45.9052	232.76	81.64	408.42	110.63	432.79	115.33
92	16.71	16.76	62.01	62.01	51.96	tr|Q9ZPZ4|Q9ZPZ4_ARATH	Putative uncharacterized protein OS=Arabidopsis thaliana GN=T31J12.3 PE=1 SV=1	1	auto	2	99	TPTTLSR	iTRAQ8plex@N-term			6.92589e-05	1078.63	540.322	1078.63	540.322	2	10	1.1.1.1706.15	22.6933	34592.5	32487	22.68	0.18	4032.65	1.22029	12.8945	1.27256	13.3262	1.34782	13.2378	0.596923	14.2489	0.483369	18.5922	0.541432	16.6595	0.663243	14.81	3163.09	300.22	3982.94	347.64	3560.3	333.04
92	16.71	16.76	62.01	62.01	51.96	tr|Q9ZPZ4|Q9ZPZ4_ARATH	Putative uncharacterized protein OS=Arabidopsis thaliana GN=T31J12.3 PE=1 SV=1	1	auto	1.23657	97.66	SSEATEAK	iTRAQ8plex@N-term; iTRAQ8plex(K)@8			-9.79303e-05	1429.79	477.603	1429.79	477.603	3	10	1.1.1.1540.13	18.4806	22433.3	4537.72	18.37	0.1	933.831	0.986348	36.8217	0.526902	48.1977	0.686537	43.7224	0.583251	38.9677	1.24885	36.5461	0.68542	42.0236	0.729532	39.0294	430.58	110.63	438.24	115.59	200.67	81.83
93	16.69	16.72	34.16	34.16	32.38	tr|Q9SAU2|Q9SAU2_ARATH	D-ribulose-5-phosphate-3-epimerase OS=Arabidopsis thaliana GN=RPE PE=2 SV=1	1	auto	2	99	DYAEAIK	iTRAQ8plex@N-term; iTRAQ8plex(K)@7			-0.00422249	1416.8	473.275	1416.81	473.276	3	9	1.1.1.2070.10	32.0504	50748.5	34307.4	32.09	0.13	4169.77	1.10449	17.3467	0.945345	19.0836	1.45416	17.081	1.04066	16.266	0.769175	20.9109	1.02926	18.0303	1.49715	15.948	1833.06	228.41	2089.13	252.12	1532.73	221.54
93	16.69	16.72	34.16	34.16	32.38	tr|Q9SAU2|Q9SAU2_ARATH	D-ribulose-5-phosphate-3-epimerase OS=Arabidopsis thaliana GN=RPE PE=2 SV=1	1	auto	2	99	GVNPWIEVDGGVTPANAYK	iTRAQ8plex@N-term; iTRAQ8plex(K)@19			0.00265343	2594.4	865.807	2594.4	865.806	3	13	1.1.1.2794.29	50.9588	22592.8	19230.6	50.99	0.13	841.697			0.691454	57.8701	0.74012	57.106					1.47054	46.0156	0.842734	50.6671	235.5	81.64	137.71	66.74	144.03	66.74
93	16.69	16.72	34.16	34.16	32.38	tr|Q9SAU2|Q9SAU2_ARATH	D-ribulose-5-phosphate-3-epimerase OS=Arabidopsis thaliana GN=RPE PE=2 SV=1	1	auto	2	99	RPAAVAV	iTRAQ8plex@N-term			-0.0142687	986.604	494.309	986.618	494.316	2	7	1.1.1.1876.13	27.0708	8609.45	8185.54	27.06	0.16	1023.77	1.24224	40.9008	1.71501	39.4348	1.45564	41.722	1.24881	38.0204	1.10782	44.7302	0.678394	49.4577	0.731419	46.2151	312.52	94.38	400.6	110.5	474.07	120.22
93	16.69	16.72	34.16	34.16	32.38	tr|Q9SAU2|Q9SAU2_ARATH	D-ribulose-5-phosphate-3-epimerase OS=Arabidopsis thaliana GN=RPE PE=2 SV=1	1	auto	2	99	SDIIVSPSILSANFAK	iTRAQ8plex@N-term; iTRAQ8plex(K)@16			-0.00328826	2269.31	757.444	2269.31	757.445	3	11	1.1.1.3012.20	56.7144	39665.5	16182.7	56.81	0.16	795.026	0.902235	51.2986					1.00286	45.8846	1.33094	48.9952	0.723294	56.0879			233.61	81.46	217.49	81.83	140.21	66.96
93	16.69	16.72	34.16	34.16	32.38	tr|Q9SAU2|Q9SAU2_ARATH	D-ribulose-5-phosphate-3-epimerase OS=Arabidopsis thaliana GN=RPE PE=2 SV=1	1	auto	1.69897	98.92	VPDFIK	iTRAQ8plex@N-term; iTRAQ8plex(K)@6			-0.00544365	1325.81	442.944	1325.82	442.946	3	7	1.1.1.2527.6	43.9074	60546.3	27821	43.79	0.16	1477.01	0.716113	27.1766	1.14882	24.5369	0.981188	26.3252	0.933124	22.8559	0.611486	31.5095	1.15683	24.0557	1.41745	23.0023	966.18	165.49	713.95	150.64	981.77	172.49
93	16.69	16.72	34.16	34.16	32.38	tr|Q9SAU2|Q9SAU2_ARATH	D-ribulose-5-phosphate-3-epimerase OS=Arabidopsis thaliana GN=RPE PE=2 SV=1	1	auto	1.22185	96.63	TVNQIK	iTRAQ8plex@N-term; iTRAQ8plex(K)@6			-0.00905347	1309.81	437.61	1309.82	437.613	3	7	1.1.1.1839.8	26.1091	29954	22111.5	26.07	0.13	2510.52	0.681504	20.0187	0.755914	20.2213	0.819169	20.224	1.03227	16.2159	0.60014	22.8586	0.804051	19.2863	0.781615	18.5609	1831.48	227.81	1287.95	202.02	1224.54	195.23
93	16.69	16.72	34.16	34.16	32.38	tr|Q9SAU2|Q9SAU2_ARATH	D-ribulose-5-phosphate-3-epimerase OS=Arabidopsis thaliana GN=RPE PE=2 SV=1	1	auto	1.08092	95.75	LGEQVK	iTRAQ8plex@N-term; iTRAQ8plex(K)@6			-0.00639448	1280.79	641.4	1280.79	641.403	2	9	1.1.1.1932.22	28.4948	14079.3	12448.5	28.51	0.13	793.244	0.793089	37.7662	1.67359	32.1904	1.99704	31.4963	1.3719	30.5004	1.70763	32.8538	2.00019	30.6981	1.41871	31.7495	470.96	115.59	385.42	110.63	697.16	145.21
95	16.51	16.55	30.51	30.51	25.64	sp|Q9SLA8|FABI_ARATH	Enoyl-[acyl-carrier-protein] reductase [NADH], chloroplastic OS=Arabidopsis thaliana GN=MOD1 PE=1 SV=1	1	auto	2	99	AALESDTR	iTRAQ8plex@N-term			0.00052743	1165.63	583.82	1165.62	583.82	2	12	1.1.1.1725.23	23.1883	28602.1	26080.1	23.22	0.15	2472.49	0.920316	23.6772	1.06615	23.6387	0.534933	31.7016	1.39556	19.8409	0.455104	34.5247	1.2539	22.2259	1.19159	21.6857	1087.85	175.79	1033.08	178.78	1025.86	176.99
95	16.51	16.55	30.51	30.51	25.64	sp|Q9SLA8|FABI_ARATH	Enoyl-[acyl-carrier-protein] reductase [NADH], chloroplastic OS=Arabidopsis thaliana GN=MOD1 PE=1 SV=1	1	auto	2	99	APSGLPIDLR	iTRAQ8plex@N-term			-0.00172198	1341.79	448.271	1341.79	448.271	3	6	1.1.1.2578.2	45.2206	8596.92	2205.36	45.35	0.16	274.447	1.06765	48.6553					0.689494	49.4684			0.742458	55.0064			235.34	81.83	259.27	88.24	0	17.92
95	16.51	16.55	30.51	30.51	25.64	sp|Q9SLA8|FABI_ARATH	Enoyl-[acyl-carrier-protein] reductase [NADH], chloroplastic OS=Arabidopsis thaliana GN=MOD1 PE=1 SV=1	1	auto	2	99	VLAYEAGR	iTRAQ8plex@N-term			-0.00143639	1181.67	591.842	1181.67	591.843	2	11	1.1.1.2246.19	36.6282	35692.2	25200.9	36.72	0.23	1429.02	1.91057	27.4447	0.97788	34.0335	1.01503	33.5732	0.771846	31.3069	1.73879	29.2759	1.10103	31.6881	1.01224	30.9785	579.58	128.97	1142.63	183.55	501.3	129.09
95	16.51	16.55	30.51	30.51	25.64	sp|Q9SLA8|FABI_ARATH	Enoyl-[acyl-carrier-protein] reductase [NADH], chloroplastic OS=Arabidopsis thaliana GN=MOD1 PE=1 SV=1	1	auto	2	99	VNTISAGPLGSR	iTRAQ8plex@N-term			-0.003021	1474.84	738.426	1474.84	738.428	2	9	1.1.1.2280.28	37.5186	12030.5	5776.37	37.63	0.23	367.987	0.888958	51.2774			0.923411	53.4428	0.435308	57.2415							235.78	81.83	216.28	81.64	138.97	66.96
95	16.51	16.55	30.51	30.51	25.64	sp|Q9SLA8|FABI_ARATH	Enoyl-[acyl-carrier-protein] reductase [NADH], chloroplastic OS=Arabidopsis thaliana GN=MOD1 PE=1 SV=1	1	auto	1.50864	98.47	VLPDGSLMEIK	iTRAQ8plex@N-term; iTRAQ8plex(K)@11			-0.00683141	1809.05	604.023	1809.05	604.025	3	7	1.1.1.2804.11	51.2137	26418	15314.6	51.13	0.16	724.062	2.2134	42.5303	1.7059	46.5663	2.06717	44.8131	0.974209	47.0576	1.47263	48.7647	1.86268	44.6692	2.17124	42.4583	230.49	81.46	526.43	124.55	347.78	105.45
96	16.48	17.84	65.53	63.04	40.37	sp|P47998|CYSK1_ARATH	Cysteine synthase 1 OS=Arabidopsis thaliana GN=OASA1 PE=1 SV=2	1	auto	2	99	AEEILAK	iTRAQ8plex@N-term; iTRAQ8plex(K)@7			-0.00524336	1380.84	461.287	1380.84	461.289	3	7	1.1.1.2335.5	38.946	38444.5	6546.73	38.81	0.16	556.995			1.007	52.0017	2.84115	41.404	0.831509	48.133	0.914861	54.2168	0.719496	55.6581	1.13809	47.2292	236.59	81.83	136.28	66.74	210.73	81.83
96	16.48	17.84	65.53	63.04	40.37	sp|P47998|CYSK1_ARATH	Cysteine synthase 1 OS=Arabidopsis thaliana GN=OASA1 PE=1 SV=2	1	auto	2	99	IDGFVSGIGTGGTITGAGK	iTRAQ8plex@N-term; iTRAQ8plex(K)@19			-0.006007	2315.29	772.77	2315.29	772.772	3	13	1.1.1.2826.11	51.7837	25883.4	9770.54	51.69	0.1	894.849	1.11086	50.0756	1.61716	47.4929	1.29642	51.4032	1.53116	43.6712	1.61237	48.5513	1.34593	48.7691	0.888981	52.6198	220.34	79.19	252.57	88.07	315.17	97.85
96	16.48	17.84	65.53	63.04	40.37	sp|P47998|CYSK1_ARATH	Cysteine synthase 1 OS=Arabidopsis thaliana GN=OASA1 PE=1 SV=2	1	auto	2	99	IGFSMISDAEK	iTRAQ8plex@N-term; iTRAQ8plex(K)@11			4.04855e-05	1804.99	602.669	1804.99	602.669	3	11	1.1.1.2726.16	49.1413	24098.3	24056.9	49.13	0.16	834.403	2.08162	52.2865	2.96284	50.7341			3.73074	46.8377	3.89612	49.608	2.71955	51.0438			155.97	66.96	335.02	99.99	408.74	110.5
96	16.48	17.84	65.53	63.04	40.37	sp|P47998|CYSK1_ARATH	Cysteine synthase 1 OS=Arabidopsis thaliana GN=OASA1 PE=1 SV=2	1	auto	2	99	LIITMPASMSTER	iTRAQ8plex@N-term			0.00279908	1752.95	585.322	1752.94	585.321	3	9	1.1.1.2866.9	52.8192	12095.3	9318.78	52.89	0.16	626.627			0.89973	52.4431	0.707299	58.3749	0.427024	57.5556			1.4544	45.931	1.12585	47.2249	237.38	81.83	58.16	47.35	188.91	74.66
96	16.48	17.84	65.53	63.04	40.37	sp|P47998|CYSK1_ARATH	Cysteine synthase 1 OS=Arabidopsis thaliana GN=OASA1 PE=1 SV=2	1	auto	1.95861	99	LYGVEPVESAILSGGKPGPHK	iTRAQ8plex@N-term; iTRAQ8plex(K)@16; iTRAQ8plex(K)@21			0.00283208	3046.76	762.698	3046.76	762.697	4	9	1.1.1.2738.26	49.4671	5480.51	3925.07	49.53	0.19	564.482							3.44876	66.7633							77.77	47.35	188.86	74.46	106.24	57.99
96	16.48	17.84	65.53	63.04	40.37	sp|P47998|CYSK1_ARATH	Cysteine synthase 1 OS=Arabidopsis thaliana GN=OASA1 PE=1 SV=2	1	auto	1.0655	96.56	EQNANVK	iTRAQ8plex@N-term; iTRAQ8plex(K)@7			-0.00160344	1409.81	470.943	1409.81	470.944	3	8	1.1.1.1546.9	18.6267	9831.05	4081.9	18.69	0.12	808.196	1.15315	44.4666	1.82219	41.4722	1.35421	45.3163	1.02126	42.3524	1.4006	45.0369	1.56704	42.2223	1.28914	42.4656	274.5	88.41	326.63	100.14	442.42	115.59
97	16.47	16.59	32.22	28.86	21.97	sp|O04983|ACCC_ARATH	Biotin carboxylase, chloroplastic OS=Arabidopsis thaliana GN=CAC2 PE=1 SV=1	1	auto	1.92082	99	GEIAVR	iTRAQ8plex@N-term			-0.004676	947.566	474.79	947.571	474.793	2	9	1.1.1.1775.14	24.4602	14093.2	13671.8	24.47	0.15	1066.87	1.62523	34.5876	2.53896	32.8669	2.09869	34.3676	0.698237	39.2608	0.838011	44.2543	1.54473	35.5683	2.58849	31.6744	389.64	105.59	653.44	140.44	875.02	162.73
97	16.47	16.59	32.22	28.86	21.97	sp|O04983|ACCC_ARATH	Biotin carboxylase, chloroplastic OS=Arabidopsis thaliana GN=CAC2 PE=1 SV=1	1	auto	1.63827	98.75	INAEDPFK	iTRAQ8plex@N-term; iTRAQ8plex(K)@8			0.00680573	1540.88	514.633	1540.87	514.631	3	8	1.1.1.2388.11	40.3219	10514.9	9842.84	40.31	0.21	905.917	0.795875	39.2531	0.942792	38.9127	0.83811	41.6126	1.17041	32.5514	0.417164	56.3806	1.10359	36.4063	1.37695	33.9127	431.43	110.63	354.31	105.3	359.77	105.3
97	16.47	16.59	32.22	28.86	21.97	sp|O04983|ACCC_ARATH	Biotin carboxylase, chloroplastic OS=Arabidopsis thaliana GN=CAC2 PE=1 SV=1	1	auto	1.58503	98.38	YKQEDIVLR	iTRAQ8plex@N-term; iTRAQ8plex(K)@2		missed K-Q@2	-0.00926166	1771.04	443.766	1771.05	443.769	4	8	1.1.1.2158.2	34.3322	8318.69	7249.8	34.35	0.13	1108.19	0.634276	33.2869	0.572236	36.1742	0.65919	35.0838	0.715807	28.6894	0.545589	37.8022	0.489568	36.8597	0.953527	29.0586	694.23	140.22	454.37	120.22	351.38	105.45
97	16.47	16.59	32.22	28.86	21.97	sp|O04983|ACCC_ARATH	Biotin carboxylase, chloroplastic OS=Arabidopsis thaliana GN=CAC2 PE=1 SV=1	1	auto	1.56864	98.82	FGNVVHFGER	iTRAQ8plex@N-term			0.00504867	1464.78	489.268	1464.78	489.267	3	7	1.1.1.2445.7	41.7832	8529.63	6221.04	41.72	0.21	414.303															79.76	47.35	0	7.45	76.39	47.35
98	16.38	16.56	41.44	40.06	33.15	sp|P0DKC4|PGP1B_ARATH; sp|P0DKC3|PGP1A_ARATH	Phosphoglycolate phosphatase 1B, chloroplastic OS=Arabidopsis thaliana GN=PGLP1B PE=1 SV=1; Phosphoglycolate phosphatase 1A, chloroplastic OS=Arabidopsis thaliana GN=PGLP1A PE=1 SV=1	1	auto	2	99	ELELAGFQYLGGPDDGKR	iTRAQ8plex@N-term; iTRAQ8plex(K)@17		missed K-R@17	0.0029466	2572.38	644.102	2572.37	644.101	4	10	1.1.1.2826.4	51.7738	53808.6	2516.5	51.62	0.12	473.645							1.59236	59.8823							115.67	57.47	168.24	70.92	83.49	52.51
98	16.38	16.56	41.44	40.06	33.15	sp|P0DKC4|PGP1B_ARATH; sp|P0DKC3|PGP1A_ARATH	Phosphoglycolate phosphatase 1B, chloroplastic OS=Arabidopsis thaliana GN=PGLP1B PE=1 SV=1; Phosphoglycolate phosphatase 1A, chloroplastic OS=Arabidopsis thaliana GN=PGLP1A PE=1 SV=1	1	auto	2	99	TLLVLSGVTSISMLESPENK	iTRAQ8plex@N-term; iTRAQ8plex(K)@20			-0.00908611	2725.53	682.39	2725.54	682.392	4	11	1.1.1.3443.8	68.2055	12699.6	10841	68.17	0.16	719.804			0.668547	49.9664	0.909788	47.0586	1.2529	37.5505	0.946581	46.597	0.678172	49.0017	0.489171	51.7652	316.05	94.38	51.3	47.03	186.89	74.87
98	16.38	16.56	41.44	40.06	33.15	sp|P0DKC4|PGP1B_ARATH; sp|P0DKC3|PGP1A_ARATH	Phosphoglycolate phosphatase 1B, chloroplastic OS=Arabidopsis thaliana GN=PGLP1B PE=1 SV=1; Phosphoglycolate phosphatase 1A, chloroplastic OS=Arabidopsis thaliana GN=PGLP1A PE=1 SV=1	1	auto	2	99	VYVIGEEGILK	iTRAQ8plex@N-term; iTRAQ8plex(K)@11			-0.00522335	1827.09	610.038	1827.1	610.039	3	11	1.1.1.2866.12	52.8208	64956.6	62940.3	52.81	0.19	1216.26	0.334415	39.7833	0.711702	30.3345	0.555221	34.114	0.403598	31.2621	0.48227	35.6765	0.255071	43.6263	0.590179	30.2134	824.08	152.54	284.37	100.14	518.76	124.67
98	16.38	16.56	41.44	40.06	33.15	sp|P0DKC4|PGP1B_ARATH; sp|P0DKC3|PGP1A_ARATH	Phosphoglycolate phosphatase 1B, chloroplastic OS=Arabidopsis thaliana GN=PGLP1B PE=1 SV=1; Phosphoglycolate phosphatase 1A, chloroplastic OS=Arabidopsis thaliana GN=PGLP1A PE=1 SV=1	1	auto	1.95861	99	DAVTHLTDAQEWAGGGSMVGALVGSTQR	iTRAQ8plex@N-term			0.005239	3117.55	780.395	3117.55	780.394	4	8	1.1.1.2943.26	54.882	6211.69	4632.29	54.84	0.13	582.728					2.65436	59.4391									118.02	57.99	148.07	66.74	61.64	47.35
98	16.38	16.56	41.44	40.06	33.15	sp|P0DKC4|PGP1B_ARATH; sp|P0DKC3|PGP1A_ARATH	Phosphoglycolate phosphatase 1B, chloroplastic OS=Arabidopsis thaliana GN=PGLP1B PE=1 SV=1; Phosphoglycolate phosphatase 1A, chloroplastic OS=Arabidopsis thaliana GN=PGLP1A PE=1 SV=1	1	auto	1.82391	99	ISDFLSPK	iTRAQ8plex@N-term; iTRAQ8plex(K)@8			-0.0131888	1513.88	757.949	1513.9	757.956	2	8	1.1.1.2746.26	49.6804	13570.8	9137.13	49.77	0.16	511.005	1.71858	44.1728	1.33779	49.0464	2.2506	43.7422	1.09942	45.337			1.67208	45.2237			232.71	81.64	412.68	110.77	275.36	94.38
98	16.38	16.56	41.44	40.06	33.15	sp|P0DKC4|PGP1B_ARATH; sp|P0DKC3|PGP1A_ARATH	Phosphoglycolate phosphatase 1B, chloroplastic OS=Arabidopsis thaliana GN=PGLP1B PE=1 SV=1; Phosphoglycolate phosphatase 1A, chloroplastic OS=Arabidopsis thaliana GN=PGLP1A PE=1 SV=1	1	auto	1.67778	98.86	GDKLIEGVPETLDMLR	iTRAQ8plex@N-term; iTRAQ8plex(K)@3		missed K-L@3	-0.00860059	2393.34	798.786	2393.34	798.789	3	7	1.1.1.2977.25	55.7843	8638.63	6379.11	55.85	0.19	419.841					1.3326	52.9532	1.36216	46.8324							196.67	74.66	143.83	66.74	0	16.56
99	16.25	16.92	26.9	24.03	19.29	sp|Q05758|ILV5_ARATH	Ketol-acid reductoisomerase, chloroplastic OS=Arabidopsis thaliana GN=At3g58610 PE=1 SV=2	1	auto	2	99	QIGVIGWGSQGPAQAQNLR	iTRAQ8plex@N-term			-0.00403687	2283.24	762.086	2283.24	762.087	3	19	1.1.1.2657.25	47.3282	18637.8	17605.4	47.31	0.16	998.128			1.62674	55.7069							1.65726	54.9636			157.25	66.74	102.06	57.73	226.26	81.64
99	16.25	16.92	26.9	24.03	19.29	sp|Q05758|ILV5_ARATH	Ketol-acid reductoisomerase, chloroplastic OS=Arabidopsis thaliana GN=At3g58610 PE=1 SV=2	1	auto	2	99	SFEEAR	iTRAQ8plex@N-term			0.000373773	1041.54	521.777	1041.54	521.777	2	9	1.1.1.1700.8	22.5356	18489.5	9526.14	22.6	0.15	1389.25	1.15808	26.0923	0.840012	30.1392	0.997206	28.9179	1.03187	24.8169	1.14418	27.787	0.690749	30.9621	1.62704	23.9609	790.48	150.04	944.62	169.12	587.32	137.5
99	16.25	16.92	26.9	24.03	19.29	sp|Q05758|ILV5_ARATH	Ketol-acid reductoisomerase, chloroplastic OS=Arabidopsis thaliana GN=At3g58610 PE=1 SV=2	1	auto	2	99	SVVLAGR	iTRAQ8plex@N-term			-0.00566935	1004.62	503.319	1004.63	503.322	2	11	1.1.1.1964.17	29.3153	16876.7	13164.4	29.36	0.21	2502.14	0.509759	24.5375	0.487247	26.3351	1.19589	19.7897	1.09806	17.7964	1.56408	18.5815	0.843597	21.1416	1.09106	18.8444	1499.5	205.95	788.75	160.38	646.24	145.21
99	16.25	16.92	26.9	24.03	19.29	sp|Q05758|ILV5_ARATH	Ketol-acid reductoisomerase, chloroplastic OS=Arabidopsis thaliana GN=At3g58610 PE=1 SV=2	1	auto	1.26761	97.61	DSLVEAK	iTRAQ8plex@N-term; iTRAQ8plex(K)@7			0.00390256	1368.81	457.278	1368.81	457.276	3	7	1.1.1.2013.7	30.5652	21856.1	4181.75	30.38	0.15	673.199							3.36143	68.0997					5.54267	66.8649	76.6	47.35	304.55	94.38	292.03	94.54
100	16.07	16.45	18.34	13.08	7.676	sp|Q9M8D3|PUR4_ARATH	Probable phosphoribosylformylglycinamidine synthase, chloroplastic/mitochondrial OS=Arabidopsis thaliana GN=At1g74260 PE=2 SV=3	1	auto	2	99	LGGDDGILLHVDLAK	iTRAQ8plex@N-term; iTRAQ8plex(K)@15			-0.00698449	2143.24	536.817	2143.25	536.819	4	10	1.1.1.2870.6	52.9245	5915.63	5381.66	52.94	0.13	533.218	1.6791	48.4911	1.18458	55.4901	2.27703	47.5664							1.35889	50.3719	194.71	74.66	337.36	100.14	204.01	81.83
100	16.07	16.45	18.34	13.08	7.676	sp|Q9M8D3|PUR4_ARATH	Probable phosphoribosylformylglycinamidine synthase, chloroplastic/mitochondrial OS=Arabidopsis thaliana GN=At1g74260 PE=2 SV=3	1	auto	2	99	VTALSDVK	iTRAQ8plex@N-term; iTRAQ8plex(K)@8			-0.0145712	1439.87	480.963	1439.88	480.968	3	8	1.1.1.2333.7	38.8946	7501.38	6974.8	38.97	0.29	615.18	1.88505	37.5852	0.966707	46.7325	1.26267	42.8398	0.39049	52.6362	0.701548	51.4365	0.689845	49.2692	0.991634	42.7297	310.46	94.38	603.89	133.47	265.46	94.22
100	16.07	16.45	18.34	13.08	7.676	sp|Q9M8D3|PUR4_ARATH	Probable phosphoribosylformylglycinamidine synthase, chloroplastic/mitochondrial OS=Arabidopsis thaliana GN=At1g74260 PE=2 SV=3	1	auto	1.88606	99	DSPSIMLK	iTRAQ8plex@N-term; iTRAQ8plex(K)@8			-0.0119109	1497.86	500.293	1497.87	500.297	3	8	1.1.1.2310.15	38.2932	5839.78	4819.57	38.25	0.19	628.284	0.456151	53.0195	0.821249	44.4891	0.811384	46.1262	0.949308	37.7137	1.23472	40.6953	0.968371	41.7388	0.758719	42.86	353.65	99.99	166.46	74.66	256.89	88.24
100	16.07	16.45	18.34	13.08	7.676	sp|Q9M8D3|PUR4_ARATH	Probable phosphoribosylformylglycinamidine synthase, chloroplastic/mitochondrial OS=Arabidopsis thaliana GN=At1g74260 PE=2 SV=3	1	auto	1.49485	98.45	AGPSPWLK	iTRAQ8plex@N-term; iTRAQ8plex(K)@8			-0.00914616	1462.87	488.63	1462.88	488.633	3	7	1.1.1.2344.9	39.185	7757.53	7703.64	39.18	0.18	810.275	1.71367	34.2649	1.33791	37.7914	0.949286	42.2183	0.864128	36.9905	1.09187	40.6366	1.37838	36.6031	1.41564	35.3638	387.17	105.3	684.63	142.69	458.17	120.22
100	16.07	16.45	18.34	13.08	7.676	sp|Q9M8D3|PUR4_ARATH	Probable phosphoribosylformylglycinamidine synthase, chloroplastic/mitochondrial OS=Arabidopsis thaliana GN=At1g74260 PE=2 SV=3	1	auto	1.46852	98.34	LVSFETNVVPEEVK	iTRAQ8plex@N-term; iTRAQ8plex(K)@14			-0.00643614	2197.24	733.42	2197.25	733.422	3	6	1.1.1.2879.23	53.1762	8688.99	5255.85	53.13	0.16	522.656							0.82973	51.4125					0.943282	54.4993	197.49	74.66	62.63	47.35	114.04	57.99
101	15.95	17.12	19.59	14.42	12.06	sp|Q9FI56|CLPC1_ARATH	Chaperone protein ClpC1, chloroplastic OS=Arabidopsis thaliana GN=CLPC1 PE=1 SV=1	1	auto	2	99	EGEGVAAR	iTRAQ8plex@N-term			0.00139551	1091.59	546.802	1091.59	546.801	2	12	1.1.1.1469.10	16.6747	10930.6	10359.4	16.68	0.1	2182.11	0.787962	22.9722	0.646923	25.8231	0.811736	24.7085	1.61114	17.9821	0.363931	36.2818	1.25972	20.5875	1.20845	20.0525	1263.43	189.32	1027.27	178.87	722.94	152.04
101	15.95	17.12	19.59	14.42	12.06	sp|Q9FI56|CLPC1_ARATH	Chaperone protein ClpC1, chloroplastic OS=Arabidopsis thaliana GN=CLPC1 PE=1 SV=1	1	auto	2	99	QLGHNYIGSEHLLLGLLR	iTRAQ8plex@N-term			-0.0107767	2336.32	585.086	2336.33	585.089	4	9	1.1.1.2980.9	55.8559	7730.55	7016.87	55.87	0.13	494.7							1.70032	50.5641			1.66508	54.9115			157.24	66.74	102.86	57.73	186.52	74.46
101	15.95	17.12	19.59	14.42	12.06	sp|Q9FI56|CLPC1_ARATH	Chaperone protein ClpC1, chloroplastic OS=Arabidopsis thaliana GN=CLPC1 PE=1 SV=1	1	auto	2	99	VLENLGADPSNIR	iTRAQ8plex@N-term			0.00256976	1700.94	567.987	1700.94	567.986	3	13	1.1.1.2624.12	46.4483	20640.2	18105.7	46.36	0.27	1018.79	1.06611	53.5088	1.48546	51.0521			1.5014	46.1005					1.76339	47.3434	197.01	74.87	216.73	81.64	258.85	88.24
101	15.95	17.12	19.59	14.42	12.06	sp|Q9FI56|CLPC1_ARATH	Chaperone protein ClpC1, chloroplastic OS=Arabidopsis thaliana GN=CLPC1 PE=1 SV=1	1	auto	1.07058	95.28	AEVSAIQAK	iTRAQ8plex@N-term; iTRAQ8plex(K)@9			-0.00396	1523.91	508.977	1523.91	508.978	3	7	1.1.1.2044.15	31.3762	3255.64	3151.75	31.36	0.23	574.555	0.52988	52.6282					1.01426	39.1997	0.820646	48.6662	0.538218	53.0824	0.851868	44.0142	314.83	94.38	172.14	74.46	64.56	47.35
103	15.75	15.92	46.77	38.46	28	tr|O80576|O80576_ARATH	At2g44060 OS=Arabidopsis thaliana GN=At2g44060 PE=2 SV=1	1	auto	2	99	ADIVVDVLVK	iTRAQ8plex@N-term; iTRAQ8plex(K)@10			-0.00494427	1678.04	560.355	1678.05	560.357	3	12	1.1.1.3059.8	57.9491	11224.5	10785.4	57.97	0.24	640.225	1.08446	53.2832					1.34447	47.2271			1.31507	51.9084	0.988637	53.6459	195.91	74.66	219.23	81.64	139.11	66.74
103	15.75	15.92	46.77	38.46	28	tr|O80576|O80576_ARATH	At2g44060 OS=Arabidopsis thaliana GN=At2g44060 PE=2 SV=1	1	auto	2	99	AEIADSIK	iTRAQ8plex@N-term; iTRAQ8plex(K)@8			0.00268046	1453.86	485.628	1453.86	485.627	3	9	1.1.1.2263.8	37.06	9822.45	8885.09	36.97	0.31	1056.64	1.32505	37.9072	0.984574	43.3372	1.81939	37.196	1.61268	34.3899	2.11502	36.2388	1.57413	37.3528	0.935048	41.2204	351.55	100.14	480.67	120.22	306.15	99.99
103	15.75	15.92	46.77	38.46	28	tr|O80576|O80576_ARATH	At2g44060 OS=Arabidopsis thaliana GN=At2g44060 PE=2 SV=1	1	auto	2	99	LVSGLIPDAGTLK	iTRAQ8plex@N-term; iTRAQ8plex(K)@13			0.00271523	1891.16	631.395	1891.16	631.394	3	9	1.1.1.2981.13	55.885	11572.1	10320.4	55.85	0.16	1097.68	5.92739	67.9399	7.20474	67.9134			4.5974	67.6309					5.11151	68.6193	75.04	47.35	458.97	115.59	478.2	120.09
103	15.75	15.92	46.77	38.46	28	tr|O80576|O80576_ARATH	At2g44060 OS=Arabidopsis thaliana GN=At2g44060 PE=2 SV=1	1	auto	2	99	VVHQEGDVEIVDR	iTRAQ8plex@N-term			0.013701	1797.97	600.329	1797.95	600.325	3	12	1.1.1.2047.21	31.4575	15324.1	14074.7	31.44	0.13	982.912	1.37036	56.2751			1.65215	56.6777	1.13576	54.794					1.50761	54.4201	157.11	66.96	222.16	81.64	136.58	66.74
103	15.75	15.92	46.77	38.46	28	tr|O80576|O80576_ARATH	At2g44060 OS=Arabidopsis thaliana GN=At2g44060 PE=2 SV=1	1	auto	1.14267	96.02	LTLPLEK	iTRAQ8plex@N-term; iTRAQ8plex(K)@7			-0.00676971	1420.9	474.642	1420.91	474.644	3	7	1.1.1.2649.7	47.1065	24114	6738.33	47.2	0.13	387.045			0.909211	48.7714	1.08819	47.3068	0.663531	46.4762					0.968691	45.4568	275.79	88.24	93.36	57.73	221.79	81.64
103	15.75	15.92	46.77	38.46	28	tr|O80576|O80576_ARATH	At2g44060 OS=Arabidopsis thaliana GN=At2g44060 PE=2 SV=1	1	auto	1.05552	96.18	EGGETR	iTRAQ8plex@N-term			0.00300549	951.496	476.755	951.493	476.754	2	9	1.1.1.1180.2	9.38477	5582.14	3939.57	9.43	0.13	865.756	0.95782	32.1452	1.25557	31.0977	0.935715	34.693	0.988589	29.2977	1.24308	31.9112	1.17326	31.0866	1.11889	30.1839	577.83	128.14	571.1	132.9	641.71	139.9
104	15.61	15.69	31.53	24	19.53	sp|O04151|CALR1_ARATH	Calreticulin-1 OS=Arabidopsis thaliana GN=CRT1 PE=1 SV=1	1	auto	2	99	LAEETWGK	iTRAQ8plex@N-term; iTRAQ8plex(K)@8			-0.00103899	1540.87	514.631	1540.87	514.631	3	8	1.1.1.2347.13	39.266	10794.6	10039.4	39.25	0.13	915.896	0.898385	41.8138	0.555639	51.7639	0.403586	62.4995	1.37292	34.97	0.560527	53.7868	0.607531	48.0232	0.437504	51.0718	352.03	99.99	326.34	100.14	173.01	74.87
104	15.61	15.69	31.53	24	19.53	sp|O04151|CALR1_ARATH	Calreticulin-1 OS=Arabidopsis thaliana GN=CRT1 PE=1 SV=1	1	auto	2	99	SGSLFDNVLVSDDPEYAK	iTRAQ8plex@N-term; iTRAQ8plex(K)@18			-0.00395161	2563.32	641.838	2563.33	641.839	4	8	1.1.1.2888.14	53.4119	5538.18	5335.66	53.4	0.16	449.216	1.38367	56.1592													157.09	66.96	224.29	82.01	137.59	66.74
104	15.61	15.69	31.53	24	19.53	sp|O04151|CALR1_ARATH	Calreticulin-1 OS=Arabidopsis thaliana GN=CRT1 PE=1 SV=1	1	auto	2	99	YVGVELWQVK	iTRAQ8plex@N-term; iTRAQ8plex(K)@10			-0.00282383	1828.07	610.363	1828.07	610.364	3	9	1.1.1.2895.16	53.6003	10372.4	9348.36	53.56	0.16	748.329					1.69113	39.3562	1.21651	37.8824	1.40457	41.3816	0.527015	53.6193	0.849472	43.8462	317.09	94.54	54.84	47.35	61.12	47.35
104	15.61	15.69	31.53	24	19.53	sp|O04151|CALR1_ARATH	Calreticulin-1 OS=Arabidopsis thaliana GN=CRT1 PE=1 SV=1	1	auto	1.13668	96.41	FEDGWEK	iTRAQ8plex@N-term; iTRAQ8plex(K)@7			0.0109566	1517.81	506.943	1517.8	506.94	3	7	1.1.1.2355.6	39.4689	6857.39	6699.23	39.46	0.15	572.628	0.728482	54.4899			0.818211	57.4215	1.95214	40.4088			1.66756	44.7253	1.0643	48.8616	236.17	81.83	177.53	74.66	139.57	66.51
105	15.6	15.63	31.37	25.77	23.25	sp|Q9SRT9|RGP1_ARATH	UDP-arabinopyranose mutase 1 OS=Arabidopsis thaliana GN=RGP1 PE=1 SV=1	1	auto	2	99	GIFWQEDIIPFFQSAK	iTRAQ8plex@N-term; iTRAQ8plex(K)@16			-0.00355701	2533.38	634.352	2533.38	634.353	4	14	1.1.1.3510.3	70.0227	11958.6	10907.9	70.04	0.14	942.144	1.16546	49.9565			1.29009	51.4121	1.03688	47.4266			1.10492	51.5912			214.89	78.23	258.43	88.41	151.9	70.49
105	15.6	15.63	31.37	25.77	23.25	sp|Q9SRT9|RGP1_ARATH	UDP-arabinopyranose mutase 1 OS=Arabidopsis thaliana GN=RGP1 PE=1 SV=1	1	auto	2	99	TIAVPEGFDYELYNR	iTRAQ8plex@N-term			0.00795015	2090.07	697.697	2090.06	697.695	3	11	1.1.1.2867.24	52.8539	16528	8494.84	52.76	0.16	641.876															37.5	33.48	231.05	81.64	135.12	66.74
106	15.57	15.74	35.15	29.45	16.86	sp|O82662|SUCB_ARATH	Succinate--CoA ligase [ADP-forming] subunit beta, mitochondrial OS=Arabidopsis thaliana GN=At2g20420 PE=1 SV=1	1	auto	2	99	LNFDDNAAFR	iTRAQ8plex@N-term			-0.00161004	1485.75	743.882	1485.75	743.883	2	9	1.1.1.2530.27	43.9981	13464.2	9035.13	43.93	0.19	484.467							2.50743	55.6409							118.03	57.99	147.12	66.74	108.81	57.99
106	15.57	15.74	35.15	29.45	16.86	sp|O82662|SUCB_ARATH	Succinate--CoA ligase [ADP-forming] subunit beta, mitochondrial OS=Arabidopsis thaliana GN=At2g20420 PE=1 SV=1	1	auto	2	99	MLGQVLVTK	iTRAQ8plex@N-term; iTRAQ8plex(K)@9			-0.00164736	1595.99	533.003	1595.99	533.004	3	9	1.1.1.2726.10	49.138	7141.58	7028.59	49.1	0.24	761.999	0.333262	61.6548	1.58837	37.1823	0.75061	48.4913	1.25851	35.4875	1.18529	41.4677	1.33008	38.4486	1.19278	38.1522	354.1	99.99	121.77	66.74	497.48	120.34
106	15.57	15.74	35.15	29.45	16.86	sp|O82662|SUCB_ARATH	Succinate--CoA ligase [ADP-forming] subunit beta, mitochondrial OS=Arabidopsis thaliana GN=At2g20420 PE=1 SV=1	1	auto	2	99	VPIDVFAGITDEDAAK	iTRAQ8plex@N-term; iTRAQ8plex(K)@16			0.00553517	2268.25	757.091	2268.25	757.089	3	10	1.1.1.3099.22	59.0175	23554.1	9068.21	58.89	0.19	528.663							2.19824	56.36					2.3991	58.5566	118.84	57.99	67.8	47.35	146.54	66.74
106	15.57	15.74	35.15	29.45	16.86	sp|O82662|SUCB_ARATH	Succinate--CoA ligase [ADP-forming] subunit beta, mitochondrial OS=Arabidopsis thaliana GN=At2g20420 PE=1 SV=1	1	auto	2	99	VVDGLAPK	iTRAQ8plex@N-term; iTRAQ8plex(K)@8			0.00351503	1405.88	469.634	1405.88	469.632	3	8	1.1.1.2257.9	36.9034	17513.1	10677.6	36.84	0.13	780.708	0.705371	41.0461	1.47367	34.5082	0.849483	41.4715	0.72016	36.5698	0.789152	42.3624	0.899044	38.6111	1.24587	34.3498	429.7	110.36	312.76	100.14	560.1	129.09
106	15.57	15.74	35.15	29.45	16.86	sp|O82662|SUCB_ARATH	Succinate--CoA ligase [ADP-forming] subunit beta, mitochondrial OS=Arabidopsis thaliana GN=At2g20420 PE=1 SV=1	1	auto	1.82391	99	AIQDVFPNESELVVK	iTRAQ8plex@N-term; iTRAQ8plex(K)@15			0.0118972	2295.31	574.834	2295.29	574.831	4	8	1.1.1.2889.7	53.4354	13053.8	12606.9	53.45	0.16	1066.22	0.438539	48.9774	1.17667	36.2692	0.883778	41.5458	1.89936	29.9786	0.259367	76.5079	1.20813	35.5144	1.10402	36.2121	431.96	110.5	195.47	81.64	449.57	115.59
106	15.57	15.74	35.15	29.45	16.86	sp|O82662|SUCB_ARATH	Succinate--CoA ligase [ADP-forming] subunit beta, mitochondrial OS=Arabidopsis thaliana GN=At2g20420 PE=1 SV=1	1	auto	1.76955	99	LITADDLDDAAEK	iTRAQ8plex@N-term; iTRAQ8plex(K)@13			0.00350257	1997.08	666.701	1997.08	666.7	3	9	1.1.1.2540.3	44.2438	21882.2	6214.3	44.34	0.15	623.593			1.35543	53.3406			1.16057	49.5586			1.03387	56.275	1.1858	52.5942	187.1	72.81	132.14	65.13	224.31	81.83
107	15.54	18.1	61.4	54.88	52.56	sp|P42761|GSTFA_ARATH	Glutathione S-transferase F10 OS=Arabidopsis thaliana GN=GSTF10 PE=1 SV=3	1	auto	2	99	AVVTLVEK	iTRAQ8plex@N-term; iTRAQ8plex(K)@8			-0.0040341	1465.93	489.65	1465.93	489.652	3	9	1.1.1.2474.4	42.5165	38955.6	16582.7	42.59	0.13	854.273	1.5459	39.0337	1.16342	43.5929			1.2803	37.8968	1.38316	42.477	1.23757	41.9659	2.09586	36.7325	310.48	94.22	495.27	121.59	319.5	99.99
107	15.54	18.1	61.4	54.88	52.56	sp|P42761|GSTFA_ARATH	Glutathione S-transferase F10 OS=Arabidopsis thaliana GN=GSTF10 PE=1 SV=3	1	auto	2	99	GVSFETVNVDLMK	iTRAQ8plex@N-term; iTRAQ8plex(K)@13			-0.0220133	2046.11	683.043	2046.13	683.05	3	12	1.1.1.2822.8	51.6829	9875.61	1871.92	51.79	0.15	708.465	2.85477	61.978					2.36523	61.1032							101.42	54.21	298.76	93.73	274.78	91.94
107	15.54	18.1	61.4	54.88	52.56	sp|P42761|GSTFA_ARATH	Glutathione S-transferase F10 OS=Arabidopsis thaliana GN=GSTF10 PE=1 SV=3	1	auto	2	99	LAEVLDVYEAQLSK	iTRAQ8plex@N-term; iTRAQ8plex(K)@14			0.0065134	2185.25	729.425	2185.25	729.422	3	16	1.1.1.3463.11	68.7489	34304.7	22213.8	68.68	0.16	1844.44	2.20494	42.3502	1.49326	47.9248	2.05261	45.3754	3.83414	38.2837	2.30131	44.4747	2.39357	42.6083	3.67355	39.4665	232.61	81.83	529.24	124.79	307.23	99.99
107	15.54	18.1	61.4	54.88	52.56	sp|P42761|GSTFA_ARATH	Glutathione S-transferase F10 OS=Arabidopsis thaliana GN=GSTF10 PE=1 SV=3	1	auto	2	99	NEYLAGDFVSLADLAHLPFTEYLVGPIGK	iTRAQ8plex@N-term; iTRAQ8plex(K)@29			-0.00978238	3757.01	940.261	3757.02	940.263	4	15	1.1.1.3786.2	77.289	4557.67	4369.04	77.3	0.18	453.947							0.980202	55.3079							160.61	67.41	89.26	53.65	48.82	40.07
107	15.54	18.1	61.4	54.88	52.56	sp|P42761|GSTFA_ARATH	Glutathione S-transferase F10 OS=Arabidopsis thaliana GN=GSTF10 PE=1 SV=3	1	auto	2	99	VLTIYAPLFASSK	iTRAQ8plex@N-term; iTRAQ8plex(K)@13		cleaved M-V@N-term	-0.00789799	2017.2	673.407	2017.21	673.41	3	9	1.1.1.3316.13	64.794	6132.86	3524.35	64.86	0.16	356.468															0	1.99	196.52	74.46	19.9	30.65
107	15.54	18.1	61.4	54.88	52.56	sp|P42761|GSTFA_ARATH	Glutathione S-transferase F10 OS=Arabidopsis thaliana GN=GSTF10 PE=1 SV=3	1	auto	1.3098	97.63	IPVLVDGDYK	iTRAQ8plex@N-term; iTRAQ8plex(K)@10			-0.0021738	1726.01	576.344	1726.01	576.345	3	7	1.1.1.2737.14	49.4335	38855.2	31232.1	49.5	0.19	1159.81	1.12979	41.8865	1.43453	41.1688	1.73544	40.0777	1.84468	35.6699	1.50342	41.6054	1.23692	41.8259	1.11142	41.3721	311.82	94.22	363.52	105.45	395.65	110.63
108	15.5	17.82	50.23	43.78	34.1	sp|Q8L7C9|GSTUK_ARATH	Glutathione S-transferase U20 OS=Arabidopsis thaliana GN=GSTU20 PE=1 SV=1	1	auto	2	99	FGNFSIESESPK	iTRAQ8plex@N-term; iTRAQ8plex(K)@12			0.00165431	1949.04	650.686	1949.04	650.686	3	13	1.1.1.2585.16	45.4147	41559.8	30070.7	45.48	0.16	1825.69	0.819747	33.3842	1.18923	31.2869	1.23309	31.884	1.76156	26.1062	1.31355	31.2248	0.716296	35.5082	1.16464	30.7925	587.2	129.09	496.7	124.79	617.66	137.5
108	15.5	17.82	50.23	43.78	34.1	sp|Q8L7C9|GSTUK_ARATH	Glutathione S-transferase U20 OS=Arabidopsis thaliana GN=GSTU20 PE=1 SV=1	1	auto	2	99	FWADFVDK	iTRAQ8plex@N-term; iTRAQ8plex(K)@8			-0.0106134	1634.88	545.968	1634.89	545.971	3	10	1.1.1.3058.6	57.9215	24409.6	22308	57.89	0.19	1383.25	0.261378	48.0329	1.56124	25.6933	0.846185	31.6742	0.942933	25.9286	0.836793	31.6866	1.0334	28.1535	0.46826	39.9875	746.32	145.11	201.29	88.41	1030.61	173.1
108	15.5	17.82	50.23	43.78	34.1	sp|Q8L7C9|GSTUK_ARATH	Glutathione S-transferase U20 OS=Arabidopsis thaliana GN=GSTU20 PE=1 SV=1	1	auto	2	99	IVAYAAEYR	iTRAQ8plex@N-term			-0.00101174	1358.75	453.924	1358.75	453.924	3	11	1.1.1.2651.2	47.1568	10910	10904.7	47.18	0.21	587.092					3.03354	58.3965									117.36	57.73	107.53	57.73	101.75	57.73
108	15.5	17.82	50.23	43.78	34.1	sp|Q8L7C9|GSTUK_ARATH	Glutathione S-transferase U20 OS=Arabidopsis thaliana GN=GSTU20 PE=1 SV=1	1	auto	2	99	SLPDSEK	iTRAQ8plex@N-term; iTRAQ8plex(K)@7			-0.00560328	1382.78	692.398	1382.79	692.401	2	8	1.1.1.1838.30	26.0952	10691.9	8703.3	26.05	0.13	703.77	0.762895	34.0542	0.754618	35.757	0.695402	37.6606	0.799593	30.3833	0.723935	37.1921	0.653809	36.3785	1.20213	29.44	587.54	129.09	462.52	120.34	392.16	110.63
108	15.5	17.82	50.23	43.78	34.1	sp|Q8L7C9|GSTUK_ARATH	Glutathione S-transferase U20 OS=Arabidopsis thaliana GN=GSTU20 PE=1 SV=1	1	auto	2	99	SPLLLQSNPIHK	iTRAQ8plex@N-term; iTRAQ8plex(K)@12			-0.0230877	1954.16	652.394	1954.18	652.401	3	12	1.1.1.2459.17	42.1466	5783.42	3931.34	42.18	0.13	934.614	1.51707	41.8605	1.46663	43.8204			1.50794	39.3381	1.37745	45.7467	1.78582	41.3095	1.15161	44.3602	272.41	88.24	426.44	113.07	353.38	104.29
108	15.5	17.82	50.23	43.78	34.1	sp|Q8L7C9|GSTUK_ARATH	Glutathione S-transferase U20 OS=Arabidopsis thaliana GN=GSTU20 PE=1 SV=1	1	auto	1.65758	98.84	NPFFPSDPYGR	iTRAQ8plex@N-term			-0.00426247	1599.79	534.272	1599.8	534.274	3	8	1.1.1.2652.15	47.1902	16175.8	12513.7	47.26	0.21	1292.17	1.11234	39.3619	0.414218	58.9936			1.75577	33.5864	0.649087	51.5895	0.975909	41.6164	1.01452	41.4608	353.38	100.29	405.61	110.63	129.47	66.96
108	15.5	17.82	50.23	43.78	34.1	sp|Q8L7C9|GSTUK_ARATH	Glutathione S-transferase U20 OS=Arabidopsis thaliana GN=GSTU20 PE=1 SV=1	1	auto	1.5376	98.92	EFIEAVK	iTRAQ8plex@N-term; iTRAQ8plex(K)@7			-0.00944903	1442.85	722.432	1442.86	722.437	2	10	1.1.1.2408.25	40.8529	14310.9	10741.1	40.89	0.13	759.056	0.635899	36.0391	0.379654	46.712	0.785374	35.79	0.890297	29.5405	0.627564	39.4263	0.800006	34.0575	0.922569	31.398	589.39	129.2	386.74	110.63	197.92	81.64
109	15.26	15.36	50.72	40.11	31.23	sp|P82281|TL29_ARATH	Thylakoid lumenal 29 kDa protein, chloroplastic OS=Arabidopsis thaliana GN=TL29 PE=1 SV=2	1	auto	2	99	AKPELVPSLLK	iTRAQ8plex@N-term; iTRAQ8plex(K)@2; iTRAQ8plex(K)@11			-0.0019748	2106.35	703.125	2106.35	703.125	3	9	1.1.1.2596.22	45.711	8430.63	8121.71	45.72	0.16	675.324			3.60013	57.2701	3.16676	59.227	3.6589	54.2839			3.73002	56.5679	3.29238	56.5384	116.21	57.73	220.47	81.64	370.05	105.45
109	15.26	15.36	50.72	40.11	31.23	sp|P82281|TL29_ARATH	Thylakoid lumenal 29 kDa protein, chloroplastic OS=Arabidopsis thaliana GN=TL29 PE=1 SV=2	1	auto	2	99	GGPISYADIIQLAGQSAVK	iTRAQ8plex@N-term; iTRAQ8plex(K)@19			0.00251707	2495.42	832.815	2495.42	832.814	3	14	1.1.1.3122.25	59.6376	24875.4	10562	59.73	0.16	551.768															117.65	57.99	185.1	74.46	146.25	66.96
109	15.26	15.36	50.72	40.11	31.23	sp|P82281|TL29_ARATH	Thylakoid lumenal 29 kDa protein, chloroplastic OS=Arabidopsis thaliana GN=TL29 PE=1 SV=2	1	auto	2	99	LALNDAMTYDK	iTRAQ8plex@N-term; iTRAQ8plex(K)@11			0.00378958	1862.01	621.678	1862.01	621.676	3	9	1.1.1.2521.14	43.7529	14248.4	13925.3	43.74	0.16	835.835	0.658079	39.8397	0.308984	57.4057	0.623007	43.2403	0.722395	34.8171	0.729724	41.3396	0.632776	41.0914	1.33046	32.209	470.55	115.46	319.53	100.29	128.6	66.74
109	15.26	15.36	50.72	40.11	31.23	sp|P82281|TL29_ARATH	Thylakoid lumenal 29 kDa protein, chloroplastic OS=Arabidopsis thaliana GN=TL29 PE=1 SV=2	1	auto	1.72125	99	AENEGLSDGLSLIEEVK	iTRAQ8plex@N-term; iTRAQ8plex(K)@17			0.0129708	2410.32	804.447	2410.31	804.442	3	8	1.1.1.3047.24	57.6427	13768.9	4344.09	57.52	0.18	654.583	1.62626	54.5913					1.015	56.0808					1.43512	55.9653	155.64	66.74	261.18	88.24	179.88	74.66
109	15.26	15.36	50.72	40.11	31.23	sp|P82281|TL29_ARATH	Thylakoid lumenal 29 kDa protein, chloroplastic OS=Arabidopsis thaliana GN=TL29 PE=1 SV=2	1	auto	1.16749	97.13	AENEGLSDGLSLIEEVKK	iTRAQ8plex@N-term; iTRAQ8plex(K)@17; iTRAQ8plex(K)@18		missed K-K@17	0.00186721	2842.61	711.659	2842.61	711.659	4	7	1.1.1.2901.20	53.7613	21020.1	10673.8	53.85	0.16	534.439	1.36005	56.7272	2.13772	53.3673			1.70319	50.9393					1.99927	52.0233	156.07	66.74	219.03	81.64	295.1	94.22
110	15.13	16.12	26.99	20.24	18.22	sp|Q8RWV0|TKTC1_ARATH	Transketolase-1, chloroplastic OS=Arabidopsis thaliana GN=TKL-1 PE=1 SV=1	1	auto	2	99	EFGITVEAVVDAAK	iTRAQ8plex@N-term; iTRAQ8plex(K)@14			-0.00736752	2056.16	686.394	2056.17	686.396	3	8	1.1.1.3099.16	59.0142	6030.17	5657.49	58.92	0.29	481.233															31.43	30.65	193.13	74.46	64.97	47.35
110	15.13	16.12	26.99	20.24	18.22	sp|Q8RWV0|TKTC1_ARATH	Transketolase-1, chloroplastic OS=Arabidopsis thaliana GN=TKL-1 PE=1 SV=1	1	auto	2	99	SIITGELPAGWEK	iTRAQ8plex@N-term; iTRAQ8plex(K)@13			-0.000576027	2008.14	670.389	2008.15	670.389	3	11	1.1.1.2773.16	50.3922	25867.2	8329.08	50.51	0.13	573.948					1.27964	48.97	1.11447	44.5328			1.28385	47.413	0.622805	56.3713	235.89	81.64	98.69	57.73	104.38	57.99
110	15.13	16.12	26.99	20.24	18.22	sp|Q8RWV0|TKTC1_ARATH	Transketolase-1, chloroplastic OS=Arabidopsis thaliana GN=TKL-1 PE=1 SV=1	1	auto	1.76955	99	VSIEAASTFGWGK	iTRAQ8plex@N-term; iTRAQ8plex(K)@13			-0.0102161	1960.08	654.366	1960.09	654.37	3	7	1.1.1.2807.21	51.2982	7417.44	1857.74	51.13	0.16	485.722	1.09333	53.1378													195.89	74.66	221	81.83	104.92	57.99
110	15.13	16.12	26.99	20.24	18.22	sp|Q8RWV0|TKTC1_ARATH	Transketolase-1, chloroplastic OS=Arabidopsis thaliana GN=TKL-1 PE=1 SV=1	1	auto	1.63827	98.81	FLAIDAVEK	iTRAQ8plex@N-term; iTRAQ8plex(K)@9			-0.0091287	1612.96	538.659	1612.96	538.662	3	7	1.1.1.2833.3	51.9461	11693.3	2221.18	52.07	0.15	339.998			0.69124	57.4513			0.66042	50.1423	0.748814	57.1418			0.650134	54.5985	237.65	82.01	137.52	66.74	145.3	66.74
110	15.13	16.12	26.99	20.24	18.22	sp|Q8RWV0|TKTC1_ARATH	Transketolase-1, chloroplastic OS=Arabidopsis thaliana GN=TKL-1 PE=1 SV=1	1	auto	1.38722	97.82	HTPEGATLESDWSAK	iTRAQ8plex@N-term; iTRAQ8plex(K)@15			0.00900289	2236.17	560.049	2236.16	560.047	4	9	1.1.1.2205.9	35.5771	8411.47	4866.2	35.51	0.1	792.07	1.06097	51.4534	1.77235	47.1131			1.61595	43.8548	1.61563	49.2337	1.292	49.9541	0.796549	54.4866	214.06	78.04	234.35	85.09	335.57	100.14
110	15.13	16.12	26.99	20.24	18.22	sp|Q8RWV0|TKTC1_ARATH	Transketolase-1, chloroplastic OS=Arabidopsis thaliana GN=TKL-1 PE=1 SV=1	1	auto	1.12494	96.33	AFGDFQK	iTRAQ8plex@N-term; iTRAQ8plex(K)@7			-0.00970266	1419.79	474.27	1419.8	474.273	3	6	1.1.1.2314.3	38.3909	10590.6	9631.92	38.41	0.26	778.589	1.12966	41.8887	1.44243	41.0648	1.49486	41.2594	0.940608	40.6875	2.05277	38.3389	0.52219	54.6921			311.82	94.22	363.48	105.45	397.83	110.63
110	15.13	16.12	26.99	20.24	18.22	sp|Q8RWV0|TKTC1_ARATH	Transketolase-1, chloroplastic OS=Arabidopsis thaliana GN=TKL-1 PE=1 SV=1	1	auto	1.10791	96.61	FAAYEK	iTRAQ8plex@N-term; iTRAQ8plex(K)@6			0.00250985	1335.77	446.263	1335.76	446.262	3	7	1.1.1.2203.7	35.5217	17371.4	16686.6	35.51	0.1	1639.18	0.646435	35.0471	1.05844	31.2701	1.12294	31.5998	1.31877	26.6143	1.43077	29.7465	1.49241	28.2971	1.39803	27.897	622.48	132.79	415.22	115.46	582.76	133.24
111	15.11	15.2	31.16	30	20.7	sp|Q9SFH9|HEM21_ARATH	Delta-aminolevulinic acid dehydratase 1, chloroplastic OS=Arabidopsis thaliana GN=HEMB1 PE=2 SV=1	1	auto	2	99	AGADVVSPSDMMDGR	iTRAQ8plex@N-term			0.00588423	1810.86	604.626	1810.85	604.624	3	8	1.1.1.2334.23	38.9296	4118.33	3898.15	38.97	0.21	759.808			0.38277	61.9602	0.680076	50.9248	0.561098	45.8047	0.936029	46.916	1.36107	40.4643	0.975919	42.3653	315.63	94.38	92.74	57.73	106.86	57.99
111	15.11	15.2	31.16	30	20.7	sp|Q9SFH9|HEM21_ARATH	Delta-aminolevulinic acid dehydratase 1, chloroplastic OS=Arabidopsis thaliana GN=HEMB1 PE=2 SV=1	1	auto	2	99	AVGVNSIVLFPK	iTRAQ8plex@N-term; iTRAQ8plex(K)@12			-0.000624938	1851.14	618.055	1851.14	618.055	3	12	1.1.1.2918.10	54.2091	18938.5	14166	54.25	0.16	503.248	0.347178	59.5589	0.713776	46.056	0.323217	65.9413	0.43467	46.5117	0.756955	46.3313	0.353191	58.4455	0.521904	48.4116	355.12	100.14	127.22	66.74	224.2	81.64
111	15.11	15.2	31.16	30	20.7	sp|Q9SFH9|HEM21_ARATH	Delta-aminolevulinic acid dehydratase 1, chloroplastic OS=Arabidopsis thaliana GN=HEMB1 PE=2 SV=1	1	auto	2	99	EALIEAR	iTRAQ8plex@N-term			-0.00223488	1104.64	553.328	1104.64	553.33	2	11	1.1.1.2174.12	34.7592	16567.8	16071.3	34.77	0.34	1134.6	0.583238	36.1995	0.936054	32.0762	0.424985	44.6842	0.646327	31.0896	0.911736	33.1504	0.607938	36.1199	1.17607	28.6821	627.17	133.24	377.45	110.63	519.26	124.79
111	15.11	15.2	31.16	30	20.7	sp|Q9SFH9|HEM21_ARATH	Delta-aminolevulinic acid dehydratase 1, chloroplastic OS=Arabidopsis thaliana GN=HEMB1 PE=2 SV=1	1	auto	2	99	VPEALK	iTRAQ8plex@N-term; iTRAQ8plex(K)@6			-0.00562785	1263.8	422.272	1263.8	422.274	3	7	1.1.1.2154.2	34.2272	13338.7	11439.4	34.17	0.18	772.858	2.55156	41.5194	0.899187	56.7157	2.26413	43.9057	1.43054	43.4461	1.84176	46.2631	2.03313	43.9097	2.83442	40.8154	231.79	81.83	610.28	133.36	184.35	81.83
111	15.11	15.2	31.16	30	20.7	sp|Q9SFH9|HEM21_ARATH	Delta-aminolevulinic acid dehydratase 1, chloroplastic OS=Arabidopsis thaliana GN=HEMB1 PE=2 SV=1	1	auto	1.21467	96.73	QAVSQAR	iTRAQ8plex@N-term			-0.00442652	1062.6	532.309	1062.61	532.312	2	8	1.1.1.1406.19	15.0445	7450.99	1872.16	15.16	0.13	325.775															115.87	57.47	147.77	66.74	84.79	52.51
112	15.04	15.18	39.9	39.9	35.43	sp|Q9FKA5|Y5957_ARATH	Uncharacterized protein At5g39570 OS=Arabidopsis thaliana GN=At5g39570 PE=1 SV=1	1	auto	2	99	GNDDDDDEQR	iTRAQ8plex@N-term			0.00294397	1481.62	741.817	1481.62	741.816	2	13	1.1.1.1224.8	10.4909	787.93	710.43	10.47	0.1	686.132	1.1837	31.9572	1.12779	34.0012	1.79309	30.6279	1.61343	28.1252	1.13474	34.917	1.54	30.708	1.23818	31.0585	522.24	121.97	637.88	139.14	520.95	128.73
112	15.04	15.18	39.9	39.9	35.43	sp|Q9FKA5|Y5957_ARATH	Uncharacterized protein At5g39570 OS=Arabidopsis thaliana GN=At5g39570 PE=1 SV=1	1	auto	2	99	GNDDDDDEQRR	iTRAQ8plex@N-term		missed R-R@10	0.00465875	1637.72	546.915	1637.72	546.913	3	14	1.1.1.1190.6	9.62983	3498.17	2358.38	9.69	0.08	673.321							1.9748	43.471			1.53356	49.0507	1.14527	50.4787	204.13	76.07	151.76	68.97	95.48	55.86
112	15.04	15.18	39.9	39.9	35.43	sp|Q9FKA5|Y5957_ARATH	Uncharacterized protein At5g39570 OS=Arabidopsis thaliana GN=At5g39570 PE=1 SV=1	1	auto	2	99	SGSGDDEEGSYGR	iTRAQ8plex@N-term			0.00424982	1618.71	540.576	1618.7	540.574	3	15	1.1.1.1475.16	16.8263	2799.2	2722.41	16.84	0.1	1114.67	0.542642	35.0749	0.787332	32.0703	0.862003	31.8879	0.767435	28.0336	0.551894	37.7775	0.730134	32.0313	0.972205	28.2625	703.45	141.09	393.89	113.34	489.88	122.59
112	15.04	15.18	39.9	39.9	35.43	sp|Q9FKA5|Y5957_ARATH	Uncharacterized protein At5g39570 OS=Arabidopsis thaliana GN=At5g39570 PE=1 SV=1	1	auto	1.4437	99	TEVEYGR	iTRAQ8plex@N-term		cleaved Q-T@N-term	0.00103539	1156.6	579.309	1156.6	579.309	2	9	1.1.1.1713.20	22.8758	7991.21	6301.11	22.94	0.28	645.25	1.67106	38.4391	0.850487	48.4646	0.83053	49.5026	1.37567	37.3935	0.537834	59.6354	1.18543	42.2924	1.07662	41.7087	310.08	94.22	534.68	125.88	233.26	88.07
112	15.04	15.18	39.9	39.9	35.43	sp|Q9FKA5|Y5957_ARATH	Uncharacterized protein At5g39570 OS=Arabidopsis thaliana GN=At5g39570 PE=1 SV=1	1	auto	1.4318	97.82	SEEQEEGYR	iTRAQ8plex@N-term			-0.00670725	1429.66	715.835	1429.66	715.839	2	10	1.1.1.1514.19	17.8412	5867.22	1803.3	17.95	0.12	390.864							2.27148	52.3483					1.58	57.8286	136.36	62.27	144.8	66.51	103.22	57.47
112	15.04	15.18	39.9	39.9	35.43	sp|Q9FKA5|Y5957_ARATH	Uncharacterized protein At5g39570 OS=Arabidopsis thaliana GN=At5g39570 PE=1 SV=1	1	auto	1.36653	97.44	TETESEYGSGGGGR	iTRAQ8plex@N-term			-0.0122643	1689.76	564.261	1689.77	564.266	3	10	1.1.1.1582.12	19.5403	1817.63	956.17	19.5	0.13	471.412					1.88249	54.7441									157.1	66.74	116.69	60.8	141.34	66.51
112	15.04	15.18	39.9	39.9	35.43	sp|Q9FKA5|Y5957_ARATH	Uncharacterized protein At5g39570 OS=Arabidopsis thaliana GN=At5g39570 PE=1 SV=1	1	auto	1.3279	97.22	RPEQSYGSGYGGR	iTRAQ8plex@N-term			-0.0128953	1716.84	573.286	1716.85	573.29	3	12	1.1.1.1610.19	20.249	11330	9108.25	20.29	0.13	2032.61	1.79536	26.0828	1.64757	27.7087	2.49481	25.5304	0.693618	30.4442	1.0245	31.7707	1.40771	27.9594	1.53385	26.5684	657.43	137.28	1217.95	190.36	958.06	174.5
112	15.04	15.18	39.9	39.9	35.43	sp|Q9FKA5|Y5957_ARATH	Uncharacterized protein At5g39570 OS=Arabidopsis thaliana GN=At5g39570 PE=1 SV=1	1	auto	1.14874	95.77	KPESEYGSGYGGQTEVEYGR	iTRAQ8plex@N-term; iTRAQ8plex(K)@1			0.0104637	2800.39	701.104	2800.38	701.101	4	7	1.1.1.2015.29	30.6288	11319.2	4669.4	30.69	0.08	702.516	0.347123	59.5662	0.717469	45.9745	0.299488	70.5048	0.837197	38.3311			0.736888	44.7752	0.435463	50.8149	355.12	100.14	127.2	66.74	225.36	81.83
113	14.86	15.24	38.6	33.63	20.54	sp|Q8H1E2|MDHNP_ARATH	Malate dehydrogenase [NADP], chloroplastic OS=Arabidopsis thaliana GN=At5g58330 PE=2 SV=1	1	auto	2	99	LASGEVFGPDQPIALK	iTRAQ8plex@N-term; iTRAQ8plex(K)@16			0.00171801	2249.29	750.771	2249.29	750.77	3	13	1.1.1.2852.25	52.455	19339.8	18824.7	52.44	0.16	1241.44	1.87568	47.5637	1.18771	55.5249	1.71751	50.947	1.86208	45.3346	2.43703	47.7049	2.41475	46.4807	1.45592	50.4368	194.32	74.66	376.1	105.45	204.14	81.83
113	14.86	15.24	38.6	33.63	20.54	sp|Q8H1E2|MDHNP_ARATH	Malate dehydrogenase [NADP], chloroplastic OS=Arabidopsis thaliana GN=At5g58330 PE=2 SV=1	1	auto	2	99	SEAELLAEK	iTRAQ8plex@N-term; iTRAQ8plex(K)@9			-0.000790496	1596.92	533.313	1596.92	533.313	3	9	1.1.1.2275.16	37.379	25557.7	13401.8	37.29	0.13	1878.7	0.996981	28.7715	0.907084	31.0114	0.91736	31.6727	1.29411	25.1027	1.04247	30.9552	1.89796	25.3474	0.640848	32.9653	703.35	141.41	723.58	148.92	564.31	133.24
113	14.86	15.24	38.6	33.63	20.54	sp|Q8H1E2|MDHNP_ARATH	Malate dehydrogenase [NADP], chloroplastic OS=Arabidopsis thaliana GN=At5g58330 PE=2 SV=1	1	auto	2	99	WLEEGFTESVQK	iTRAQ8plex@N-term; iTRAQ8plex(K)@12			-0.00308558	2060.1	687.708	2060.1	687.709	3	13	1.1.1.2823.7	51.7061	12760.8	4495.43	51.84	0.32	594.065	2.11008	50.4173	1.61281	55.2216			1.46795	50.6218			1.62397	53.9203			166.46	69.19	362.44	103.42	237.46	86.33
113	14.86	15.24	38.6	33.63	20.54	sp|Q8H1E2|MDHNP_ARATH	Malate dehydrogenase [NADP], chloroplastic OS=Arabidopsis thaliana GN=At5g58330 PE=2 SV=1	1	auto	1.46852	98.21	SSAASTAVSIVDAIK	iTRAQ8plex@N-term; iTRAQ8plex(K)@15			-0.00482335	2027.17	676.73	2027.17	676.731	3	8	1.1.1.2941.16	54.8234	31272.2	16178.4	54.73	0.19	552.044															78.14	47.35	152.57	66.74	0	14.59
113	14.86	15.24	38.6	33.63	20.54	sp|Q8H1E2|MDHNP_ARATH	Malate dehydrogenase [NADP], chloroplastic OS=Arabidopsis thaliana GN=At5g58330 PE=2 SV=1	1	auto	1.0655	95.35	AEEETR	iTRAQ8plex@N-term			0.00362909	1037.53	519.774	1037.53	519.772	2	9	1.1.1.1301.10	12.399	2514.68	1940.71	12.46	0.3	578.066	1.37852	46.3135	1.92681	44.526			1.3325	43.3546			0.791526	54.5613	1.29558	46.1338	232.47	81.46	330.68	100.14	396.19	108.84
115	14.8	14.87	42.12	42.12	38.68	sp|Q38814|THI4_ARATH	Thiamine thiazole synthase, chloroplastic OS=Arabidopsis thaliana GN=THI1 PE=1 SV=1	1	auto	2	99	AGQLALK	iTRAQ8plex@N-term; iTRAQ8plex(K)@7			-0.00671807	1307.83	436.951	1307.84	436.953	3	8	1.1.1.2126.4	33.4964	42763.9	38135.6	33.46	0.18	1640.19	1.24344	24.6945	1.47409	24.6062	0.624113	33.1217	0.737748	26.089	2.26368	22.7388	0.820379	28.4199	1.85222	22.4809	855.69	156.17	1097.92	182.64	1115.68	184.13
115	14.8	14.87	42.12	42.12	38.68	sp|Q38814|THI4_ARATH	Thiamine thiazole synthase, chloroplastic OS=Arabidopsis thaliana GN=THI1 PE=1 SV=1	1	auto	2	99	ESIVSR	iTRAQ8plex@N-term			-0.00150093	993.575	497.795	993.576	497.795	2	8	1.1.1.1758.7	24.0259	15949.7	9011.16	24.14	0.23	1238.94	0.914349	26.8891	0.542748	33.9394	0.689648	31.4024	0.800558	25.3667	0.691085	31.7803	0.863153	27.8775	0.654185	28.7896	842.6	154.71	794.99	156.17	404.5	115.46
116	14.79	15.29	37.33	28.54	17.96	sp|Q56YU0|AL2C4_ARATH	Aldehyde dehydrogenase family 2 member C4 OS=Arabidopsis thaliana GN=ALDH2C4 PE=1 SV=2	1	auto	2	99	FADLIEENIEELAK	iTRAQ8plex@N-term; iTRAQ8plex(K)@14			-0.00310461	2241.23	748.085	2241.24	748.086	3	15	1.1.1.3587.5	72.1071	9298.1	7293.63	72.04	0.22	578.614							1.19544	56.6478							143.5	63.95	183.87	74.66	165.53	71.56
116	14.79	15.29	37.33	28.54	17.96	sp|Q56YU0|AL2C4_ARATH	Aldehyde dehydrogenase family 2 member C4 OS=Arabidopsis thaliana GN=ALDH2C4 PE=1 SV=2	1	auto	2	99	SPLLIFNDADIDK	iTRAQ8plex@N-term; iTRAQ8plex(K)@13			-0.0154059	2068.15	690.391	2068.17	690.396	3	7	1.1.1.3035.12	57.3233	7918.76	7715.65	57.31	0.27	487.24			0.686096	58.1578	0.932622	53.1465									235.51	81.64	136.65	66.51	142.92	66.74
116	14.79	15.29	37.33	28.54	17.96	sp|Q56YU0|AL2C4_ARATH	Aldehyde dehydrogenase family 2 member C4 OS=Arabidopsis thaliana GN=ALDH2C4 PE=1 SV=2	1	auto	2	99	VSLELGGK	iTRAQ8plex@N-term; iTRAQ8plex(K)@8			-0.00584047	1409.86	470.962	1409.87	470.964	3	8	1.1.1.2338.4	39.0245	9134.78	5059.7	39.1	0.16	478.328	1.01524	42.8508	0.620168	52.8741	0.476969	60.9122	1.21556	37.8107			0.977015	44.0011	0.960133	43.0409	313.25	94.38	328.16	99.99	171.83	74.66
116	14.79	15.29	37.33	28.54	17.96	sp|Q56YU0|AL2C4_ARATH	Aldehyde dehydrogenase family 2 member C4 OS=Arabidopsis thaliana GN=ALDH2C4 PE=1 SV=2	1	auto	2	99	YADIPATAGHFR	iTRAQ8plex@N-term			0.0154314	1621.87	541.63	1621.85	541.625	3	10	1.1.1.2292.16	37.8215	11592.4	8484.39	37.86	0.16	930.723	1.44587	37.2112	0.374265	64.2885	0.874846	44.5203	0.493727	45.6616	1.11481	42.1641	1.23058	39.4868	0.388801	55.8835	350.05	99.99	522.26	124.55	115.88	66.74
116	14.79	15.29	37.33	28.54	17.96	sp|Q56YU0|AL2C4_ARATH	Aldehyde dehydrogenase family 2 member C4 OS=Arabidopsis thaliana GN=ALDH2C4 PE=1 SV=2	1	auto	1.85387	99	TFETIDPR	iTRAQ8plex@N-term			0.0044262	1281.69	641.853	1281.69	641.851	2	8	1.1.1.2206.10	35.6091	9817.76	8341.27	35.57	0.15	944.656	0.710667	39.8741	0.95076	37.8403	0.529307	48.6859	1.04795	32.5339	0.38302	57.0944	1.02878	36.2701	0.661945	39.3775	449.98	112.94	329.98	102.24	378.41	107.16
116	14.79	15.29	37.33	28.54	17.96	sp|Q56YU0|AL2C4_ARATH	Aldehyde dehydrogenase family 2 member C4 OS=Arabidopsis thaliana GN=ALDH2C4 PE=1 SV=2	1	auto	1.33724	97.57	AKDWTVGDPFDSTAR	iTRAQ8plex@N-term; iTRAQ8plex(K)@2		missed K-D@2	0.00687936	2273.2	569.307	2273.19	569.305	4	7	1.1.1.2526.16	43.8865	9621.9	2643	44.01	0.16	565.135					1.09545	55.796	0.634905	56.361	1.34985	53.0955	1.08528	54.2254	0.929193	55.0271	196.89	74.46	15.7	30.65	150.73	66.74
117	14.78	14.89	33.48	30.2	17.07	sp|Q9M8M7|ARGD_ARATH	Acetylornithine aminotransferase, chloroplastic/mitochondrial OS=Arabidopsis thaliana GN=WIN1 PE=1 SV=1	1	auto	2	99	DSGLLILTAGK	iTRAQ8plex@N-term; iTRAQ8plex(K)@11			-0.00740961	1695.03	566.018	1695.04	566.02	3	10	1.1.1.2764.13	50.1501	15935.5	7665.89	50.24	0.16	621.676	1.04678	49.2868	1.40105	47.6459	1.38193	49.0601	1.9426	40.7185			0.736402	55.3554	0.760082	53.7639	234.33	81.64	253.11	88.24	290.39	94.38
117	14.78	14.89	33.48	30.2	17.07	sp|Q9M8M7|ARGD_ARATH	Acetylornithine aminotransferase, chloroplastic/mitochondrial OS=Arabidopsis thaliana GN=WIN1 PE=1 SV=1	1	auto	2	99	TLGALALTSK	iTRAQ8plex@N-term; iTRAQ8plex(K)@10			-0.0121579	1581.98	528.334	1581.99	528.338	3	11	1.1.1.2580.14	45.2801	14200.5	5162.84	45.38	0.19	523.052			2.56264	59.3197			2.30958	56.1735			3.3613	56.7288	2.47909	58.5792	117.38	57.73	105.28	57.99	266.06	88.24
117	14.78	14.89	33.48	30.2	17.07	sp|Q9M8M7|ARGD_ARATH	Acetylornithine aminotransferase, chloroplastic/mitochondrial OS=Arabidopsis thaliana GN=WIN1 PE=1 SV=1	1	auto	2	99	VIVGTYAR	iTRAQ8plex@N-term			-0.00506184	1181.7	591.859	1181.71	591.861	2	11	1.1.1.2216.12	35.8517	11040.5	9484.02	35.91	0.18	898.142	1.30842	34.8807	1.38577	35.8116	0.959709	40.6147	1.09214	33.7063	1.14966	38.2092	0.753652	41.3957	1.49714	33.4743	418.53	109.26	565.07	130.72	513	125.76
117	14.78	14.89	33.48	30.2	17.07	sp|Q9M8M7|ARGD_ARATH	Acetylornithine aminotransferase, chloroplastic/mitochondrial OS=Arabidopsis thaliana GN=WIN1 PE=1 SV=1	1	auto	1.74473	99	APVVLSSGK	iTRAQ8plex@N-term; iTRAQ8plex(K)@9			-0.00983531	1464.9	489.308	1464.91	489.311	3	7	1.1.1.2154.12	34.2327	12640.2	4653.8	34.35	0.21	700.396	0.496208	48.7357	0.964022	40.1982	0.601139	49.1369	0.890095	36.0759	0.250129	76.1476	0.996083	39.1439	0.68447	41.9356	392.07	105.3	200.75	81.64	334.31	99.99
118	14.69	15.07	50.43	47.01	41.03	sp|Q949U7|PRX2E_ARATH	Peroxiredoxin-2E, chloroplastic OS=Arabidopsis thaliana GN=PRXIIE PE=1 SV=2	1	auto	2	99	HVPGFVSK	iTRAQ8plex@N-term; iTRAQ8plex(K)@8			-0.00565709	1477.88	493.634	1477.89	493.636	3	11	1.1.1.2072.16	32.1057	34280.2	31140.5	32.14	0.13	1985.68	1.50896	22.6796	1.62163	23.2629	2.03565	22.349	1.28976	21.8963	0.402762	38.3341	0.599943	29.652	0.593803	29.4055	930.74	163.1	1449.22	208.65	1334.99	204.25
118	14.69	15.07	50.43	47.01	41.03	sp|Q949U7|PRX2E_ARATH	Peroxiredoxin-2E, chloroplastic OS=Arabidopsis thaliana GN=PRXIIE PE=1 SV=2	1	auto	2	99	LGVELDLR	iTRAQ8plex@N-term			-0.00501596	1217.72	406.915	1217.73	406.917	3	10	1.1.1.2697.3	48.3624	22090.5	10289.8	48.46	0.16	337.095			0.712296	56.1825											238.45	82.01	58.87	47.35	150.23	66.74
118	14.69	15.07	50.43	47.01	41.03	sp|Q949U7|PRX2E_ARATH	Peroxiredoxin-2E, chloroplastic OS=Arabidopsis thaliana GN=PRXIIE PE=1 SV=2	1	auto	2	99	LPDSTLSYLDPSTGDVK	iTRAQ8plex@N-term; iTRAQ8plex(K)@17			-0.00814828	2415.29	806.104	2415.3	806.107	3	12	1.1.1.2796.27	51.0114	16310.6	15075.9	51.05	0.16	876.981	0.391633	60.4824	1.48462	40.1059	1.20281	43.2737	0.655533	43.7189			0.826511	46	0.619605	48.0144	315.28	94.38	127.41	66.96	414.01	110.5
118	14.69	15.07	50.43	47.01	41.03	sp|Q949U7|PRX2E_ARATH	Peroxiredoxin-2E, chloroplastic OS=Arabidopsis thaliana GN=PRXIIE PE=1 SV=2	1	auto	2	99	TVTVSSLTAGK	iTRAQ8plex@N-term; iTRAQ8plex(K)@11			0.00435869	1671.01	558.01	1671	558.008	3	13	1.1.1.2292.18	37.8226	94745.6	29678.5	37.91	0.13	2470.54	1.87388	25.8451	0.959846	32.2644	1.64316	27.7008	0.837389	28.7355	1.10077	31.0365	1.23696	28.807	0.903579	30.3248	657.95	137.39	1272.22	193.75	558.59	137.39
118	14.69	15.07	50.43	47.01	41.03	sp|Q949U7|PRX2E_ARATH	Peroxiredoxin-2E, chloroplastic OS=Arabidopsis thaliana GN=PRXIIE PE=1 SV=2	1	auto	2	99	VLNLEEGGAFTNSSAEDMLK	iTRAQ8plex@N-term; iTRAQ8plex(K)@20			-0.00373681	2732.41	911.811	2732.42	911.812	3	15	1.1.1.2956.28	55.2286	19705	12928.1	55.29	0.13	614.817															156.82	66.74	144.37	66.74	102.86	57.73
118	14.69	15.07	50.43	47.01	41.03	sp|Q949U7|PRX2E_ARATH	Peroxiredoxin-2E, chloroplastic OS=Arabidopsis thaliana GN=PRXIIE PE=1 SV=2	1	auto	2	99	YAILADDGVVK	iTRAQ8plex@N-term; iTRAQ8plex(K)@11			0.000701014	1771.03	591.352	1771.03	591.352	3	13	1.1.1.2679.14	47.8978	99855.1	34013.7	47.73	0.24	1182.39	1.1183	42.1164	2.28353	37.2745	2.04945	38.5731	1.03899	39.7696	1.70592	40.0564	1.08554	43.2938	1.78349	37.549	311.85	94.22	359.86	105.59	629.87	137.5
119	14.59	36.46	58.9	56.89	55.64	sp|Q9SJU4|ALFP1_ARATH	Fructose-bisphosphate aldolase 1, chloroplastic OS=Arabidopsis thaliana GN=FBA1 PE=1 SV=2	1	auto	2	99	AAQDILLAR	iTRAQ8plex@N-term			0.00373313	1273.77	637.892	1273.77	637.89	2	13	1.1.1.2452.13	41.9682	381356	32583.5	41.83	0.13	1218.9	1.00139	32.0705	0.686868	38.1103	0.888286	35.3709	0.92189	30.0687	0.89259	35.7184	1.06128	32.2569	1.31063	29.5797	563.72	126.6	582.5	133.36	342.48	105.45
119	14.59	36.46	58.9	56.89	55.64	sp|Q9SJU4|ALFP1_ARATH	Fructose-bisphosphate aldolase 1, chloroplastic OS=Arabidopsis thaliana GN=FBA1 PE=1 SV=2	1	auto	2	99	ATPEQVASYTLK	iTRAQ8plex@N-term; iTRAQ8plex(K)@12			-0.00381683	1915.08	958.549	1915.09	958.551	2	15	1.1.1.2400.31	40.6467	25039.8	23973	40.63	0.16	959.366	0.904978	27.9443	0.01		1.30143	26.4269	0.256256	39.743	0.948917	28.9685	0.203537	50.4511	0.904335	27.3481	780.82	148.92	729.15	148.92	5.11	47.35
119	14.59	36.46	58.9	56.89	55.64	sp|Q9SJU4|ALFP1_ARATH	Fructose-bisphosphate aldolase 1, chloroplastic OS=Arabidopsis thaliana GN=FBA1 PE=1 SV=2	1	auto	2	99	ATPEQVASYTLKLLR	iTRAQ8plex@N-term; iTRAQ8plex(K)@12		missed K-L@12	-0.00572247	2297.35	766.791	2297.36	766.793	3	9	1.1.1.3168.22	60.8661	9736.64	9687.43	60.85	0.27	641.876	0.755864	49.7091			1.08212	47.5701	1.35659	39.6369			1.73429	41.1079	0.550209	53.8441	275.63	88.41	214.98	81.64	57.17	47.35
119	14.59	36.46	58.9	56.89	55.64	sp|Q9SJU4|ALFP1_ARATH	Fructose-bisphosphate aldolase 1, chloroplastic OS=Arabidopsis thaliana GN=FBA1 PE=1 SV=2	1	auto	2	99	LASIGLENTEANR	iTRAQ8plex@N-term			0.00578459	1690.92	564.648	1690.92	564.646	3	20	1.1.1.2536.4	44.1459	131770	120281	44.11	0.2	9094.89	1.08544	14.4077	0.936255	15.7696	1.03345	15.5122	0.911071	13.8226	0.699206	17.7934	0.870857	15.5984	0.853488	14.9984	2680.92	276.2	3002.74	302.43	2220.12	265.06
119	14.59	36.46	58.9	56.89	55.64	sp|Q9SJU4|ALFP1_ARATH	Fructose-bisphosphate aldolase 1, chloroplastic OS=Arabidopsis thaliana GN=FBA1 PE=1 SV=2	1	auto	2	99	TLLVSAPGLGQYISGAILFEETLYQSTTDGK	iTRAQ8plex@N-term; iTRAQ8plex(K)@31			-0.00730426	3880.09	971.03	3880.1	971.032	4	19	1.1.1.3935.9	79.9468	11800.6	11416	79.96	0.08	1282.18							1.06554	55.6037							155.1	66.51	208.84	79.19	111.5	60.55
120	14.58	14.65	35.86	33.79	27.24	sp|Q9FZ47|ACR11_ARATH	ACT domain-containing protein ACR11 OS=Arabidopsis thaliana GN=ACR11 PE=1 SV=1	1	auto	2	99	ANVYLDSSGK	iTRAQ8plex@N-term; iTRAQ8plex(K)@10			0.00106913	1660.93	554.649	1660.92	554.649	3	10	1.1.1.2116.17	33.2469	34751.5	28863.9	33.21	0.15	2929.54	0.932512	18.3941	0.561573	23.0569	0.731479	21.0331	0.592888	18.8295	0.247348	34.1486	0.619548	21.181	1.26517	16.7422	1780.87	224.94	1713.62	229.14	884.58	170.63
120	14.58	14.65	35.86	33.79	27.24	sp|Q9FZ47|ACR11_ARATH	ACT domain-containing protein ACR11 OS=Arabidopsis thaliana GN=ACR11 PE=1 SV=1	1	auto	2	99	KVEDPELLEAIR	iTRAQ8plex@N-term; iTRAQ8plex(K)@1		missed K-V@1	0.00586353	2019.19	674.07	2019.18	674.068	3	11	1.1.1.2540.5	44.2482	50594.9	10539.4	44.36	0.15	1141.42	1.18255	32.3022	1.1938	33.7052	1.33807	33.2455	1.36339	29.2156	1.13696	34.9179	1.05585	33.9526	1.09053	32.5445	511.61	120.72	624.29	137.72	540.22	130.02
121	14.53	15.31	42.92	35.62	30.59	tr|Q42139|Q42139_ARATH	AT4g32260/F10M6_100 OS=Arabidopsis thaliana GN=F10M6.100 PE=1 SV=2	1	auto	2	99	AEIAAALNK	iTRAQ8plex@N-term; iTRAQ8plex(K)@9			-0.00283803	1507.92	503.646	1507.92	503.647	3	13	1.1.1.2437.8	41.5758	201943	178404	41.62	0.21	10907.7	1.0978	10.1739	0.71126	12.3474	1.484	9.91789	0.804668	10.1342	0.772258	12.1886	1.05195	10.5048	1.3022	9.61916	5336.68	389.72	6045.36	428.24	3357.36	334.27
121	14.53	15.31	42.92	35.62	30.59	tr|Q42139|Q42139_ARATH	AT4g32260/F10M6_100 OS=Arabidopsis thaliana GN=F10M6.100 PE=1 SV=2	1	auto	2	99	ALDSQIAALSEDIVK	iTRAQ8plex@N-term; iTRAQ8plex(K)@15			0.000619737	2180.25	546.07	2180.25	546.07	4	11	1.1.1.3072.3	58.2938	27162.1	8084.45	58.45	0.24	497.934	1.55729	44.7951			0.915324	54.0036	0.891419	47.0442							234.16	81.83	376.28	105.45	49.35	47.35
121	14.53	15.31	42.92	35.62	30.59	tr|Q42139|Q42139_ARATH	AT4g32260/F10M6_100 OS=Arabidopsis thaliana GN=F10M6.100 PE=1 SV=2	1	auto	2	99	ALDSQIAALSEDIVKK	iTRAQ8plex@N-term; iTRAQ8plex(K)@15; iTRAQ8plex(K)@16		missed K-K@15	-0.0117202	2612.54	871.854	2612.55	871.858	3	10	1.1.1.2953.26	55.1492	8623.01	8253.07	55.18	0.21	514.206	2.219	59.961									2.98251	58.3809	2.32721	59.3323	115.76	57.73	265.06	88.24	133.98	66.74
121	14.53	15.31	42.92	35.62	30.59	tr|Q42139|Q42139_ARATH	AT4g32260/F10M6_100 OS=Arabidopsis thaliana GN=F10M6.100 PE=1 SV=2	1	auto	2	99	DTSTEVKELDEQAAAVMR	iTRAQ8plex@N-term; iTRAQ8plex(K)@7		missed K-E@7	0.000444619	2600.36	651.097	2600.36	651.097	4	14	1.1.1.2680.19	47.9262	15822.8	12976.5	47.96	0.13	1838.86	1.06062	36.3031	1.48428	34.9576	3.1635	30.3279	0.701134	37.9237	1.66975	34.2086	0.981976	37.8825	0.875283	38.6641	429.19	110.5	469.72	120.22	563.46	133.24
121	14.53	15.31	42.92	35.62	30.59	tr|Q42139|Q42139_ARATH	AT4g32260/F10M6_100 OS=Arabidopsis thaliana GN=F10M6.100 PE=1 SV=2	1	auto	2	99	ELDEQAAAVMR	iTRAQ8plex@N-term			0.00456867	1535.8	512.939	1535.79	512.938	3	9	1.1.1.2324.8	38.6575	28103.8	13279.6	38.54	0.21	1223.55	0.804489	37.4628	1.02292	36.5865	1.75682	32.1756	0.931268	32.8575	0.419495	51.917	0.549356	42.8989	0.621119	39.9765	470.9	115.59	390.91	110.63	426.06	115.59
121	14.53	15.31	42.92	35.62	30.59	tr|Q42139|Q42139_ARATH	AT4g32260/F10M6_100 OS=Arabidopsis thaliana GN=F10M6.100 PE=1 SV=2	1	auto	2	99	ETQVEVEEK	iTRAQ8plex@N-term; iTRAQ8plex(K)@9			0.00186395	1697.93	566.984	1697.93	566.984	3	12	1.1.1.1902.18	27.7365	111762	10932	27.59	0.13	1009.43	1.22216	33.5099	0.826855	39.5576	1.16076	35.9035	0.95354	32.779	0.513601	48.1426	0.73882	39.2065	0.659798	38.8797	466.75	115.33	588.63	133.24	341.36	105.45
121	14.53	15.31	42.92	35.62	30.59	tr|Q42139|Q42139_ARATH	AT4g32260/F10M6_100 OS=Arabidopsis thaliana GN=F10M6.100 PE=1 SV=2	1	auto	1.37675	98.49	EALASLESQKEETIK	iTRAQ8plex@N-term; iTRAQ8plex(K)@10; iTRAQ8plex(K)@15		missed K-E@10	0.013527	2587.5	647.882	2587.48	647.878	4	8	1.1.1.2448.25	41.8721	39982.1	8480.81	41.96	0.13	885.068	1.62698	38.5942	1.26471	42.8227	1.31474	43.0326	1.6125	36.3846	0.474361	62.7071	0.835524	46.3021	0.494904	52.153	311.28	94.38	522.59	124.79	348.21	105.3
122	14.53	14.83	25.75	17.81	13.73	sp|Q9M158|STR4_ARATH	Rhodanese-like domain-containing protein 4, chloroplastic OS=Arabidopsis thaliana GN=STR4 PE=1 SV=2	1	auto	2	99	ATADFR	iTRAQ8plex@N-term			-0.00350035	983.531	492.773	983.534	492.774	2	8	1.1.1.1766.16	24.2317	17181.2	16820.7	24.24	0.33	1603.83	1.06299	24.8479	0.821366	28.1721	0.775931	29.568	1.39341	21.7695	1.14146	26.168	1.12583	25.0123	0.560457	31.0709	910.53	160.95	998.74	174.41	661.5	145.11
122	14.53	14.83	25.75	17.81	13.73	sp|Q9M158|STR4_ARATH	Rhodanese-like domain-containing protein 4, chloroplastic OS=Arabidopsis thaliana GN=STR4 PE=1 SV=2	1	auto	2	99	GWLNSSLPWIEPK	iTRAQ8plex@N-term; iTRAQ8plex(K)@13			0.000467739	2134.2	712.409	2134.2	712.409	3	11	1.1.1.3133.18	59.9243	12976.5	12126	59.91	0.16	650.281	0.903825	56.0056					1.38604	46.8445			1.55031	50.0254			195.21	74.46	182.06	74.66	65.69	47.03
122	14.53	14.83	25.75	17.81	13.73	sp|Q9M158|STR4_ARATH	Rhodanese-like domain-containing protein 4, chloroplastic OS=Arabidopsis thaliana GN=STR4 PE=1 SV=2	1	auto	2	99	SWGVESAK	iTRAQ8plex@N-term; iTRAQ8plex(K)@8			-0.00287204	1470.83	491.283	1470.83	491.284	3	10	1.1.1.2073.14	32.131	9776.87	8694.07	32.15	0.13	963.822	0.52105	37.7616	0.989548	31.6298	1.05638	31.6836	0.694073	30.7422	1.31782	30.0025	1.22209	29.4698	0.722015	32.7234	628.65	133.36	338	105.59	550.23	129.09
122	14.53	14.83	25.75	17.81	13.73	sp|Q9M158|STR4_ARATH	Rhodanese-like domain-containing protein 4, chloroplastic OS=Arabidopsis thaliana GN=STR4 PE=1 SV=2	1	auto	1.92082	99	ELVDELKEIGK	iTRAQ8plex@N-term; iTRAQ8plex(K)@7; iTRAQ8plex(K)@11		missed K-E@7	-0.00993069	2184.3	547.083	2184.31	547.086	4	10	1.1.1.2731.6	49.2691	23540.2	22162.4	49.29	0.21	1543.94	0.894127	30.5357	0.80839	33.4631	2.14209	26.0227	1.13037	26.6084	0.65913	36.9511	1.03961	29.851	1.21721	27.7444	663.56	137.28	612.22	137.5	474.46	124.79
122	14.53	14.83	25.75	17.81	13.73	sp|Q9M158|STR4_ARATH	Rhodanese-like domain-containing protein 4, chloroplastic OS=Arabidopsis thaliana GN=STR4 PE=1 SV=2	1	auto	1.61979	98.9	QVDEFLNTK	iTRAQ8plex@N-term; iTRAQ8plex(K)@9			-0.00156276	1700.95	567.992	1700.96	567.993	3	8	1.1.1.2441.13	41.6825	11051.3	10871.8	41.67	0.21	1063.45	0.795156	39.3827	1.24971	36.0068	1.05318	38.6526	0.965144	34.0117	0.622914	47.3978	1.50517	33.919	1.84841	32.013	430.37	110.5	353.12	105.45	475.72	120.09
123	14.52	14.65	51.84	37.12	26.42	sp|Q8S9M1|PAP13_ARATH	Probable plastid-lipid-associated protein 13, chloroplastic OS=Arabidopsis thaliana GN=PAP13 PE=1 SV=2	1	auto	2	99	DAGGFEALVTGK	iTRAQ8plex@N-term; iTRAQ8plex(K)@12			0.0016917	1771.99	591.672	1771.99	591.672	3	11	1.1.1.2659.16	47.3753	16338.1	14484	47.41	0.21	851.236	1.0109	40.3721			1.23511	40.3639	1.0202	37.2911	1.25534	40.4633	0.593843	48.6793			352.69	100.14	367.9	105.59	82.44	57.73
123	14.52	14.65	51.84	37.12	26.42	sp|Q8S9M1|PAP13_ARATH	Probable plastid-lipid-associated protein 13, chloroplastic OS=Arabidopsis thaliana GN=PAP13 PE=1 SV=2	1	auto	2	99	DTEGVPEVLTR	iTRAQ8plex@N-term			0.00117541	1518.82	507.281	1518.82	507.28	3	8	1.1.1.2289.11	37.7411	9362.88	3071.86	37.86	0.21	406.968															77.79	47.35	186.81	74.66	261.01	88.07
123	14.52	14.65	51.84	37.12	26.42	sp|Q8S9M1|PAP13_ARATH	Probable plastid-lipid-associated protein 13, chloroplastic OS=Arabidopsis thaliana GN=PAP13 PE=1 SV=2	1	auto	2	99	IILSSK	iTRAQ8plex@N-term; iTRAQ8plex(K)@6			-0.00485371	1267.83	423.616	1267.83	423.618	3	8	1.1.1.2290.3	37.7622	6529.55	3487.66	37.89	0.23	371.948	0.894012	41.9217	0.803465	45.3365	0.576731	52.0177	0.605339	41.9321			0.619881	47.4823	0.548714	47.2452	352.05	99.99	324.77	100.14	250.19	88.41
124	13.96	14.16	48.58	40.89	22.47	sp|Q42472|DCE2_ARATH	Glutamate decarboxylase 2 OS=Arabidopsis thaliana GN=GAD2 PE=1 SV=1	1	auto	2	99	DQGVPVVAFSLK	iTRAQ8plex@N-term; iTRAQ8plex(K)@12			-0.00704618	1867.1	623.373	1867.1	623.375	3	9	1.1.1.2793.16	50.9252	11748.7	6358.41	51.02	0.16	509.982	0.751131	50.1116	0.910624	49.0079			0.277971	61.7891	0.484247	61.6004			0.792779	48.8079	274.58	88.24	212.82	81.83	221.16	81.83
124	13.96	14.16	48.58	40.89	22.47	sp|Q42472|DCE2_ARATH	Glutamate decarboxylase 2 OS=Arabidopsis thaliana GN=GAD2 PE=1 SV=1	1	auto	2	99	GSSQIIAQYYQLIR	iTRAQ8plex@N-term			0.000873419	1943.08	648.7	1943.08	648.7	3	13	1.1.1.3020.13	56.9239	16563	14013.6	56.89	0.16	898.476															76.55	47.35	309.37	94.38	54.02	47.03
124	13.96	14.16	48.58	40.89	22.47	sp|Q42472|DCE2_ARATH	Glutamate decarboxylase 2 OS=Arabidopsis thaliana GN=GAD2 PE=1 SV=1	1	auto	1.63827	98.98	VLHELDTLPSK	iTRAQ8plex@N-term; iTRAQ8plex(K)@11			-0.00158361	1859.1	465.781	1859.1	465.782	4	6	1.1.1.2590.6	45.5421	16191.3	3585.83	45.4	0.16	309.797							0.570801	48.4525	0.62686	56.614	0.468366	59.4278			275.06	88.07	58.55	47.35	31.93	33.48
124	13.96	14.16	48.58	40.89	22.47	sp|Q42472|DCE2_ARATH	Glutamate decarboxylase 2 OS=Arabidopsis thaliana GN=GAD2 PE=1 SV=1	1	auto	1.34679	97.73	NYVDMDEYPVTTELQNR	iTRAQ8plex@N-term			0.00266212	2390.14	797.72	2390.14	797.719	3	7	1.1.1.2611.27	46.1121	5941.27	4147.42	46.04	0.21	341.549															79.35	47.35	32.36	33.48	76.25	47.35
125	13.93	13.97	45.38	43.85	31.15	sp|P34791|CP20C_ARATH	Peptidyl-prolyl cis-trans isomerase CYP20-3, chloroplastic OS=Arabidopsis thaliana GN=CYP20-3 PE=1 SV=1	1	auto	2	99	FEDENFTLK	iTRAQ8plex@N-term; iTRAQ8plex(K)@9			0.000132834	1749.94	584.321	1749.94	584.321	3	8	1.1.1.2592.16	45.6011	53538.4	11878.5	45.72	0.16	883.352	0.739817	36.9175	0.711626	39.0872	0.564062	43.4126	0.553009	36.1438	0.845426	37.8964	0.929026	35.119	0.616485	39.0887	509.68	120.22	389.09	110.5	320.81	99.99
125	13.93	13.97	45.38	43.85	31.15	sp|P34791|CP20C_ARATH	Peptidyl-prolyl cis-trans isomerase CYP20-3, chloroplastic OS=Arabidopsis thaliana GN=CYP20-3 PE=1 SV=1	1	auto	2	99	HVVFGQVIEGMK	iTRAQ8plex@N-term; iTRAQ8plex(K)@12			-0.00149021	1951.12	488.786	1951.12	488.787	4	11	1.1.1.2605.6	45.9419	31744	25322.9	45.91	0.11	1324.09	0.726841	38.7621	0.953934	37.1968	1.1019	36.1249	0.507589	39.5162	1.73216	32.3728	0.986452	36.1884	1.42104	32.1764	469.14	115.33	351.86	105.45	395.84	110.5
125	13.93	13.97	45.38	43.85	31.15	sp|P34791|CP20C_ARATH	Peptidyl-prolyl cis-trans isomerase CYP20-3, chloroplastic OS=Arabidopsis thaliana GN=CYP20-3 PE=1 SV=1	1	auto	2	99	VYFDVEIGGEVAGR	iTRAQ8plex@N-term			0.00155117	1813.95	907.984	1813.95	907.983	2	9	1.1.1.2853.28	52.4826	6887.82	6203.78	52.44	0.35	289.069															32.23	30.65	113.99	57.99	147.35	66.74
125	13.93	13.97	45.38	43.85	31.15	sp|P34791|CP20C_ARATH	Peptidyl-prolyl cis-trans isomerase CYP20-3, chloroplastic OS=Arabidopsis thaliana GN=CYP20-3 PE=1 SV=1	1	auto	1.61979	98.66	TLESQETR	iTRAQ8plex@N-term			0.000957511	1266.67	634.344	1266.67	634.343	2	13	1.1.1.1619.22	20.4808	45003.9	20124	20.54	0.1	1936.7	0.431648	33.3694	0.612004	30.312	0.81935	28.5587	1.44113	21.4469	2.32949	21.7158	1.04919	25.3063	1.0221	24.266	930.45	162.17	414.43	117.93	503.67	124.91
125	13.93	13.97	45.38	43.85	31.15	sp|P34791|CP20C_ARATH	Peptidyl-prolyl cis-trans isomerase CYP20-3, chloroplastic OS=Arabidopsis thaliana GN=CYP20-3 PE=1 SV=1	1	auto	1.21467	97.21	TSWLDNK	iTRAQ8plex@N-term; iTRAQ8plex(K)@7			-0.00401444	1470.83	491.282	1470.83	491.284	3	8	1.1.1.2326.9	38.7111	25469.8	22264.5	38.76	0.42	1248.83	1.02346	32.4533	1.27191	31.9191	1.04287	34.5299	1.10035	29.6929	2.91226	27.278	0.902777	34.6082	0.563689	37.6926	546.54	124.67	577.19	133.24	614.86	137.28
126	13.89	13.98	22.13	19.07	16.4	sp|P56766|PSAA_ARATH	Photosystem I P700 chlorophyll a apoprotein A1 OS=Arabidopsis thaliana GN=psaA PE=2 SV=1	1	auto	2	99	ALSIIQGR	iTRAQ8plex@N-term			0.000435505	1160.72	581.367	1160.72	581.366	2	12	1.1.1.2522.13	43.7787	169487	75444.3	43.66	0.19	3328.27	0.65319	22.5336	0.828132	21.7562	0.903917	21.9352	1.54057	16.7354	1.62533	18.6288	1.45423	18.4055	1.17414	18.5948	1489.78	205.44	1004.13	178.95	1091.24	183.63
126	13.89	13.98	22.13	19.07	16.4	sp|P56766|PSAA_ARATH	Photosystem I P700 chlorophyll a apoprotein A1 OS=Arabidopsis thaliana GN=psaA PE=2 SV=1	1	auto	2	99	SPEPEVK	iTRAQ8plex@N-term; iTRAQ8plex(K)@7			-0.00489341	1392.8	465.275	1392.81	465.276	3	8	1.1.1.1789.10	24.8192	49226.3	41848.9	24.78	0.15	5376.84	1.13628	11.6452	0.73369	14.088	1.34741	11.7431	0.840129	11.7056	2.37395	10.4524	1.43466	11.3031	1.41301	10.9109	4003.31	337.61	4693.9	376.95	2597.95	293.18
126	13.89	13.98	22.13	19.07	16.4	sp|P56766|PSAA_ARATH	Photosystem I P700 chlorophyll a apoprotein A1 OS=Arabidopsis thaliana GN=psaA PE=2 SV=1	1	auto	2	99	YNDLLDR	iTRAQ8plex@N-term			0.00196048	1211.65	606.831	1211.65	606.83	2	10	1.1.1.2303.21	38.111	54301.9	51982.1	38.12	0.16	2053.57	0.637005	29.0815	1.60297	23.0759	0.482482	37.6201	1.94905	20.5999	3.75794	20.2777	1.17724	24.8158	1.02008	24.4339	920.98	161.51	605.37	140.44	1305.79	195.85
126	13.89	13.98	22.13	19.07	16.4	sp|P56766|PSAA_ARATH	Photosystem I P700 chlorophyll a apoprotein A1 OS=Arabidopsis thaliana GN=psaA PE=2 SV=1	1	auto	1.40894	98.03	VAPATQPR	iTRAQ8plex@N-term			-0.00190838	1142.67	572.342	1142.67	572.343	2	12	1.1.1.1631.15	20.7812	47828.2	31434.3	20.69	0.15	3438.03	0.702518	19.9059	0.811354	19.9253	1.23982	17.8788	1.11237	16.1908	2.197	15.7433	1.42933	16.7676	1.55864	15.8716	1816.11	226.88	1316.52	204.03	1303.32	202.31
127	13.8	14.85	37.19	33.33	18.59	sp|Q93YR3|F10AL_ARATH	FAM10 family protein At4g22670 OS=Arabidopsis thaliana GN=At4g22670 PE=1 SV=1	1	auto	2	99	AEAQAAYDK	iTRAQ8plex@N-term; iTRAQ8plex(K)@9			0.00976182	1573.87	525.629	1573.86	525.626	3	9	1.1.1.1808.16	25.3117	6583.59	6373.19	25.32	0.13	1924.87	0.939392	20.4071	0.790284	22.5244	0.487217	28.2013	1.1572	17.8431	0.735117	23.9398	0.920205	20.9434	1.85947	17.2574	1443.79	202.54	1399.52	207.42	1009.22	177.85
127	13.8	14.85	37.19	33.33	18.59	sp|Q93YR3|F10AL_ARATH	FAM10 family protein At4g22670 OS=Arabidopsis thaliana GN=At4g22670 PE=1 SV=1	1	auto	2	99	ASVYIK	iTRAQ8plex@N-term; iTRAQ8plex(K)@6			-0.00486495	1287.8	644.905	1287.8	644.908	2	9	1.1.1.2109.24	33.0714	6535.79	6196.86	33.08	0.1	616.428	0.403273	52.7588	0.625617	45.9787	0.607181	48.5234	1.00163	35.1485	0.844646	43.4391	0.979518	39.325	1.29583	35.3046	394.59	105.59	164.2	74.66	218.35	81.64
127	13.8	14.85	37.19	33.33	18.59	sp|Q93YR3|F10AL_ARATH	FAM10 family protein At4g22670 OS=Arabidopsis thaliana GN=At4g22670 PE=1 SV=1	1	auto	2	99	VAPVIAK	iTRAQ8plex@N-term; iTRAQ8plex(K)@7			-0.0121215	1304.85	435.958	1304.86	435.962	3	8	1.1.1.2203.6	35.5211	11203.8	9306.79	35.54	0.15	650.854	1.20274	41.0373			0.980666	45.5494	0.632256	44.9575	1.57055	40.6824	1.08248	43.2452	1.4655	39.0121	312.64	94.38	388.01	107.86	85.79	57.99
127	13.8	14.85	37.19	33.33	18.59	sp|Q93YR3|F10AL_ARATH	FAM10 family protein At4g22670 OS=Arabidopsis thaliana GN=At4g22670 PE=1 SV=1	1	auto	1.50864	98.96	AMLGEWAEAAK	iTRAQ8plex@N-term; iTRAQ8plex(K)@11			0.00187984	1783.98	595.666	1783.98	595.666	3	8	1.1.1.2698.15	48.3953	10542.9	5244.57	48.49	0.34	465.984															118.04	57.99	146.44	66.74	142.61	66.74
128	13.79	14.06	61.02	61.02	55.93	sp|Q42403|TRXH3_ARATH	Thioredoxin H3 OS=Arabidopsis thaliana GN=TRX3 PE=1 SV=1	1	auto	2	99	EEIIANLEK	iTRAQ8plex@N-term; iTRAQ8plex(K)@9			-0.00245341	1665.97	556.332	1665.98	556.333	3	11	1.1.1.2662.11	47.4492	35363.4	34388	47.41	0.34	1768.09	2.31019	34.5219	2.48626	35.1453	1.11648	44.5603	3.2924	31.7592	0.515541	62.4794	2.00628	35.9148	1.92534	35.2423	345.91	99.84	824.59	156.17	760.69	152.54
128	13.79	14.06	61.02	61.02	55.93	sp|Q42403|TRXH3_ARATH	Thioredoxin H3 OS=Arabidopsis thaliana GN=TRX3 PE=1 SV=1	1	auto	2	99	FIAPVFADLAK	iTRAQ8plex@N-term; iTRAQ8plex(K)@11			0.000471753	1799.08	600.701	1799.08	600.701	3	10	1.1.1.3287.3	64.0095	79164.3	17460.8	63.84	0.19	500.377							2.25004	56.5336							117.36	57.73	107.41	57.73	107.72	57.99
128	13.79	14.06	61.02	61.02	55.93	sp|Q42403|TRXH3_ARATH	Thioredoxin H3 OS=Arabidopsis thaliana GN=TRX3 PE=1 SV=1	1	auto	2	99	VQAMPTFIFMK	iTRAQ8plex@N-term; iTRAQ8plex(K)@11			0.00352663	1920.09	641.036	1920.08	641.035	3	8	1.1.1.3195.6	61.576	7051.47	6065.82	61.54	0.08	417.728			1.40074	56.7531			1.34205	52.3138			2.45757	50.8931			158.44	66.74	0	15.71	196.3	74.66
128	13.79	14.06	61.02	61.02	55.93	sp|Q42403|TRXH3_ARATH	Thioredoxin H3 OS=Arabidopsis thaliana GN=TRX3 PE=1 SV=1	1	auto	1.85387	99	ETVVGAAK	iTRAQ8plex@N-term; iTRAQ8plex(K)@8			-0.00881351	1381.83	461.617	1381.84	461.62	3	10	1.1.1.1908.4	27.8825	24556.3	21832.5	27.85	0.17	2113.91	0.837367	23.78	0.912636	24.2547	1.02541	23.9904	1.29518	19.7396	1.32608	22.357	1.0758	22.6399	0.951745	22.3727	1138.96	179.8	984.13	175.02	919.4	169.3
128	13.79	14.06	61.02	61.02	55.93	sp|Q42403|TRXH3_ARATH	Thioredoxin H3 OS=Arabidopsis thaliana GN=TRX3 PE=1 SV=1	1	auto	1.50864	98.92	ETVVGAAKEEIIANLEK	iTRAQ8plex@N-term; iTRAQ8plex(K)@8; iTRAQ8plex(K)@17		missed K-E@8	0.0013952	2725.6	682.408	2725.6	682.407	4	7	1.1.1.3094.16	58.8802	15274	3989.79	59.03	0.24	643.803	1.86001	53.3905	2.38422	52.7262	1.88873	55.8495	1.15681	54.9772							155.27	66.74	298.01	94.38	327.44	99.99
128	13.79	14.06	61.02	61.02	55.93	sp|Q42403|TRXH3_ARATH	Thioredoxin H3 OS=Arabidopsis thaliana GN=TRX3 PE=1 SV=1	1	auto	1.35655	98.76	EGEIKETVVGAAK	iTRAQ8plex@N-term; iTRAQ8plex(K)@5; iTRAQ8plex(K)@13		missed K-E@5	0.00425379	2242.33	561.591	2242.33	561.59	4	8	1.1.1.2281.16	37.5383	11913.8	6456.27	37.6	0.16	1591.18	1.17201	28.485	1.38564	28.6081	2.39073	25.5692	0.767009	29.3939	0.956663	32.2292	1.1663	29.073	0.804212	30.9376	661.65	137.28	800.18	156.17	810.92	159.72
129	13.66	46.96	46.27	39.74	29.8	sp|Q9SRV5|METE2_ARATH	5-methyltetrahydropteroyltriglutamate--homocysteine methyltransferase 2 OS=Arabidopsis thaliana GN=MS2 PE=1 SV=1	1	auto	2	99	ISEEDYVK	iTRAQ8plex@N-term; iTRAQ8plex(K)@8			-0.0099023	1589.87	530.963	1589.88	530.966	3	8	1.1.1.2151.18	34.1572	5221.82	4050.09	34.12	0.26	737.76	1.00866	40.4822	0.412067	59.4843	0.714528	47.8706	0.796891	39.5913	1.48391	39.0639	1.46009	37.8713	0.978847	40.2581	351.63	99.99	365.98	105.45	128.16	66.96
129	13.66	46.96	46.27	39.74	29.8	sp|Q9SRV5|METE2_ARATH	5-methyltetrahydropteroyltriglutamate--homocysteine methyltransferase 2 OS=Arabidopsis thaliana GN=MS2 PE=1 SV=1	1	auto	2	99	VTNESVQK	iTRAQ8plex@N-term; iTRAQ8plex(K)@8			-0.00711227	1511.87	504.964	1511.88	504.966	3	8	1.1.1.1791.16	24.8741	8827.85	5910.89	24.94	0.15	1108.01	1.29999	32.9643	0.802917	40.1978	1.73974	32.4641	1.43278	30.2998	1.09276	36.7955	0.722956	39.6135	1.32276	32.4266	468.5	115.59	628.46	137.39	332.72	105.59
129	13.66	46.96	46.27	39.74	29.8	sp|Q9SRV5|METE2_ARATH	5-methyltetrahydropteroyltriglutamate--homocysteine methyltransferase 2 OS=Arabidopsis thaliana GN=MS2 PE=1 SV=1	1	auto	1.11351	95.61	TTEVSAR	iTRAQ8plex@N-term			-0.00752687	1066.59	534.3	1066.59	534.304	2	8	1.1.1.1511.10	17.7515	5683.65	5326.93	17.77	0.13	1007.59	0.381356	41.965	0.69333	34.4352	0.766746	34.2246	0.684278	30.2032	1.60515	27.7684	0.633135	34.9947	0.361206	39.665	656.37	136.17	258.29	94.22	402.52	110.63
130	13.62	14.93	34.06	29.5	28.63	sp|Q93ZN9|DAPAT_ARATH	LL-diaminopimelate aminotransferase, chloroplastic OS=Arabidopsis thaliana GN=DAP PE=1 SV=1	1	auto	2	99	EQLTQLVEFAK	iTRAQ8plex@N-term; iTRAQ8plex(K)@11			0.000261678	1913.11	638.71	1913.11	638.71	3	11	1.1.1.2915.14	54.1313	36019.9	24800.4	54.04	0.19	1268.05	2.82688	44.9162	2.72557	46.492	1.83244	51.1305	2.59932	43.6244	1.45083	54.2668	1.99802	48.216	2.18207	47.6982	193.49	74.87	564.41	128.73	466.46	120.22
130	13.62	14.93	34.06	29.5	28.63	sp|Q93ZN9|DAPAT_ARATH	LL-diaminopimelate aminotransferase, chloroplastic OS=Arabidopsis thaliana GN=DAP PE=1 SV=1	1	auto	2	99	LQAGYLFPEIAR	iTRAQ8plex@N-term			-0.00350644	1680.95	561.323	1680.95	561.324	3	10	1.1.1.3047.3	57.6312	4060.81	3051.71	57.57	0.15	455.323							0.956504	56.31	1.70717	55.6186					159.14	66.96	21.67	30.65	0	6.44
130	13.62	14.93	34.06	29.5	28.63	sp|Q93ZN9|DAPAT_ARATH	LL-diaminopimelate aminotransferase, chloroplastic OS=Arabidopsis thaliana GN=DAP PE=1 SV=1	1	auto	2	99	THVVTTPGSGFGPGGEGFVR	iTRAQ8plex@N-term			-0.00235707	2262.17	755.063	2262.17	755.064	3	14	1.1.1.2387.30	40.306	9793.2	9769.97	40.31	0.13	950.551	2.10158	52.3718	2.69685	51.7047			0.990453	56.9365			1.65961	55.7692	2.74173	50.062	154.89	66.74	335.89	99.99	369.47	105.59
130	13.62	14.93	34.06	29.5	28.63	sp|Q93ZN9|DAPAT_ARATH	LL-diaminopimelate aminotransferase, chloroplastic OS=Arabidopsis thaliana GN=DAP PE=1 SV=1	1	auto	2	99	YAGFTGVR	iTRAQ8plex@N-term			-0.00219022	1173.64	587.829	1173.64	587.83	2	10	1.1.1.2212.10	35.7531	12252.4	8714.13	35.84	0.23	969.077	1.6887	35.2242	1.97325	35.3372	1.04855	43.2214	2.38231	31.7086	1.15329	41.7965	1.71466	35.7933	2.90295	32.1542	369.28	102.83	643.48	138.81	644.52	140.22
130	13.62	14.93	34.06	29.5	28.63	sp|Q93ZN9|DAPAT_ARATH	LL-diaminopimelate aminotransferase, chloroplastic OS=Arabidopsis thaliana GN=DAP PE=1 SV=1	1	auto	1.03621	95.8	LGWTVIPK	iTRAQ8plex@N-term; iTRAQ8plex(K)@8			-0.0117038	1520.94	507.988	1520.95	507.992	3	7	1.1.1.2796.5	50.9993	8595.79	2564.85	51.1	0.11	424.594							1.32904	52.5646							158.28	66.96	107.06	57.99	27.99	33.48
131	13.53	17.53	61.9	46.35	43.17	sp|Q9SKP6|TPIC_ARATH	Triosephosphate isomerase, chloroplastic OS=Arabidopsis thaliana GN=TIM PE=1 SV=1	1	auto	2	99	AFADAVPSWDNIVVAYEPVWAIGTGK	iTRAQ8plex@N-term; iTRAQ8plex(K)@26			0.00797775	3383.81	846.96	3383.8	846.958	4	17	1.1.1.3571.5	71.6792	18245.6	14534.2	71.74	0.16	1800.93	0.540687	30.9517	0.217348	48.7588	0.423936	37.2267	1.1309	22.6625	0.268704	48.1765	0.753002	28.0293	0.373904	33.8233	896.2	159.24	500.01	126.72	172.29	78.23
131	13.53	17.53	61.9	46.35	43.17	sp|Q9SKP6|TPIC_ARATH	Triosephosphate isomerase, chloroplastic OS=Arabidopsis thaliana GN=TIM PE=1 SV=1	1	auto	2	99	GPEFATIVNSVTSK	iTRAQ8plex@N-term; iTRAQ8plex(K)@14			-0.005141	2057.16	686.726	2057.16	686.728	3	10	1.1.1.2858.20	52.6112	21582.2	15572.6	52.7	0.29	1083.27	1.87316	40.2833	1.64026	42.9462	0.68588	57.5849	1.18475	41.0607			0.952326	47.8642	1.86634	40.4727	271.42	88.24	524.62	124.79	393.78	110.5
131	13.53	17.53	61.9	46.35	43.17	sp|Q9SKP6|TPIC_ARATH	Triosephosphate isomerase, chloroplastic OS=Arabidopsis thaliana GN=TIM PE=1 SV=1	1	auto	2	99	NVSEEVASK	iTRAQ8plex@N-term; iTRAQ8plex(K)@9			-0.00591936	1569.88	524.299	1569.88	524.301	3	11	1.1.1.1905.13	27.8107	27839	7184.37	27.72	0.13	877.715	0.340426	46.5151	0.50843	40.7717	0.954589	33.4666	0.630326	32.4471	0.876606	34.8597	0.946366	32.4761	0.661555	34.3224	589.05	128.97	206.92	84.92	264.9	91.11
131	13.53	17.53	61.9	46.35	43.17	sp|Q9SKP6|TPIC_ARATH	Triosephosphate isomerase, chloroplastic OS=Arabidopsis thaliana GN=TIM PE=1 SV=1	1	auto	2	99	VASPQQAQEVHVAVR	iTRAQ8plex@N-term			0.00114877	1922.07	481.524	1922.06	481.523	4	12	1.1.1.2033.9	31.0868	37715	19939.9	31.02	0.13	1490.77	0.823175	33.2886	0.890978	33.9908	0.91365	34.4769	0.987035	28.9504	0.634502	39.2657	0.656313	36.3127	1.0736	30.7737	587.18	129.09	498.76	124.67	462.74	119.96
131	13.53	17.53	61.9	46.35	43.17	sp|Q9SKP6|TPIC_ARATH	Triosephosphate isomerase, chloroplastic OS=Arabidopsis thaliana GN=TIM PE=1 SV=1	1	auto	1.30103	98.48	GGAFTGEISVEQLK	iTRAQ8plex@N-term; iTRAQ8plex(K)@14			0.00496004	2043.15	511.795	2043.15	511.794	4	8	1.1.1.2635.4	46.736	32523	17608.5	46.68	0.11	929.429	0.997382	38.5796	0.58674	48.6117	0.764761	46.2576	2.34934	30.8051	1.13048	40.6344	1.31805	36.7617	0.607195	49.3863	390.04	105.3	401.42	110.63	202.42	81.83
132	13.45	14.4	46.4	39.21	17.87	sp|O82660|P2SAF_ARATH	Photosystem II stability/assembly factor HCF136, chloroplastic OS=Arabidopsis thaliana GN=HCF136 PE=1 SV=1	1	auto	2	99	AAIQETVSATLNR	iTRAQ8plex@N-term			0.00486924	1676.94	559.988	1676.94	559.986	3	14	1.1.1.2559.11	44.7264	22610.2	16581.7	44.66	0.16	1050.5	0.890091	51.6696	1.37176	48.2085	3.00987	41.3254			1.51463	47.5157	1.46897	46.3796	0.644062	55.703	233.64	81.46	214.59	81.83	283.48	94.38
132	13.45	14.4	46.4	39.21	17.87	sp|O82660|P2SAF_ARATH	Photosystem II stability/assembly factor HCF136, chloroplastic OS=Arabidopsis thaliana GN=HCF136 PE=1 SV=1	1	auto	2	99	DGGSTWNPR	iTRAQ8plex@N-term			0.00126689	1292.64	431.888	1292.64	431.888	3	9	1.1.1.1781.7	24.611	2546.25	1968.22	24.68	0.28	856.418	1.31242	43.1089	0.962312	49.8694	2.74164	38.9629	1.50095	39.4917	1.19574	47.5968	1.73212	41.4773	1.41102	41.9735	272.99	88.24	369.7	105.45	232.36	88.24
132	13.45	14.4	46.4	39.21	17.87	sp|O82660|P2SAF_ARATH	Photosystem II stability/assembly factor HCF136, chloroplastic OS=Arabidopsis thaliana GN=HCF136 PE=1 SV=1	1	auto	2	99	GGGLYLSK	iTRAQ8plex@N-term; iTRAQ8plex(K)@8			-0.0128822	1401.83	468.284	1401.84	468.289	3	8	1.1.1.2191.7	35.2057	18610.9	9334.19	35.3	0.18	1007.07	1.56137	39.0117	0.998946	46.0055	1.22755	43.5669	1.01578	39.7876	0.624009	55.8187	1.39868	40.7313	0.995825	44.0232	309.37	94.06	498.44	121.84	273.35	94.38
132	13.45	14.4	46.4	39.21	17.87	sp|O82660|P2SAF_ARATH	Photosystem II stability/assembly factor HCF136, chloroplastic OS=Arabidopsis thaliana GN=HCF136 PE=1 SV=1	1	auto	1.284	97.39	FNSISFK	iTRAQ8plex@N-term; iTRAQ8plex(K)@7			-0.0059317	1449.84	484.287	1449.84	484.289	3	6	1.1.1.2565.8	44.8817	8210.36	5213.5	44.77	0.24	280.632							1.2075	53.5536							156.83	66.74	144.24	66.74	108.99	57.99
132	13.45	14.4	46.4	39.21	17.87	sp|O82660|P2SAF_ARATH	Photosystem II stability/assembly factor HCF136, chloroplastic OS=Arabidopsis thaliana GN=HCF136 PE=1 SV=1	1	auto	1.21467	97.26	AADNIAANLYAVK	iTRAQ8plex@N-term; iTRAQ8plex(K)@13			-0.00531938	1941.11	648.044	1941.11	648.045	3	7	1.1.1.2649.22	47.1148	16985.9	16079	47.13	0.13	568.403	0.515869	53.8447	1.34812	41.1519	0.897918	47.6836	0.926312	40.0633			0.683637	48.9063	1.3735	39.1819	313.8	94.22	167.04	74.66	374.18	105.3
133	13.42	13.67	17.79	17.79	7.792	sp|P31414|AVP1_ARATH	Pyrophosphate-energized vacuolar membrane proton pump 1 OS=Arabidopsis thaliana GN=AVP1 PE=1 SV=1	1	auto	2	99	AADVGADLVGK	iTRAQ8plex@N-term; iTRAQ8plex(K)@11			-0.000868459	1622.94	541.989	1622.95	541.989	3	11	1.1.1.2347.18	39.2688	96069.7	33502.2	39.36	0.1	1669.28	0.514609	26.7067	0.649259	25.4936	0.625066	26.4844	0.570188	22.8078	0.965577	22.9372	0.603901	25.5196	0.57194	24.7706	1260.59	188.84	669.39	148	723.92	149.33
133	13.42	13.67	17.79	17.79	7.792	sp|P31414|AVP1_ARATH	Pyrophosphate-energized vacuolar membrane proton pump 1 OS=Arabidopsis thaliana GN=AVP1 PE=1 SV=1	1	auto	2	99	NIPEDDPR	iTRAQ8plex@N-term			-0.00161616	1258.64	630.33	1258.65	630.33	2	8	1.1.1.1737.29	23.5002	6868.85	6860.55	23.51	0.21	657.594	1.49345	49.5005			1.52225	52.0542	2.00054	44.6808	2.24636	48.0943	1.30652	52.3432			195.08	74.66	300.63	94.38	51.97	47.35
133	13.42	13.67	17.79	17.79	7.792	sp|P31414|AVP1_ARATH	Pyrophosphate-energized vacuolar membrane proton pump 1 OS=Arabidopsis thaliana GN=AVP1 PE=1 SV=1	1	auto	2	99	TDALDAAGNTTAAIGK	iTRAQ8plex@N-term; iTRAQ8plex(K)@16			0.00636181	2097.16	525.297	2097.15	525.295	4	9	1.1.1.2329.16	38.7946	5836.38	5369.42	38.81	0.24	803.674	0.87009	48.1628	1.99925	40.6185	1.54551	43.6431	0.623444	48.2914	1.26334	46.0712	1.40954	43.1915	1.54345	41.1382	274.24	88.24	246.22	88.24	484.95	120.22
134	13.36	13.53	42.09	33.73	27.76	tr|Q94BS2|Q94BS2_ARATH	GAN OS=Arabidopsis thaliana GN=ZKT PE=2 SV=1	1	auto	2	99	AEDTGELTEK	iTRAQ8plex@N-term; iTRAQ8plex(K)@10			0.00916417	1699.92	567.647	1699.91	567.644	3	8	1.1.1.1935.19	28.5693	6961.27	5409.88	28.48	0.18	799.126	0.443698	48.4409	0.867626	39.3974	0.659597	44.4984	0.595297	38.2348	0.653617	45.539	1.28966	34.9525	2.31108	30.3567	434.08	110.77	198.74	81.83	333.12	99.99
134	13.36	13.53	42.09	33.73	27.76	tr|Q94BS2|Q94BS2_ARATH	GAN OS=Arabidopsis thaliana GN=ZKT PE=2 SV=1	1	auto	2	99	IGPLLMQMEK	iTRAQ8plex@N-term; iTRAQ8plex(K)@10			-0.00552743	1767.02	590.014	1767.02	590.016	3	6	1.1.1.3042.7	57.5061	4742.42	4623.95	57.47	0.32	377.533	0.732576	54.4017	0.688612	57.9093											236.16	81.83	178.52	74.87	143.84	66.74
134	13.36	13.53	42.09	33.73	27.76	tr|Q94BS2|Q94BS2_ARATH	GAN OS=Arabidopsis thaliana GN=ZKT PE=2 SV=1	1	auto	2	99	LNQVQAGLSALEEALK	iTRAQ8plex@N-term; iTRAQ8plex(K)@16			-0.00307538	2291.33	764.783	2291.33	764.784	3	17	1.1.1.3500.6	69.7561	13300.5	5194.27	69.63	0.19	458.583							0.603757	56.781							196.3	74.46	73.86	50.45	94.92	54.21
134	13.36	13.53	42.09	33.73	27.76	tr|Q94BS2|Q94BS2_ARATH	GAN OS=Arabidopsis thaliana GN=ZKT PE=2 SV=1	1	auto	1.31876	97.87	ASETESSAK	iTRAQ8plex@N-term; iTRAQ8plex(K)@9			-0.0106272	1516.81	506.61	1516.82	506.614	3	12	1.1.1.1514.11	17.8324	7048.88	6958	17.85	0.13	1778.86	0.871369	25.7478	1.04057	25.4309	0.430745	36.5578	0.809785	23.792	0.734913	29.4091	1.05728	24.8431	0.926434	24.6502	949.69	164.21	853.91	162.91	874.08	163
134	13.36	13.53	42.09	33.73	27.76	tr|Q94BS2|Q94BS2_ARATH	GAN OS=Arabidopsis thaliana GN=ZKT PE=2 SV=1	1	auto	1.02228	95.4	EGLQFSK	iTRAQ8plex@N-term; iTRAQ8plex(K)@7			-0.0160724	1415.81	472.943	1415.82	472.948	3	6	1.1.1.2167.8	34.573	7413.11	4021.5	34.51	0.29	686.012	2.29623	46.1084			1.36699	53.1695			2.31849	47.9418	1.762	49.3649	1.57283	49.1082	193.49	74.66	458.46	115.72	122.55	66.96
135	13.28	13.32	31.65	22.78	20.36	sp|Q1WIQ6|GAPN_ARATH	NADP-dependent glyceraldehyde-3-phosphate dehydrogenase OS=Arabidopsis thaliana GN=ALDH11A3 PE=1 SV=2	1	auto	2	99	FLLSDSFPGNDR	iTRAQ8plex@N-term			-0.000241392	1670.86	557.96	1670.86	557.96	3	11	1.1.1.2851.9	52.4195	8640.56	7188.12	52.46	0.21	498.079							1.81095	58.3394					2.65362	58.5888	116.95	57.73	148.06	66.74	66.47	47.35
135	13.28	13.32	31.65	22.78	20.36	sp|Q1WIQ6|GAPN_ARATH	NADP-dependent glyceraldehyde-3-phosphate dehydrogenase OS=Arabidopsis thaliana GN=ALDH11A3 PE=1 SV=2	1	auto	2	99	GGFSYSGQR	iTRAQ8plex@N-term			-0.00424432	1261.63	421.551	1261.64	421.553	3	10	1.1.1.1842.4	26.1849	3442.48	3334.2	26.18	0.13	1015.38	0.485638	49.4387	1.63293	35.1574	0.858064	44.2353	1.74989	31.8686	1.18397	40.2566	2.62989	32.0368	0.901688	40.6635	393.18	105.45	197.03	81.83	567.88	129.09
135	13.28	13.32	31.65	22.78	20.36	sp|Q1WIQ6|GAPN_ARATH	NADP-dependent glyceraldehyde-3-phosphate dehydrogenase OS=Arabidopsis thaliana GN=ALDH11A3 PE=1 SV=2	1	auto	2	99	YYADGEWK	iTRAQ8plex@N-term; iTRAQ8plex(K)@8			0.00465454	1638.86	547.292	1638.85	547.291	3	8	1.1.1.2258.18	36.9343	8136.06	6536.56	36.87	0.21	1012.51	0.885723	39.9488	1.26144	37.7331	1.14891	39.658	1.2782	33.6741	0.598022	50.146	0.984113	39.475	2.74459	31.3093	391.55	105.45	357.86	105.59	436.87	115.46
136	13.25	13.45	29.61	25.49	17.96	tr|Q8VZ23|Q8VZ23_ARATH	NAD(P)-linked oxidoreductase superfamily protein OS=Arabidopsis thaliana GN=At1g04420 PE=2 SV=1	1	auto	2	99	DSGEILR	iTRAQ8plex@N-term			0.00284383	1092.61	547.313	1092.61	547.311	2	10	1.1.1.1877.19	27.0998	19770.2	13196.1	27.16	0.26	1322.17	1.47503	35.2283	1.43665	37.0256	1.84032	35.3813	1.67559	32.4116	0.996314	42.5654	1.95989	33.9356	1.70714	33.8294	389.18	105.45	592.35	133.36	494.54	124.79
136	13.25	13.45	29.61	25.49	17.96	tr|Q8VZ23|Q8VZ23_ARATH	NAD(P)-linked oxidoreductase superfamily protein OS=Arabidopsis thaliana GN=At1g04420 PE=2 SV=1	1	auto	2	99	LGTDYIDLLQIHWPDR	iTRAQ8plex@N-term			0.00453615	2258.2	753.742	2258.2	753.741	3	13	1.1.1.3342.16	65.4859	6524.07	4814.09	65.42	0.19	479.979									1.75125	55.7381					156.8	66.74	146.71	66.74	0	13.2
136	13.25	13.45	29.61	25.49	17.96	tr|Q8VZ23|Q8VZ23_ARATH	NAD(P)-linked oxidoreductase superfamily protein OS=Arabidopsis thaliana GN=At1g04420 PE=2 SV=1	1	auto	2	99	TDLYISSWLK	iTRAQ8plex@N-term; iTRAQ8plex(K)@10			-0.0114236	1833.04	612.02	1833.05	612.024	3	8	1.1.1.3027.12	57.109	13047.6	10296.9	57.05	0.16	468.358			1.52993	50.3872							1.31858	51.6287			196.73	74.66	138.11	66.74	266.22	88.24
136	13.25	13.45	29.61	25.49	17.96	tr|Q8VZ23|Q8VZ23_ARATH	NAD(P)-linked oxidoreductase superfamily protein OS=Arabidopsis thaliana GN=At1g04420 PE=2 SV=1	1	auto	2	99	WRPSVPFAEQLR	iTRAQ8plex@N-term			0.00208553	1789	597.339	1788.99	597.339	3	9	1.1.1.2664.14	47.5028	23184.3	19193.1	47.47	0.18	771.076			0.765858	50.9623	0.769346	52.3225	0.453346	52.2933	0.785408	52.3371	0.769509	50.2361	0.704454	49.2614	277.25	88.41	55.23	47.35	187.81	74.66
136	13.25	13.45	29.61	25.49	17.96	tr|Q8VZ23|Q8VZ23_ARATH	NAD(P)-linked oxidoreductase superfamily protein OS=Arabidopsis thaliana GN=At1g04420 PE=2 SV=1	1	auto	2	99	YLATDQEATK	iTRAQ8plex@N-term; iTRAQ8plex(K)@10			0.0053885	1746.97	583.33	1746.96	583.328	3	9	1.1.1.2050.19	31.5344	11199.8	9198.05	31.6	0.13	1060.07	0.586336	40.0333	0.893497	36.1217	0.610016	42.9506	1.03482	30.6837	0.73281	40.0164	0.757981	37.1904	0.285813	50.4795	510.49	120.22	308.86	99.99	403.44	110.5
137	13.24	18.92	45.64	43.39	29.93	sp|Q9SAJ4|PGKY3_ARATH	Phosphoglycerate kinase 3, cytosolic OS=Arabidopsis thaliana GN=PGK3 PE=1 SV=1	1	auto	2	99	ELDYLVGAVANPK	iTRAQ8plex@N-term; iTRAQ8plex(K)@13			-0.0216661	1996.12	666.382	1996.15	666.389	3	10	1.1.1.2955.12	55.194	18504	8284.62	54.94	0.32	516.418	0.707492	55.5577	1.82609	44.4544			0.668183	50.2576	0.769181	56.6861					235.15	81.64	171.67	74.46	379.81	105.45
137	13.24	18.92	45.64	43.39	29.93	sp|Q9SAJ4|PGKY3_ARATH	Phosphoglycerate kinase 3, cytosolic OS=Arabidopsis thaliana GN=PGK3 PE=1 SV=1	1	auto	2	99	VDLNVPLDDNSNITDDTR	iTRAQ8plex@N-term			-0.00550056	2319.14	774.055	2319.15	774.057	3	9	1.1.1.2602.26	45.8734	9502.26	7539.77	45.83	0.13	696.976			1.63928	54.8933	1.59544	56.6292	0.980015	55.6368					1.68047	52.9259	159.53	66.96	0	16.49	231.31	81.83
137	13.24	18.92	45.64	43.39	29.93	sp|Q9SAJ4|PGKY3_ARATH	Phosphoglycerate kinase 3, cytosolic OS=Arabidopsis thaliana GN=PGK3 PE=1 SV=1	1	auto	1.67778	98.98	AAVPTIK	iTRAQ8plex@N-term; iTRAQ8plex(K)@7			-0.0167379	1306.83	436.616	1306.84	436.622	3	7	1.1.1.2112.2	33.1361	10524.4	4424.88	33.05	0.13	518.972	2.15338	52.2187	3.27781	50.206			1.16231	55.0429	2.33013	53.4963					154.8	66.74	343.97	101.34	448.8	115.46
138	13.18	18.31	33.78	23.47	18.24	sp|Q9LKR3|MD37A_ARATH	Mediator of RNA polymerase II transcription subunit 37a OS=Arabidopsis thaliana GN=MED37A PE=1 SV=1	1	auto	2	99	EAEEFAEEDK	iTRAQ8plex@N-term; iTRAQ8plex(K)@10			0.0149096	1803.91	602.312	1803.9	602.307	3	9	1.1.1.2086.18	32.4731	7202.82	5060.46	32.41	0.24	588.9	2.19725	59.7733							3.53802	57.624					116.84	57.99	264.91	88.24	137.59	66.74
138	13.18	18.31	33.78	23.47	18.24	sp|Q9LKR3|MD37A_ARATH	Mediator of RNA polymerase II transcription subunit 37a OS=Arabidopsis thaliana GN=MED37A PE=1 SV=1	1	auto	2	99	LSQEEIDR	iTRAQ8plex@N-term			0.00437549	1292.69	647.353	1292.69	647.351	2	11	1.1.1.1940.28	28.7004	25011.3	16623.8	28.66	0.25	994.122	1.37674	37.7531	1.46884	38.6176	0.568815	56.4755	2.15049	32.9238	0.598797	55.3224	1.61499	37.1537	1.46446	36.7062	349.24	99.84	496.14	122.34	453.73	117.8
138	13.18	18.31	33.78	23.47	18.24	sp|Q9LKR3|MD37A_ARATH	Mediator of RNA polymerase II transcription subunit 37a OS=Arabidopsis thaliana GN=MED37A PE=1 SV=1	1	auto	2	99	VFSPEEISAMILTK	iTRAQ8plex@N-term; iTRAQ8plex(K)@14			-0.0172378	2172.22	725.079	2172.23	725.085	3	11	1.1.1.3403.16	67.1321	7617.69	7524.46	67.15	0.16	488.923					2.59504	59.2701	1.71859	58.2706							119.22	57.99	29.55	33.48	69.19	47.35
138	13.18	18.31	33.78	23.47	18.24	sp|Q9LKR3|MD37A_ARATH	Mediator of RNA polymerase II transcription subunit 37a OS=Arabidopsis thaliana GN=MED37A PE=1 SV=1	1	auto	1.01773	97.37	LIGEAAK	iTRAQ8plex@N-term; iTRAQ8plex(K)@7			-0.0231853	1308.8	437.274	1308.82	437.281	3	8	1.1.1.2179.3	34.8852	12007.4	9381.84	34.83	0.21	964.647	1.13821	33.9463	0.619807	44.1546	1.83324	32.0135	1.60709	29.6735	1.39144	34.8383	2.12624	30.4013	1.15467	33.3302	470.34	115.72	552.41	129.2	257.85	94.54
139	13.06	13.17	25	18.27	17.12	sp|P55228|GLGS_ARATH	Glucose-1-phosphate adenylyltransferase small subunit, chloroplastic OS=Arabidopsis thaliana GN=APS1 PE=2 SV=2	1	auto	2	99	ETDGYFIK	iTRAQ8plex@N-term; iTRAQ8plex(K)@8			0.0140507	1579.89	527.636	1579.87	527.631	3	9	1.1.1.2310.18	38.2949	12897.5	12118.7	38.31	0.16	1392.62	1.38007	35.696	1.11624	39.4731	1.15277	39.8139	1.45191	33.1833	1.76383	35.8544	1.75598	34.6705	1.05907	41.6553	389.56	105.45	554.76	129.09	384.62	110.5
139	13.06	13.17	25	18.27	17.12	sp|P55228|GLGS_ARATH	Glucose-1-phosphate adenylyltransferase small subunit, chloroplastic OS=Arabidopsis thaliana GN=APS1 PE=2 SV=2	1	auto	2	99	VDTTILGLDDQR	iTRAQ8plex@N-term			0.0016	1648.9	550.639	1648.89	550.639	3	12	1.1.1.2641.7	46.8947	13972.2	12321.3	46.91	0.13	958.058	0.660371	48.7811	0.354152	66.2951	0.802284	48.8434	0.999184	39.5587	0.965229	46.3836	0.679374	49.2541	0.698455	47.3876	313.33	94.22	213.51	82.01	98.15	57.99
139	13.06	13.17	25	18.27	17.12	sp|P55228|GLGS_ARATH	Glucose-1-phosphate adenylyltransferase small subunit, chloroplastic OS=Arabidopsis thaliana GN=APS1 PE=2 SV=2	1	auto	1.39794	98.23	GSVPIGIGK	iTRAQ8plex@N-term; iTRAQ8plex(K)@9			-0.0172238	1434.88	479.302	1434.9	479.308	3	6	1.1.1.2248.8	36.6743	9928.75	3111.71	36.77	0.15	415.154			1.29328	52.5617			1.50308	46.0639							196.72	74.66	138.94	66.74	225.03	81.83
139	13.06	13.17	25	18.27	17.12	sp|P55228|GLGS_ARATH	Glucose-1-phosphate adenylyltransferase small subunit, chloroplastic OS=Arabidopsis thaliana GN=APS1 PE=2 SV=2	1	auto	1.18709	96.42	AKPAVPLGANYR	iTRAQ8plex@N-term; iTRAQ8plex(K)@2			-0.00548471	1864.11	622.377	1864.11	622.379	3	7	1.1.1.2107.17	33.0169	3625.67	3267.72	33.03	0.13	808.625	0.638871	49.5134	1.05828	43.8781	0.740961	51.3128	1.33286	37.3308	1.4556	41.8871	2.04739	37.3779	1.73767	37.4182	314.47	94.38	207.31	81.64	294.36	94.22
139	13.06	13.17	25	18.27	17.12	sp|P55228|GLGS_ARATH	Glucose-1-phosphate adenylyltransferase small subunit, chloroplastic OS=Arabidopsis thaliana GN=APS1 PE=2 SV=2	1	auto	1.10237	95.64	SAPIYTQPR	iTRAQ8plex@N-term			0.0108579	1335.76	446.259	1335.75	446.256	3	7	1.1.1.1901.10	27.7063	8888.2	8467.04	27.72	0.15	1358.84	0.759328	28.5231	1.36261	25.0366	0.490029	36.5402	0.575258	27.7337	0.938118	28.2879	0.648385	30.4624	1.34217	23.9744	846.09	154.9	662.94	145	1019.73	174.15
140	13	13.05	29.37	21.25	17.5	sp|Q9LIA8|UGDH2_ARATH	UDP-glucose 6-dehydrogenase 2 OS=Arabidopsis thaliana GN=UGD2 PE=1 SV=1	1	auto	2	99	LSIYDPQVTEDQIQR	iTRAQ8plex@N-term			0.00685375	2108.11	703.711	2108.11	703.709	3	8	1.1.1.2614.24	46.1899	9494.51	6023.87	46.28	0.19	448.325															38.27	33.48	155.5	66.74	0	13.39
140	13	13.05	29.37	21.25	17.5	sp|Q9LIA8|UGDH2_ARATH	UDP-glucose 6-dehydrogenase 2 OS=Arabidopsis thaliana GN=UGD2 PE=1 SV=1	1	auto	2	99	QVTVTWDAYEATK	iTRAQ8plex@N-term; iTRAQ8plex(K)@13			-0.00726369	2119.13	707.385	2119.14	707.388	3	9	1.1.1.2555.26	44.63	3544.8	1992.5	44.69	0.21	418.355			0.730238	45.4193	0.32247	66.1002	0.452553	45.3029			0.49198	51.0101			354.84	99.99	48.65	47.35	229.19	81.64
142	12.94	13.06	34.11	25.83	20.86	sp|Q9SGS4|CDSP_ARATH	Thioredoxin-like protein CDSP32, chloroplastic OS=Arabidopsis thaliana GN=CDSP32 PE=1 SV=1	1	auto	2	99	GELIGEILR	iTRAQ8plex@N-term			-0.00168283	1302.78	652.397	1302.78	652.398	2	12	1.1.1.3037.13	57.3774	19533.8	15495.9	57.29	0.32	676.236	0.625563	42.5102	0.765381	41.2203	0.342687	59.3567	0.686002	36.6043	0.230561	75.1238	1.00714	37.2366	0.905695	36.8331	431.12	110.5	278.29	94.38	291.86	94.22
142	12.94	13.06	34.11	25.83	20.86	sp|Q9SGS4|CDSP_ARATH	Thioredoxin-like protein CDSP32, chloroplastic OS=Arabidopsis thaliana GN=CDSP32 PE=1 SV=1	1	auto	2	99	SMSETVVFAR	iTRAQ8plex@N-term			-0.00126937	1429.75	715.884	1429.75	715.884	2	13	1.1.1.2361.26	39.6352	16311.4	13874.8	39.67	0.1	831.927	0.98717	38.5414	0.664946	46.671	1.79207	34.9607	0.782152	37.5536	0.383744	59.9012	0.878052	40.5434	0.788382	40.0722	393.27	105.73	400.6	110.63	231.3	88.24
142	12.94	13.06	34.11	25.83	20.86	sp|Q9SGS4|CDSP_ARATH	Thioredoxin-like protein CDSP32, chloroplastic OS=Arabidopsis thaliana GN=CDSP32 PE=1 SV=1	1	auto	1.82391	99	LVVAEFATSK	iTRAQ8plex@N-term; iTRAQ8plex(K)@10			-0.00858562	1671.99	558.338	1672	558.341	3	8	1.1.1.2757.12	49.964	51797.1	5406.85	49.8	0.13	584.523	1.03392	45.506			1.78672	41.8048	0.747393	45.4149			0.633243	53.5339	1.05461	45.2988	274.84	88.41	293.22	94.38	125.84	66.74
142	12.94	13.06	34.11	25.83	20.86	sp|Q9SGS4|CDSP_ARATH	Thioredoxin-like protein CDSP32, chloroplastic OS=Arabidopsis thaliana GN=CDSP32 PE=1 SV=1	1	auto	1.79588	99	LIDENR	iTRAQ8plex@N-term			0.00222983	1062.6	532.307	1062.6	532.306	2	9	1.1.1.1932.12	28.4893	26262.7	16460.5	28.4	0.18	1570.33	0.958588	27.8474	0.788558	31.493	2.25339	23.9308	0.715313	27.7677	0.821063	31.4182	1.05817	27.6776	1.62346	24.262	766.53	147.59	758.21	152.54	534.64	133.24
142	12.94	13.06	34.11	25.83	20.86	sp|Q9SGS4|CDSP_ARATH	Thioredoxin-like protein CDSP32, chloroplastic OS=Arabidopsis thaliana GN=CDSP32 PE=1 SV=1	1	auto	1.42022	98.33	IHSGEEFDVALK	iTRAQ8plex@N-term; iTRAQ8plex(K)@12			0.00285744	1952.09	651.702	1952.08	651.702	3	8	1.1.1.2396.23	40.538	11013.9	10885.3	40.52	0.16	839.234	0.283459	49.1789	0.587464	37.1887	0.891976	33.0383	0.563581	32.3675	0.772002	34.7462	0.468856	39.3297	0.217657	52.2884	630.2	133.36	184.33	81.83	327.46	100.14
142	12.94	13.06	34.11	25.83	20.86	sp|Q9SGS4|CDSP_ARATH	Thioredoxin-like protein CDSP32, chloroplastic OS=Arabidopsis thaliana GN=CDSP32 PE=1 SV=1	1	auto	1.29243	97.78	VYPTVLK	iTRAQ8plex@N-term; iTRAQ8plex(K)@7			-0.00460815	1426.9	476.639	1426.9	476.641	3	8	1.1.1.2399.6	40.6066	28595.8	12818.2	40.68	0.44	1042.67	1.21624	33.5704	1.03687	36.6005	0.563155	46.7668	1.07346	31.9091	0.789234	41.1472	1.10443	35.0859	1.24752	33.3721	466.77	115.33	585.8	133.13	428.08	115.59
143	12.9	12.97	61.15	55.4	45.32	sp|O80504|CH102_ARATH	10 kDa chaperonin 2, chloroplastic OS=Arabidopsis thaliana GN=CPN10-2 PE=2 SV=1	1	auto	2	99	VVPQADR	iTRAQ8plex@N-term			-0.0028705	1087.63	544.821	1087.63	544.822	2	9	1.1.1.1752.15	23.8753	21303.1	17289.3	23.84	0.15	1735.61	0.33195	35.1339	1.18712	22.7865	0.537308	31.6981	1.29484	20.152	0.713154	27.9288	0.763302	25.4996	0.578753	26.3966	1080.57	174.67	370.13	115.46	1134.61	182.22
143	12.9	12.97	61.15	55.4	45.32	sp|O80504|CH102_ARATH	10 kDa chaperonin 2, chloroplastic OS=Arabidopsis thaliana GN=CPN10-2 PE=2 SV=1	1	auto	1.67778	99	LEDLPIK	iTRAQ8plex@N-term; iTRAQ8plex(K)@7			-0.00826872	1434.88	479.301	1434.89	479.304	3	8	1.1.1.2681.3	47.9431	10420.2	10227.4	47.91	0.23	617.913	0.448665	48.1579	0.658258	43.3354	0.886411	40.0763	0.648313	37.5361	0.921421	39.6621	0.485202	47.0648	1.18306	34.3845	432.99	110.63	200.46	81.83	252.1	88.24
144	12.88	12.96	26.11	21.18	16.75	sp|Q9LYA9|CP41A_ARATH	Chloroplast stem-loop binding protein of 41 kDa a, chloroplastic OS=Arabidopsis thaliana GN=CSP41A PE=1 SV=1	1	auto	2	99	ADAGHVVVEK	iTRAQ8plex@N-term; iTRAQ8plex(K)@10			-0.0119793	1631.93	408.991	1631.95	408.994	4	9	1.1.1.1872.2	26.9608	7167.89	6216.76	27.01	0.13	1113.67	0.887985	37.9686	0.838348	40.5392	0.919196	40.6668	1.66322	30.7163	1.16537	37.8769	1.09604	36.591	0.54767	42.5011	431.02	110.63	394.94	110.5	319.61	100.29
144	12.88	12.96	26.11	21.18	16.75	sp|Q9LYA9|CP41A_ARATH	Chloroplast stem-loop binding protein of 41 kDa a, chloroplastic OS=Arabidopsis thaliana GN=CSP41A PE=1 SV=1	1	auto	2	99	FSEIVSGGGK	iTRAQ8plex@N-term; iTRAQ8plex(K)@10			-0.00444731	1587.9	530.308	1587.91	530.31	3	11	1.1.1.2464.8	42.2651	13753.2	9245.94	42.31	0.13	1532.19	0.588428	31.0023	0.871338	28.3135	0.936316	28.3189	0.797077	25.3831	0.964104	28.1963	0.856691	27.8698	0.856699	26.7533	848.67	155	515.3	129.09	654.07	141.51
144	12.88	12.96	26.11	21.18	16.75	sp|Q9LYA9|CP41A_ARATH	Chloroplast stem-loop binding protein of 41 kDa a, chloroplastic OS=Arabidopsis thaliana GN=CSP41A PE=1 SV=1	1	auto	2	99	STEQPPHVEGDAVK	iTRAQ8plex@N-term; iTRAQ8plex(K)@14			-0.0133044	2101.11	701.378	2101.13	701.383	3	7	1.1.1.1858.30	26.6147	1856.7	1778.2	26.64	0.1	349.438															78.59	47.35	108.18	57.99	264.67	88.24
144	12.88	12.96	26.11	21.18	16.75	sp|Q9LYA9|CP41A_ARATH	Chloroplast stem-loop binding protein of 41 kDa a, chloroplastic OS=Arabidopsis thaliana GN=CSP41A PE=1 SV=1	1	auto	2	99	TVEIVHYDPK	iTRAQ8plex@N-term; iTRAQ8plex(K)@10			-0.0171616	1808.01	603.678	1808.03	603.684	3	8	1.1.1.2221.22	35.9806	5562.13	4343.09	35.94	0.13	605.271							1.79698	50.5785	3.12657	50.5347	1.88518	53.9161	1.49445	54.5806	156.54	66.51	65.79	47.35	107.87	57.99
144	12.88	12.96	26.11	21.18	16.75	sp|Q9LYA9|CP41A_ARATH	Chloroplast stem-loop binding protein of 41 kDa a, chloroplastic OS=Arabidopsis thaliana GN=CSP41A PE=1 SV=1	1	auto	1.5376	98.62	FEEYVK	iTRAQ8plex@N-term; iTRAQ8plex(K)@6			-0.0125628	1421.79	474.937	1421.8	474.941	3	7	1.1.1.2397.7	40.5553	20490.6	12656.9	40.63	0.24	984.628	0.589743	39.8134	0.616244	41.2205	1.18542	33.8516	0.741928	33.4157	1.07496	35.4073	1.42748	31.485	1.11279	32.367	511.55	120.34	311.3	99.99	278.83	94.38
145	12.81	13.64	29.76	23.3	19.9	sp|Q9LYG3|MAOP2_ARATH	NADP-dependent malic enzyme 2 OS=Arabidopsis thaliana GN=NADP-ME2 PE=1 SV=1	1	auto	2	99	AIFGSGSPFDPVVYDGK	iTRAQ8plex@N-term; iTRAQ8plex(K)@17			-0.00874433	2363.25	788.758	2363.26	788.761	3	13	1.1.1.2982.26	55.9191	19024	13090.9	55.98	0.16	1504.54	0.761397	34.0429	0.751524	35.7944	0.732059	37.489	1.38537	26.9896	0.294718	56.4001	0.513672	39.2357	0.95253	31.47	588.62	129.2	462.46	120.34	391.27	110.63
145	12.81	13.64	29.76	23.3	19.9	sp|Q9LYG3|MAOP2_ARATH	NADP-dependent malic enzyme 2 OS=Arabidopsis thaliana GN=NADP-ME2 PE=1 SV=1	1	auto	2	99	GIQVIVVTDGER	iTRAQ8plex@N-term			0.000904079	1588.91	530.644	1588.91	530.644	3	11	1.1.1.2528.9	43.9355	10955.2	3089.56	43.79	0.18	460.571	1.3	51.1056			1.09455	56.619	1.36285	47.3301							194.41	74.46	260.79	88.24	56.76	47.35
145	12.81	13.64	29.76	23.3	19.9	sp|Q9LYG3|MAOP2_ARATH	NADP-dependent malic enzyme 2 OS=Arabidopsis thaliana GN=NADP-ME2 PE=1 SV=1	1	auto	1.95861	99	YMALMDLQER	iTRAQ8plex@N-term			-0.00470394	1572.79	525.271	1572.79	525.272	3	6	1.1.1.2928.6	54.4726	2785.61	2634.1	54.49	0.11	331.35							1.82884	57.4751							118.82	57.99	69.25	47.35	75.08	47.35
145	12.81	13.64	29.76	23.3	19.9	sp|Q9LYG3|MAOP2_ARATH	NADP-dependent malic enzyme 2 OS=Arabidopsis thaliana GN=NADP-ME2 PE=1 SV=1	1	auto	1.92082	99	FAESSMYSPVYR	iTRAQ8plex@N-term			0.00169586	1739.85	580.958	1739.85	580.957	3	9	1.1.1.2553.16	44.5725	4806.45	4538.98	44.59	0.15	608.75							1.79209	58.5769					2.3099	58.852	117.2	57.99	229.57	82.01	22.71	33.48
147	12.63	12.75	37.91	36.81	31.32	sp|Q9C7N5|GDL14_ARATH	GDSL esterase/lipase At1g29660 OS=Arabidopsis thaliana GN=At1g29660 PE=1 SV=1	1	auto	2	99	ADYFPYGIDFGGPTGR	iTRAQ8plex@N-term			0.00624349	2036	679.674	2035.99	679.672	3	9	1.1.1.2953.14	55.1426	11749	4732.11	55.26	0.21	522.26			1.63056	55.7977											156.84	66.74	142.95	66.96	226.2	81.64
147	12.63	12.75	37.91	36.81	31.32	sp|Q9C7N5|GDL14_ARATH	GDSL esterase/lipase At1g29660 OS=Arabidopsis thaliana GN=At1g29660 PE=1 SV=1	1	auto	1.69897	98.99	EETGAQLGQR	iTRAQ8plex@N-term			-0.00237893	1391.73	464.917	1391.73	464.918	3	15	1.1.1.1678.4	21.9734	8984.39	8097.14	21.99	0.16	1470.06	0.591663	45.6553	1.17102	38.2935	1.15597	39.4616	1.19505	34.1628	1.20541	39.055	0.979555	39.566	1.48026	34.6291	391.68	105.3	239.13	88.24	405.69	110.63
147	12.63	12.75	37.91	36.81	31.32	sp|Q9C7N5|GDL14_ARATH	GDSL esterase/lipase At1g29660 OS=Arabidopsis thaliana GN=At1g29660 PE=1 SV=1	1	auto	1.5376	98.64	ITFSGQVENYK	iTRAQ8plex@N-term; iTRAQ8plex(K)@11			0.0021524	1893.05	632.023	1893.05	632.023	3	8	1.1.1.2425.18	41.2748	7225.91	6140.87	41.34	0.15	622.831	0.3518	58.9544	0.448271	55.1547	0.857641	44.484	0.587548	42.3248	0.33312	65.697	0.61053	47.5624	0.21349	67.3624	355.11	100.14	128.91	66.74	140.8	66.74
148	12.61	12.73	23.36	19.65	16.46	sp|P42770|GSHRP_ARATH	Glutathione reductase, chloroplastic OS=Arabidopsis thaliana GN=EMB2360 PE=2 SV=1	1	auto	2	99	AGDGSFSLK	iTRAQ8plex@N-term; iTRAQ8plex(K)@9			-0.00077228	1488.84	497.287	1488.84	497.287	3	9	1.1.1.2188.9	35.1277	14686.6	10867.6	35.17	0.34	812.916	0.440313	49.0222	1.28988	35.3946	0.521881	50.0735	0.797033	35.392	0.566695	47.8939	0.798183	39.8051	0.468057	52.4404	430.88	110.36	195.77	81.83	491.59	120.09
148	12.61	12.73	23.36	19.65	16.46	sp|P42770|GSHRP_ARATH	Glutathione reductase, chloroplastic OS=Arabidopsis thaliana GN=EMB2360 PE=2 SV=1	1	auto	2	99	NLGLENVGVK	iTRAQ8plex@N-term; iTRAQ8plex(K)@10			-0.0233284	1649.97	550.997	1649.99	551.005	3	10	1.1.1.2362.11	39.6529	11269.9	10716.3	39.67	0.16	1021.12	0.748893	35.448	0.819818	35.8907	0.49605	44.5462	0.718141	32.2172	0.593627	41.7652	0.941329	33.6667	0.705387	35.0594	549.17	124.79	424.38	115.46	398.22	110.63
148	12.61	12.73	23.36	19.65	16.46	sp|P42770|GSHRP_ARATH	Glutathione reductase, chloroplastic OS=Arabidopsis thaliana GN=EMB2360 PE=2 SV=1	1	auto	2	99	YETEPSHDWTTLIANK	iTRAQ8plex@N-term; iTRAQ8plex(K)@16			0.0051934	2512.31	629.085	2512.31	629.084	4	8	1.1.1.2628.18	46.5588	10678.9	7114.11	46.6	0.13	786.444	0.807874	38.9852	0.535543	47.6282	0.898374	39.9439	0.664012	37.2008	0.444121	53.6905	1.10621	36.367	0.457819	45.0421	431.38	110.63	359.61	105.59	204.34	82.01
148	12.61	12.73	23.36	19.65	16.46	sp|P42770|GSHRP_ARATH	Glutathione reductase, chloroplastic OS=Arabidopsis thaliana GN=EMB2360 PE=2 SV=1	1	auto	1.09691	96.1	GIEFHTEESPEAIIK	iTRAQ8plex@N-term; iTRAQ8plex(K)@15			-0.0135958	2307.24	770.088	2307.26	770.093	3	7	1.1.1.2500.28	43.2072	3910.06	2423.42	43.14	0.16	392.148															77.79	47.35	186.45	74.46	225.6	82.01
149	12.49	13	33.24	27.94	20.29	sp|O48661|SPD2_ARATH	Spermidine synthase 2 OS=Arabidopsis thaliana GN=SPDSYN2 PE=1 SV=2	1	auto	2	99	ELFEKPFFESVNR	iTRAQ8plex@N-term; iTRAQ8plex(K)@5			0.00203672	2249.23	563.315	2249.23	563.315	4	11	1.1.1.2824.3	51.7243	5813.33	4769.13	51.77	0.15	700.573	2.2807	42.243	1.46602	48.2565	1.76582	46.2302	1.03427	46.1058	0.879329	56.5395	1.27974	48.1891			231.38	81.64	544.53	126.48	300.03	98.77
149	12.49	13	33.24	27.94	20.29	sp|O48661|SPD2_ARATH	Spermidine synthase 2 OS=Arabidopsis thaliana GN=SPDSYN2 PE=1 SV=2	1	auto	2	99	MVVDVAK	iTRAQ8plex@N-term; iTRAQ8plex(K)@7			-0.0162155	1368.81	457.277	1368.83	457.283	3	7	1.1.1.2273.6	37.321	10554.6	5598.28	37.39	0.16	535.727	0.566468	42.2249	0.789664	39.1204	0.604978	44.2207	0.660527	35.5266	0.317828	59.5587	0.832699	37.5832	0.222965	59.5081	469.92	115.33	274.68	94.38	328.22	99.99
149	12.49	13	33.24	27.94	20.29	sp|O48661|SPD2_ARATH	Spermidine synthase 2 OS=Arabidopsis thaliana GN=SPDSYN2 PE=1 SV=2	1	auto	2	99	NAAEGTYDAVIVDSSDPIGPAK	iTRAQ8plex@N-term; iTRAQ8plex(K)@22			0.0346347	2797.49	700.381	2797.46	700.372	4	11	1.1.1.2617.22	46.2681	3228.58	3184.65	46.25	0.16	546.784							0.997999	55.9959							156.83	66.74	143.51	66.74	145.03	66.96
149	12.49	13	33.24	27.94	20.29	sp|O48661|SPD2_ARATH	Spermidine synthase 2 OS=Arabidopsis thaliana GN=SPDSYN2 PE=1 SV=2	1	auto	2	99	VNLIIGDGVAFLK	iTRAQ8plex@N-term; iTRAQ8plex(K)@13			-0.00924033	1966.2	656.407	1966.21	656.41	3	10	1.1.1.3406.9	67.2096	6762.17	5775.5	67.25	0.16	392.188	0.531153	52.4888			0.386718	63.7222	0.663722	43.3444	0.68008	51.5323	0.540655	52.769	0.338929	60.703	315.9	94.54	173.14	74.66	64.37	47.35
150	12.49	12.63	39.68	31.75	26.19	sp|Q9SA52|CP41B_ARATH	Chloroplast stem-loop binding protein of 41 kDa b, chloroplastic OS=Arabidopsis thaliana GN=CSP41B PE=1 SV=1	1	auto	2	99	EAEEVEPILEALPK	iTRAQ8plex@N-term; iTRAQ8plex(K)@14			-0.00348058	2174.23	725.749	2174.23	725.75	3	10	1.1.1.2957.17	55.2487	29582.1	9955.4	55.1	0.19	688.646							2.58845	47.7546					1.976	51.7027	157.64	66.74	64.07	47.35	188.87	74.87
150	12.49	12.63	39.68	31.75	26.19	sp|Q9SA52|CP41B_ARATH	Chloroplast stem-loop binding protein of 41 kDa b, chloroplastic OS=Arabidopsis thaliana GN=CSP41B PE=1 SV=1	1	auto	2	99	LETESLLQSK	iTRAQ8plex@N-term; iTRAQ8plex(K)@10			-0.0152943	1755.01	586.01	1755.02	586.015	3	7	1.1.1.2496.16	43.0961	9356.88	4620.14	43.19	0.21	493.524			1.0759	55.177			2.02327	44.2649	2.02547	48.7311			2.09778	46.2291	196.03	74.46	101.06	57.99	186.55	74.66
150	12.49	12.63	39.68	31.75	26.19	sp|Q9SA52|CP41B_ARATH	Chloroplast stem-loop binding protein of 41 kDa b, chloroplastic OS=Arabidopsis thaliana GN=CSP41B PE=1 SV=1	1	auto	1.92082	99	QLPGESDQDFADFSSK	iTRAQ8plex@N-term; iTRAQ8plex(K)@16			-0.00554201	2378.18	793.734	2378.19	793.736	3	7	1.1.1.2497.30	43.1301	9833.71	9458.17	43.14	0.16	409.411					2.7313	58.6361									118.21	57.73	23.17	30.65	69.44	47.35
151	12.4	12.47	25.76	19.95	15.98	sp|O65351|SBT17_ARATH	Subtilisin-like protease SBT1.7 OS=Arabidopsis thaliana GN=SBT1.7 PE=1 SV=1	1	auto	2	99	ISVEPAVLNFK	iTRAQ8plex@N-term; iTRAQ8plex(K)@11			-0.0180634	1824.08	609.034	1824.1	609.04	3	9	1.1.1.2856.12	52.5535	13681.8	6051.38	52.65	0.13	313.362															39.54	33.48	29.84	30.65	27.87	30.65
151	12.4	12.47	25.76	19.95	15.98	sp|O65351|SBT17_ARATH	Subtilisin-like protease SBT1.7 OS=Arabidopsis thaliana GN=SBT1.7 PE=1 SV=1	1	auto	2	99	SVHPEWSPAAIR	iTRAQ8plex@N-term			0.00130539	1652.9	551.972	1652.89	551.972	3	9	1.1.1.2262.12	37.0357	7064.6	5902.35	37.08	0.16	755.55	1.01499	42.9982	1.04196	44.5743	0.782399	49.8725	0.836908	41.2506	0.655593	53.483	0.965013	44.4081	1.12155	41.1493	312.19	94.22	326.97	100.14	287.72	94.38
151	12.4	12.47	25.76	19.95	15.98	sp|O65351|SBT17_ARATH	Subtilisin-like protease SBT1.7 OS=Arabidopsis thaliana GN=SBT1.7 PE=1 SV=1	1	auto	2	99	TVTSVGGAGTYSVK	iTRAQ8plex@N-term; iTRAQ8plex(K)@14			0.000176358	1934.09	645.705	1934.09	645.705	3	8	1.1.1.2146.25	34.029	9389.12	8340.07	34.06	0.13	394.624			0.734329	55.4632	0.91942	53.1441			0.783683	55.5721					237.1	81.64	0	20.68	154	66.96
152	12.32	12.57	24.11	21.43	10.84	sp|Q9FLG1|BXL4_ARATH	Beta-D-xylosidase 4 OS=Arabidopsis thaliana GN=BXL4 PE=1 SV=1	1	auto	2	99	FYTGETVYAFGDGLSYTK	iTRAQ8plex@N-term; iTRAQ8plex(K)@18			-0.0057584	2626.34	876.453	2626.34	876.454	3	11	1.1.1.2980.27	55.8659	12147.1	5523.67	55.93	0.11	404.856															79.42	47.35	26.05	30.65	69.48	47.35
152	12.32	12.57	24.11	21.43	10.84	sp|Q9FLG1|BXL4_ARATH	Beta-D-xylosidase 4 OS=Arabidopsis thaliana GN=BXL4 PE=1 SV=1	1	auto	2	99	GQETPGEDPLLASK	iTRAQ8plex@N-term; iTRAQ8plex(K)@14			-0.00321175	2049.12	684.046	2049.12	684.047	3	13	1.1.1.2271.28	37.2803	13475.3	5946.79	37.37	0.16	620.322	0.718091	54.9539	1.26116	48.2302			0.432644	57.3625	0.933744	53.574	0.728124	55.4564			236.2	81.83	175.02	74.66	263.48	88.41
152	12.32	12.57	24.11	21.43	10.84	sp|Q9FLG1|BXL4_ARATH	Beta-D-xylosidase 4 OS=Arabidopsis thaliana GN=BXL4 PE=1 SV=1	1	auto	1.88606	99	GLQETDGGDSNR	iTRAQ8plex@N-term			-0.00300533	1551.74	518.254	1551.74	518.255	3	14	1.1.1.1575.8	19.364	3810.52	3399.08	19.4	0.12	1184.28	0.867394	36.6153	0.745172	40.2904	0.668986	43.0737	1.05643	31.9207	0.912641	38.7192	0.798403	38.2549	0.520837	41.3858	469.53	115.46	420.25	114.01	309.47	98.77
152	12.32	12.57	24.11	21.43	10.84	sp|Q9FLG1|BXL4_ARATH	Beta-D-xylosidase 4 OS=Arabidopsis thaliana GN=BXL4 PE=1 SV=1	1	auto	1.82391	99	QGIVLLK	iTRAQ8plex@N-term; iTRAQ8plex(K)@7			-0.0154192	1377.9	460.308	1377.92	460.313	3	8	1.1.1.2489.6	42.9066	9634.04	7993.71	42.95	0.16	695.148	0.744856	50.2894	1.0514	47.1395	0.767045	52.8914	0.362551	56.7509	0.586938	59.3952	1.25609	44.2242	1.36698	42.3066	274.59	88.24	211.05	81.64	255.36	88.07
153	12.31	12.4	48.36	45.07	35.21	sp|Q9FWR4|DHAR1_ARATH	Glutathione S-transferase DHAR1, mitochondrial OS=Arabidopsis thaliana GN=DHAR1 PE=1 SV=1	1	auto	2	99	ALLTLEEK	iTRAQ8plex@N-term; iTRAQ8plex(K)@8			-0.00906158	1523.93	508.984	1523.94	508.987	3	8	1.1.1.2620.10	46.341	29209	17602	46.25	0.21	1017.2	0.634299	49.5983	1.17608	42.7249	1.46227	41.3155	1.48688	36.603	1.36607	42.1221	0.941279	44.6015	1.09803	41.1888	315.56	94.54	206.54	81.64	328.26	99.99
153	12.31	12.4	48.36	45.07	35.21	sp|Q9FWR4|DHAR1_ARATH	Glutathione S-transferase DHAR1, mitochondrial OS=Arabidopsis thaliana GN=DHAR1 PE=1 SV=1	1	auto	2	99	SHDGPFIAGER	iTRAQ8plex@N-term			0.00346221	1488.77	497.263	1488.76	497.262	3	10	1.1.1.1870.14	26.9155	18081	7560.8	26.8	0.21	806.017	1.85701	53.172	1.78407	55.7598	2.12117	54.5553	2.54756	48.4366							156.33	66.96	299.56	94.38	246.69	88.07
153	12.31	12.4	48.36	45.07	35.21	sp|Q9FWR4|DHAR1_ARATH	Glutathione S-transferase DHAR1, mitochondrial OS=Arabidopsis thaliana GN=DHAR1 PE=1 SV=1	1	auto	2	99	TLFSLDSFEK	iTRAQ8plex@N-term; iTRAQ8plex(K)@10			-0.00755858	1793.99	599.006	1794	599.008	3	8	1.1.1.2937.15	54.7162	23344.8	14125.1	54.78	0.19	727.429	1.20837	47.2769	1.01927	51.8206	0.809405	57.793	1.70189	41.3472			0.911319	51.8549			236.06	82.01	294.34	94.38	212.82	81.83
153	12.31	12.4	48.36	45.07	35.21	sp|Q9FWR4|DHAR1_ARATH	Glutathione S-transferase DHAR1, mitochondrial OS=Arabidopsis thaliana GN=DHAR1 PE=1 SV=1	1	auto	2	99	VSAVDLSLAPK	iTRAQ8plex@N-term; iTRAQ8plex(K)@11			-0.001964	1707.04	570.02	1707.04	570.02	3	11	1.1.1.2618.13	46.2899	25669.8	17552.1	46.36	0.13	1180.36	2.19972	42.3922	2.04809	44.6269	3.16373	41.5662	1.85118	41.6296	2.43837	43.5387	1.82702	44.7102	2.21578	42.127	232.62	81.83	528.01	124.91	421.4	115.72
153	12.31	12.4	48.36	45.07	35.21	sp|Q9FWR4|DHAR1_ARATH	Glutathione S-transferase DHAR1, mitochondrial OS=Arabidopsis thaliana GN=DHAR1 PE=1 SV=1	1	auto	2	99	YVISGWAPK	iTRAQ8plex@N-term; iTRAQ8plex(K)@9			-0.00442891	1627.95	543.657	1627.95	543.659	3	8	1.1.1.2615.10	46.2087	29500.3	8640.47	46.09	0.13	603.06			2.43343	51.2327	2.68594	51.2338	1.6035	50.9809					1.66313	53.2583	159.15	66.96	21.07	33.48	342.55	100.14
154	12.23	12.4	17.92	11	7.664	sp|P54609|CD48A_ARATH	Cell division control protein 48 homolog A OS=Arabidopsis thaliana GN=CDC48A PE=1 SV=1	1	auto	2	99	GGGSGGDGGGAADR	iTRAQ8plex@N-term			0.00185156	1393.65	465.558	1393.65	465.557	3	19	1.1.1.1205.4	10.0071	1741.56	1653.83	10.01	0.08	844.454	0.751012	56.1807	1.11515	51.9343			0.735264	50.9616	0.881922	56.9733	0.751316	57.0977	1.43864	46.4278	219.02	78.81	169.73	73.23	216.03	80.9
154	12.23	12.4	17.92	11	7.664	sp|P54609|CD48A_ARATH	Cell division control protein 48 homolog A OS=Arabidopsis thaliana GN=CDC48A PE=1 SV=1	1	auto	1.65758	99	DFSTAILER	iTRAQ8plex@N-term			-0.00392613	1354.74	678.375	1354.74	678.377	2	8	1.1.1.2516.26	43.6275	6789.81	6688.41	43.66	0.21	495.372	1.62186	54.6446					1.51601	52.1088					1.45171	55.6489	155.65	66.74	260.49	88.24	213.96	81.64
154	12.23	12.4	17.92	11	7.664	sp|P54609|CD48A_ARATH	Cell division control protein 48 homolog A OS=Arabidopsis thaliana GN=CDC48A PE=1 SV=1	1	auto	1.63827	99	GILLYGPPGSGK	iTRAQ8plex@N-term; iTRAQ8plex(K)@12			-0.00726671	1766.05	589.69	1766.06	589.692	3	8	1.1.1.2584.14	45.3867	11363.2	7655.67	45.32	0.19	929.429	0.533246	35.5773	0.455776	39.586	0.686094	34.3689	0.482081	32.3965	0.63259	35.6324	0.494525	36.8962	0.741021	30.6986	688.53	139.57	378.86	110.77	277.57	94.38
155	12.2	12.66	25.86	21.65	10.28	sp|Q9LZ66|SIR_ARATH	Assimilatory sulfite reductase (ferredoxin), chloroplastic OS=Arabidopsis thaliana GN=SIR PE=1 SV=1	1	auto	2	99	AIVVTQR	iTRAQ8plex@N-term			-0.00527672	1089.68	545.845	1089.68	545.848	2	9	1.1.1.1955.15	29.0811	12320.2	11904.9	29.07	0.18	1077.22	0.878736	51.8419	1.76065	45.1849	2.331	43.4463	2.20342	40.1774	2.55315	42.9507	2.54588	41.8081	3.18298	39.6546	234.74	81.64	212.85	81.83	365.56	105.45
155	12.2	12.66	25.86	21.65	10.28	sp|Q9LZ66|SIR_ARATH	Assimilatory sulfite reductase (ferredoxin), chloroplastic OS=Arabidopsis thaliana GN=SIR PE=1 SV=1	1	auto	2	99	VGLDYDESVVIR	iTRAQ8plex@N-term			-0.00721118	1667.9	834.956	1667.9	834.959	2	11	1.1.1.2608.29	46.034	8529	8297.63	46.04	0.16	324.155							5.00626	64.9671							77.77	47.35	188.45	74.66	180.1	74.66
155	12.2	12.66	25.86	21.65	10.28	sp|Q9LZ66|SIR_ARATH	Assimilatory sulfite reductase (ferredoxin), chloroplastic OS=Arabidopsis thaliana GN=SIR PE=1 SV=1	1	auto	1.58503	99	EDILYAVK	iTRAQ8plex@N-term; iTRAQ8plex(K)@8			4.95477e-05	1557.92	520.315	1557.92	520.315	3	8	1.1.1.2649.10	47.1082	14797.2	14463.9	47.13	0.21	838.067	2.06534	46.8692	1.62772	51.2299	1.8745	50.4748	2.90902	42.9354	1.75203	51.1109			1.14151	52.789	193.94	74.66	413.32	110.5	279.22	94.38
156	12.2	12.33	19.85	14.32	9.111	sp|Q8GZQ3|PNP1_ARATH	Polyribonucleotide nucleotidyltransferase 1, chloroplastic OS=Arabidopsis thaliana GN=PNP1 PE=1 SV=1	1	auto	2	99	ALETILPSDDDFPYTIR	iTRAQ8plex@N-term			-0.0055157	2269.17	757.398	2269.18	757.4	3	11	1.1.1.3192.17	61.5029	8132.33	5736.72	61.44	0.19	786.643	1.65334	54.3039					1.22808	53.6082							155.6	66.74	265.46	88.41	21.52	33.48
156	12.2	12.33	19.85	14.32	9.111	sp|Q8GZQ3|PNP1_ARATH	Polyribonucleotide nucleotidyltransferase 1, chloroplastic OS=Arabidopsis thaliana GN=PNP1 PE=1 SV=1	1	auto	2	99	GETQALAVVTLGDK	iTRAQ8plex@N-term; iTRAQ8plex(K)@14			-0.0106947	2009.15	670.724	2009.16	670.728	3	9	1.1.1.2641.20	46.9018	6200.01	5906.14	46.94	0.21	486.283															79.39	47.35	29.16	33.48	234.71	81.83
156	12.2	12.33	19.85	14.32	9.111	sp|Q8GZQ3|PNP1_ARATH	Polyribonucleotide nucleotidyltransferase 1, chloroplastic OS=Arabidopsis thaliana GN=PNP1 PE=1 SV=1	1	auto	2	99	VGLIGGEFIVNPTVK	iTRAQ8plex@N-term; iTRAQ8plex(K)@15			-0.0181923	2150.27	717.765	2150.29	717.771	3	12	1.1.1.3092.14	58.8261	4870.81	4836.96	58.81	0.32	337.093															0	0.78	77.19	47.03	67.62	47.35
156	12.2	12.33	19.85	14.32	9.111	sp|Q8GZQ3|PNP1_ARATH	Polyribonucleotide nucleotidyltransferase 1, chloroplastic OS=Arabidopsis thaliana GN=PNP1 PE=1 SV=1	1	auto	1.0655	96.66	VSSGDELVLK	iTRAQ8plex@N-term; iTRAQ8plex(K)@10			-0.00717723	1653.97	552.33	1653.98	552.333	3	7	1.1.1.2376.10	40.0112	4217.25	983.83	40.18	0.23	378.232			0.862391	53.8411	1.10118	50.8148	0.546233	53.2026							236.58	81.83	136.89	66.74	180.46	74.46
157	12.18	19.97	38.78	32.68	27.76	sp|Q9SRG3|PDI12_ARATH	Protein disulfide isomerase-like 1-2 OS=Arabidopsis thaliana GN=PDIL1-2 PE=2 SV=1	1	auto	2	99	GESVEGPAVR	iTRAQ8plex@N-term			0.00161856	1303.71	652.86	1303.7	652.859	2	14	1.1.1.1761.13	24.1088	3679.06	3643.06	24.12	0.13	433.348	1.17976	52.2085					0.849041	52.2675	1.35551	53.3182			0.909371	54.5778	195.71	74.66	238.25	84.92	156.67	70.7
157	12.18	19.97	38.78	32.68	27.76	sp|Q9SRG3|PDI12_ARATH	Protein disulfide isomerase-like 1-2 OS=Arabidopsis thaliana GN=PDIL1-2 PE=2 SV=1	1	auto	2	99	SADSATEVVGEK	iTRAQ8plex@N-term; iTRAQ8plex(K)@12			-0.00842056	1799.96	600.995	1799.97	600.998	3	12	1.1.1.1964.25	29.3197	7371.75	6363.35	29.28	0.16	707.901	0.235152	62.7998	0.821233	37.9801	0.22122	69.9772	0.444678	39.659	0.453565	48.5304	0.358844	50.0248	0.746614	36.91	473.69	115.59	114.94	66.51	344.08	100.14
157	12.18	19.97	38.78	32.68	27.76	sp|Q9SRG3|PDI12_ARATH	Protein disulfide isomerase-like 1-2 OS=Arabidopsis thaliana GN=PDIL1-2 PE=2 SV=1	1	auto	1.03152	95.96	IQGFPTLK	iTRAQ8plex@N-term; iTRAQ8plex(K)@8			-0.000161157	1510.93	504.652	1510.93	504.652	3	6	1.1.1.2630.8	46.6063	8561.37	6360.33	46.65	0.16	354.059	1.27343	51.4007	1.71862	49.6612			1.22148	48.0756			1.32161	51.8909			195.53	74.66	256.93	88.41	297.23	94.38
158	12.13	16.67	44.41	35.71	25.78	tr|F4IAH9|F4IAH9_ARATH	Lactoylglutathione lyase OS=Arabidopsis thaliana GN=GLX1 PE=1 SV=1	1	auto	2	99	DPDGYTFELIQR	iTRAQ8plex@N-term			0.00424119	1756.9	586.64	1756.89	586.639	3	13	1.1.1.2689.10	48.1554	21148.7	15878.6	48.09	0.16	915.104	2.52606	59.0515	3.2875	58.251											115.4	57.73	300.8	94.38	335.56	100.14
158	12.13	16.67	44.41	35.71	25.78	tr|F4IAH9|F4IAH9_ARATH	Lactoylglutathione lyase OS=Arabidopsis thaliana GN=GLX1 PE=1 SV=1	1	auto	2	99	EAGPLPGLGTK	iTRAQ8plex@N-term; iTRAQ8plex(K)@11			-0.00176309	1646.98	550.001	1646.98	550.001	3	10	1.1.1.2333.14	38.8985	35180.6	6720.76	39.04	0.13	588.352	1.36005	56.7272	2.13779	53.3667			2.04524	49.6551					1.71905	53.5394	156.07	66.74	219.03	81.64	295.11	94.22
158	12.13	16.67	44.41	35.71	25.78	tr|F4IAH9|F4IAH9_ARATH	Lactoylglutathione lyase OS=Arabidopsis thaliana GN=GLX1 PE=1 SV=1	1	auto	2	99	IVNQELGGK	iTRAQ8plex@N-term; iTRAQ8plex(K)@9			-0.00618553	1564.93	522.652	1564.94	522.654	3	9	1.1.1.2223.19	36.0298	31339.6	17267	36.12	0.18	1613.29	1.04443	26.9857	0.910957	29.5074	1.16339	27.9584	1.42674	23.4094	0.607282	35.2125	0.77159	29.9511	0.791917	28.4878	779.69	148.92	840.29	160.19	628.23	141.3
158	12.13	16.67	44.41	35.71	25.78	tr|F4IAH9|F4IAH9_ARATH	Lactoylglutathione lyase OS=Arabidopsis thaliana GN=GLX1 PE=1 SV=1	1	auto	2	99	IVSFLDPDGWK	iTRAQ8plex@N-term; iTRAQ8plex(K)@11			-0.000992606	1884.06	629.027	1884.06	629.027	3	12	1.1.1.3378.2	66.4495	36102.4	20474.1	66.34	0.19	957.352	1.16796	44.4294	1.32524	45.0875	2.23198	40.4282	1.13347	41.5384			2.23768	39.5549	0.712937	55.0924	272.33	88.07	328.21	99.99	319.22	100.29
159	12.12	12.17	51.96	49.72	46.37	sp|O48737|TRXM1_ARATH	Thioredoxin M1, chloroplastic OS=Arabidopsis thaliana GN=At1g03680 PE=2 SV=1	1	auto	2	99	DTIIGAVSK	iTRAQ8plex@N-term; iTRAQ8plex(K)@9			0.00245336	1510.92	504.647	1510.92	504.647	3	13	1.1.1.2315.10	38.4211	48753.9	30196.5	38.49	0.16	1732.02	1.03157	27.5647	0.702256	33.0797	1.68734	25.6354	0.730587	27.8042	0.96633	30.0486	1.02707	28.1857	0.618761	31.1598	751.03	146.15	799.44	156.07	466.5	124.79
159	12.12	12.17	51.96	49.72	46.37	sp|O48737|TRXM1_ARATH	Thioredoxin M1, chloroplastic OS=Arabidopsis thaliana GN=At1g03680 PE=2 SV=1	1	auto	2	99	DTLATSINK	iTRAQ8plex@N-term; iTRAQ8plex(K)@9			-0.00161935	1569.92	524.313	1569.92	524.314	3	10	1.1.1.2108.8	33.0373	83691.8	22498.8	33.13	0.1	1852.56	0.484299	28.1022	0.905375	23.3799	0.540748	29.0147	0.645658	22.3308	0.273944	39.8588	0.720616	24.5403	0.477009	26.8967	1200.99	184.29	600.18	141.3	961.76	169.65
159	12.12	12.17	51.96	49.72	46.37	sp|O48737|TRXM1_ARATH	Thioredoxin M1, chloroplastic OS=Arabidopsis thaliana GN=At1g03680 PE=2 SV=1	1	auto	2	99	KDTIIGAVSK	iTRAQ8plex@N-term; iTRAQ8plex(K)@1; iTRAQ8plex(K)@10		missed K-D@1	-0.000519703	1943.22	648.746	1943.22	648.747	3	13	1.1.1.2262.20	37.0401	12433.1	11983.7	37.05	0.16	1200.58	0.316143	31.3175	0.0866636	65.03	0.576234	25.5712	0.413454	23.9644	0.35818	31.8378	0.532135	25.3496	0.344597	27.9029	1372.66	196.85	447.79	124.67	105.22	66.74
159	12.12	12.17	51.96	49.72	46.37	sp|O48737|TRXM1_ARATH	Thioredoxin M1, chloroplastic OS=Arabidopsis thaliana GN=At1g03680 PE=2 SV=1	1	auto	2	99	LNTDESPATPGQYGVR	iTRAQ8plex@N-term			0.00905251	2008.03	670.349	2008.02	670.346	3	10	1.1.1.2174.24	34.7658	65673.8	15174.1	34.88	0.16	1024.05	1.00573	42.9738	1.13781	43.663	2.15534	37.817	1.05272	39.332	0.948851	46.7628	0.815865	46.517	1.24799	39.9462	314.35	94.54	326.23	100.14	316.36	100.14
160	12.04	12.29	47.11	40.89	31.11	sp|Q96262|PCAP1_ARATH	Plasma membrane-associated cation-binding protein 1 OS=Arabidopsis thaliana GN=PCAP1 PE=1 SV=1	1	auto	2	99	AAAAEATK	iTRAQ8plex@N-term; iTRAQ8plex(K)@8			-0.00317311	1339.79	447.604	1339.79	447.605	3	8	1.1.1.1709.8	22.7655	7068.31	6687.98	22.73	0.28	1054.73	3.75849	49.2913	3.16961	51.6983	2.46272	54.2959	1.8868	52.248	7.6754	47.3154	2.74626	52.2718	2.59418	51.2246	151.27	66.51	586.67	130.72	424.09	115.33
[truncated: 576 more rows]
[truncated: 11 more columns]

## Sheet: Table S1b
N	Unused	Total	%Cov	%Cov(50)	%Cov(95)	Accessions	Names	Used	Annotation	Contrib	Conf	Sequence	Modifications	ProteinModifications	Cleavages	dMass	Obs MW	Obs m/z	Theor MW	Theor m/z	Theor z	Sc	Spectrum	Acq Time	Intensity (Peptide)	PrecursorIntensityAcquisition	Apex Time (Peptide)	Elution Peak Width (Peptide)	MS2Counts	114:113	%Err 114:113	115:113	%Err 115:113	116:113	%Err 116:113	117:113	%Err 117:113	118:113	%Err 118:113	119:113	%Err 119:113	121:113	%Err 121:113	Area 113	Err 113	Area 114	Err 114	Area 115	Err 115
[truncated: 1,547 more rows]
[truncated: 11 more columns]

[truncated: 2 more sheets: Table S2, Table S3]
